# Supplementary material for: Ethylene promotes fruit ripening initiation by downregulating photosynthesis, enhancing abscisic acid and suppressing jasmonic acid in blueberry (Vaccinium ashei)
Source: BMC Plant Biol. 2024 May 18;24:418. doi: 10.1186/s12870-024-05106-4 (PMC11102277; doi:10.1186/s12870-024-05106-4)
Supplement: Supplementary file 3 — Supplementary Material 3 [file 12870_2024_5106_MOESM3_ESM.xlsx]

## Sheet: Table S1
Table S1. Summary of RNA-seq read trimming and mapping results in rabbiteye blueberry 'Powderblue'
Sample	Total raw reads	Trimmed reads	Total mapping rate	Uniquely mapped reads	Multi-mapped reads	Unmapped reads
CD1_R1	38878236	37734364	77.63%	20,397,840 (54.06%)	8,891,600 (23.56%)	8,440,406 (22.37%)
CD1_R2	35132390	34059848	81.66%	19,386,694 (56.92%)	8,423,968 (24.73%)	6,245,966 (18.34%)
CD1_R3	22916360	22224200	80.13%	12,262,486 (55.18%)	5,542,186 (24.94%)	4,416,796 (19.87%)
CD2_R1	37024594	35950480	84.30%	20,109,196 (55.94%)	10,193,104 (28.35%)	5,644,788 (15.70%)
CD2_R2	17089962	16378378	79.65%	8,948,238 (54.63%)	4,095,344 (25.00%)	3,332,548 (20.35%)
CD2_R3	32363158	31240906	81.44%	17,491,038 (55.99%)	7,948,306 (25.44%)	5,798,042 (18.56%)
ED1_R1	24088160	23274614	82.41%	13,030,902 (55.99%)	6,147,344 (26.41%)	4,093,642 (17.59%)
ED1_R2	24631038	23814258	83.86%	13,636,248 (57.26%)	6,332,274 (26.59%)	3,843,322 (16.14%)
ED1_R3	34272262	33258788	82.93%	18,850,224 (56.68%)	8,726,622 (26.24%)	5,678,818 (17.07%)
ED2_R1	26056752	25261966	82.51%	14,273,074 (56.50%)	6,567,580 (26.00%)	4,418,366 (17.49%)
ED2_R2	42120482	40857726	86.34%	24,055,770 (58.88%)	11,218,712 (27.46%)	5,579,550 (13.66%)
ED2_R3	24740944	24017504	83.79%	13,625,736 (56.73%)	6,496,482 (27.05%)	3,892,746 (16.21%)
IMG_R1	54192834	52638750	78.91%	29,474,800 (55.99%)	12,057,112 (22.91%)	11,102,948 (21.09%)
IMG_R2	37546080	36495462	82.48%	20,664,988 (56.62%)	9,434,894 (25.85%)	6,392,462 (17.52%)
IMG_R3	67777520	65437058	77.41%	35,626,194 (54.44%)	15,023,006 (22.96%)	14,781,594 (22.59%)
Green_R1	37441516	36309886	82.18%	20,334,916 (56.00%)	9,500,034 (26.16%)	6,470,686 (17.82%)
Green_R2	30856558	29862174	83.65%	17,097,128 (57.25%)	7,880,444 (26.39%)	4,881,980 (16.35%)
Pink_R1	34517356	33410378	83.94%	18,815,394 (56.32%)	9,224,956 (27.61%)	5,365,550 (16.06%)
Pink_R2	55500360	53876070	84.75%	30,782,440 (57.14%)	14,870,556 (27.60%)	8,217,344 (15.25%)
Ripe_R1	53013508	51328390	80.86%	27,908,196 (54.37%)	13,591,490 (26.48%)	9,823,198 (19.14%)
Ripe_R2	65772404	63790450	80.36%	34,473,936 (54.04%)	16,784,646 (26.31%)	12,525,276 (19.64%)
Total	795932474	771221650
Average	3.79015e+07	3.67248e+07
