# Supplementary material for: Ethylene promotes fruit ripening initiation by downregulating photosynthesis, enhancing abscisic acid and suppressing jasmonic acid in blueberry (Vaccinium ashei)
Source: BMC Plant Biol. 2024 May 18;24:418. doi: 10.1186/s12870-024-05106-4 (PMC11102277; doi:10.1186/s12870-024-05106-4)
Supplement: Supplementary file 4 — Supplementary Material 4 [file 12870_2024_5106_MOESM4_ESM.xlsx]

## Sheet: Table S2
Table S2. Gene list for cluster analysis of differentially expressed genes during ripening in rabbiteye blueberry by Mfuzz
Cluster	Gene	Description	GO
cluster1	PB.10017	TMV resistance protein N-like	C:membrane
cluster1	PB.10021	NADPH-dependent pterin aldehyde reductase	C:cytosol; P:folic acid-containing compound metabolic process; F:oxidoreductase activity, acting on the CH-OH group of donors, NAD or NADP as acceptor; P:oxidation-reduction process
cluster1	PB.10057	photosystem I reaction center subunit IV B, chloroplastic	C:chloroplast thylakoid membrane; C:photosystem I reaction center; P:photosynthesis
cluster1	PB.10068	UPF0481 protein At3g47200-like	C:membrane; C:integral component of membrane
cluster1	PB.10069	chlorophyll a-b binding protein CP29.1, chloroplastic	P:response to light stimulus; C:photosystem I; C:photosystem II; C:chloroplast thylakoid membrane; P:photosynthesis, light harvesting in photosystem I; C:chloroplast envelope; C:plastoglobule; C:integral component of membrane; F:chlorophyll binding; P:protein-chromophore linkage
cluster1	PB.10101	putative E3 ubiquitin-protein ligase XBAT31
cluster1	PB.10102	Transmembrane protein	C:integral component of membrane
cluster1	PB.10140	WEB family protein At3g02930, chloroplastic-like	P:reciprocal meiotic recombination
cluster1	PB.10149	protein RESPONSE TO LOW SULFUR 3-like	P:cellular oxidant detoxification
cluster1	PB.1015	carotenoid cleavage dioxygenase	F:oxidoreductase activity, acting on single donors with incorporation of molecular oxygen, incorporation of two atoms of oxygen; F:metal ion binding; P:oxidation-reduction process
cluster1	PB.10197	protein EXORDIUM-like 3	C:integral component of membrane
cluster1	PB.10206	zinc finger CCCH domain-containing protein 54	F:metal ion binding
cluster1	PB.10213	transcription factor RF2b-like	F:DNA-binding transcription factor activity; C:nucleus; P:regulation of transcription, DNA-templated
cluster1	PB.10230	30S ribosomal protein S31, chloroplastic	C:ribosome; C:chloroplast stroma; C:chloroplast envelope; P:plastid translation
cluster1	PB.1028	annexin D1	F:calcium ion binding; F:calcium-dependent phospholipid binding; C:cytoplasm
cluster1	PB.10283	purine-uracil permease NCS1	C:plasma membrane; F:nucleobase transmembrane transporter activity; P:nucleobase transport; C:integral component of membrane; F:oxygen binding; F:heme binding; P:transmembrane transport
cluster1	PB.10293	hypothetical protein C3L33_02430, partial
cluster1	PB.10296	protein WVD2-like 4	F:ion binding
cluster1	PB.1030	cryptochrome-1 isoform X1	P:blue light signaling pathway; F:blue light photoreceptor activity
cluster1	PB.10301	fasciclin-like arabinogalactan protein 17	C:integral component of membrane
cluster1	PB.10303	prolycopene isomerase, chloroplastic	P:carotenoid biosynthetic process; F:oxidoreductase activity; F:carotenoid isomerase activity; P:oxidation-reduction process
cluster1	PB.1031	7-deoxyloganetin glucosyltransferase-like	C:intracellular membrane-bounded organelle; F:quercetin 3-O-glucosyltransferase activity; F:quercetin 7-O-glucosyltransferase activity
cluster1	PB.10313	Serine hydroxymethyltransferase	F:methyltransferase activity; C:membrane; C:integral component of membrane; F:transferase activity; P:methylation
cluster1	PB.10317	signal anchor, putative	C:chloroplast; C:integral component of membrane
cluster1	PB.10358	carboxyl-terminal-processing peptidase 3, chloroplastic isoform X1	F:endopeptidase activity; P:proteolysis; F:serine-type peptidase activity
cluster1	PB.10360	serine/threonine-protein kinase Nek6-like	F:protein kinase activity
cluster1	PB.10363	---NA---
cluster1	PB.1039	Ubiquitin carboxyl-terminal hydrolase	F:cysteine-type endopeptidase activity; F:thiol-dependent ubiquitin-specific protease activity; P:ubiquitin-dependent protein catabolic process; P:flower development; C:integral component of membrane; P:protein deubiquitination; F:metal ion binding; P:root development; P:leaf development; P:cell division; P:regulation of response to salt stress
cluster1	PB.10407	oligopeptide transporter 6-like	C:integral component of plasma membrane; P:oligopeptide transmembrane transport; F:oligopeptide transmembrane transporter activity
cluster1	PB.10453	protein EXORDIUM-like 3	C:plant-type cell wall; C:plasmodesma; C:integral component of membrane; P:response to karrikin
cluster1	PB.10461	oleosin 1-like	C:monolayer-surrounded lipid storage body; C:integral component of membrane
cluster1	PB.10492	uveal autoantigen with coiled-coil domains and ankyrin repeats isoform X1	C:cytosol
cluster1	PB.10500	glutathione S-transferase L3-like isoform X2	P:protein glutathionylation
cluster1	PB.10542	2-Cys peroxiredoxin BAS1, chloroplastic	P:cell redox homeostasis; F:peroxiredoxin activity; P:oxidation-reduction process; P:cellular oxidant detoxification
cluster1	PB.10545	fasciclin-like arabinogalactan protein 17	C:integral component of membrane
cluster1	PB.10546	prolycopene isomerase, chloroplastic	P:carotenoid biosynthetic process; F:oxidoreductase activity; F:carotenoid isomerase activity; P:oxidation-reduction process
cluster1	PB.10547	UPF0481 protein At3g47200-like	C:membrane; C:integral component of membrane
cluster1	PB.10555	Zinc finger CCCH domain-containing protein	F:mRNA binding; F:metal ion binding
cluster1	PB.1056	bifunctional nuclease 1-like	F:nuclease activity; C:nucleus; P:protein ubiquitination; C:VCB complex; F:protein dimerization activity; P:nucleic acid phosphodiester bond hydrolysis
cluster1	PB.10589	calmodulin binding protein PICBP-like isoform X2	F:calmodulin-dependent protein kinase activity; F:calmodulin binding; C:plasma membrane; P:protein phosphorylation; F:kinase activity; P:phosphorylation; F:transferase activity
cluster1	PB.10594	NADPH-dependent thioredoxin reductase 3	F:thioredoxin-disulfide reductase activity; C:cytoplasm; P:removal of superoxide radicals; P:cell redox homeostasis; P:oxidation-reduction process
cluster1	PB.10597	nodulin-related protein 1	P:response to heat; P:regulation of abscisic acid biosynthetic process
cluster1	PB.10598	nodulin-related protein 1	P:response to heat; P:regulation of abscisic acid biosynthetic process
cluster1	PB.10624	40S ribosomal protein S28-1	P:ribosomal small subunit assembly; F:structural constituent of ribosome; F:aspartic-type endopeptidase activity; P:translation; P:proteolysis; C:cytosolic small ribosomal subunit; P:protein catabolic process; P:maturation of SSU-rRNA
cluster1	PB.10632	U-box domain-containing protein 4	F:ubiquitin activating enzyme activity; C:nucleus; C:cytoplasm; P:protein ubiquitination; F:transferase activity, transferring acyl groups
cluster1	PB.10670	Regulator of rDNA transcription protein 15
cluster1	PB.10671	---NA---
cluster1	PB.10672	hypothetical protein Lal_00045043
cluster1	PB.10674	transmembrane protein, putative	C:integral component of membrane
cluster1	PB.10676	predicted protein
cluster1	PB.10682	---NA---
cluster1	PB.10689	protein PHOTOSYSTEM I ASSEMBLY 2, chloroplastic	C:chloroplast thylakoid membrane; P:megagametogenesis; P:thylakoid membrane organization; P:photosystem I assembly
cluster1	PB.10691	G-type lectin S-receptor-like serine/threonine-protein kinase RLK1	F:protein serine/threonine kinase activity; F:ATP binding; P:protein phosphorylation; C:integral component of membrane
cluster1	PB.10692	Lipoxygenase	C:chloroplast; F:oxidoreductase activity, acting on single donors with incorporation of molecular oxygen, incorporation of two atoms of oxygen; P:oxylipin biosynthetic process; F:metal ion binding; P:oxidation-reduction process
cluster1	PB.10716	---NA---
cluster1	PB.1072	Restriction of telomere capping protein
cluster1	PB.10728	protein DEHYDRATION-INDUCED 19-like
cluster1	PB.10747	G-type lectin S-receptor-like serine/threonine-protein kinase At1g11330	F:nucleotide binding; F:protein kinase activity; C:membrane; P:phosphorylation
cluster1	PB.10751	Calcium uniporter protein	C:integral component of membrane
cluster1	PB.10755	aminomethyltransferase, mitochondrial	C:exocyst; F:aminomethyltransferase activity; C:mitochondrion; P:exocytosis; F:transaminase activity; P:protein transport; P:glycine decarboxylation via glycine cleavage system; P:methylation
cluster1	PB.1076	plastocyanin	F:copper ion binding; F:electron transfer activity; C:chloroplast thylakoid membrane; P:electron transport chain
cluster1	PB.10769	2S sulfur-rich seed storage protein large chain 1B like	F:nutrient reservoir activity
cluster1	PB.10781	Heavy metal-associated isoprenylated plant protein
cluster1	PB.10782	DNA-directed RNA polymerases IV and V subunit 4-like	F:nucleotide binding; F:DNA-directed 5'-3' RNA polymerase activity; P:DNA-templated transcription, initiation; C:RNA polymerase complex
cluster1	PB.10791	Xanthoxin dehydrogenase	C:cytosol; P:abscisic acid biosynthetic process; F:xanthoxin dehydrogenase activity; P:oxidation-reduction process
cluster1	PB.10794	protein NARROW LEAF 1-like isoform X2
cluster1	PB.10796	fe(2+) transport protein 1-like	F:zinc ion transmembrane transporter activity; C:plasma membrane; C:integral component of membrane; F:2-alkenal reductase [NAD(P)+] activity; P:oxidation-reduction process; P:zinc ion transmembrane transport
cluster1	PB.10801	CBBY-like protein isoform X1	F:hydrolase activity
cluster1	PB.10803	photosystem I reaction center subunit III, chloroplastic	C:chloroplast thylakoid membrane; C:photosystem I reaction center; C:chloroplast envelope; C:plastoglobule; P:photosynthesis; C:integral component of membrane; F:oxidoreductase activity; F:protein domain specific binding; P:oxidation-reduction process
cluster1	PB.10810	berberine bridge enzyme-like 13	F:tetrahydroberberine oxidase activity; P:oxidation-reduction process; F:FAD binding
cluster1	PB.10821	photosystem I reaction center subunit psaK, chloroplastic	C:photosystem I; P:photosynthesis
cluster1	PB.10837	cell division protein FtsZ homolog 2-2, chloroplastic	F:GTPase activity; F:GTP binding; C:chloroplast; P:chloroplast fission; P:cell division
cluster1	PB.10845	superoxide dismutase [Cu-Zn], chloroplastic	F:superoxide dismutase activity; F:copper ion binding; C:extracellular space; C:chloroplast; P:removal of superoxide radicals; P:oxidation-reduction process; P:seed trichome elongation
cluster1	PB.10868	phosphoinositide phospholipase C 4-like	F:phosphatidylinositol phospholipase C activity; P:lipid catabolic process; P:pyridoxal phosphate biosynthetic process; P:phosphatidylinositol-mediated signaling; P:release of sequestered calcium ion into cytosol
cluster1	PB.10870	josephin-like protein	F:thiol-dependent ubiquitin-specific protease activity; P:protein deubiquitination
cluster1	PB.10878	protein-tyrosine phosphatase-like protein	C:endoplasmic reticulum; F:3-hydroxyacyl-CoA dehydratase activity; P:sphingolipid biosynthetic process; C:integral component of endoplasmic reticulum membrane; P:fatty acid elongation; P:very long-chain fatty acid biosynthetic process; F:very-long-chain 3-hydroxyacyl-CoA dehydratase activity; F:3-hydroxy-arachidoyl-CoA dehydratase activity; F:3-hydroxy-behenoyl-CoA dehydratase activity; F:3-hydro…
cluster1	PB.10885	U-box domain-containing protein 33-like	F:protein kinase activity; F:ubiquitin-protein transferase activity; F:ATP binding; P:protein phosphorylation; P:protein ubiquitination
cluster1	PB.10888	triosephosphate isomerase, cytosolic	F:triose-phosphate isomerase activity; C:cytosol; P:gluconeogenesis; P:glycolytic process; P:glycerol catabolic process; P:glyceraldehyde-3-phosphate biosynthetic process
cluster1	PB.10895	protein plastid transcriptionally active 16, chloroplastic
cluster1	PB.10906	50S ribosomal protein L17, chloroplastic	F:structural constituent of ribosome; P:translation; C:large ribosomal subunit
cluster1	PB.10914	chloroplast envelope quinone oxidoreductase homolog	F:NADPH:quinone reductase activity; P:oxidation-reduction process
cluster1	PB.10992	Histone acetyltransferase	C:membrane; C:integral component of membrane; F:transferase activity; F:transferase activity, transferring glycosyl groups
cluster1	PB.11014	E3 ubiquitin-protein ligase SP1	F:ubiquitin-protein transferase activity; P:organelle organization; C:integral component of membrane; P:protein ubiquitination; F:ligase activity
cluster1	PB.1103	probable aquaporin TIP3-2	P:water transport; F:water channel activity; C:integral component of membrane; P:transmembrane transport
cluster1	PB.11040	photosystem I reaction center subunit IV B, chloroplastic	C:chloroplast thylakoid membrane; C:photosystem I reaction center; P:photosynthesis
cluster1	PB.11061	cinnamoyl-CoA reductase 1	F:oxidoreductase activity, acting on the CH-OH group of donors, NAD or NADP as acceptor; F:cinnamoyl-CoA reductase activity; F:coenzyme binding; P:oxidation-reduction process
cluster1	PB.1107	probable xyloglucan endotransglucosylase/hydrolase protein 23	F:hydrolase activity, hydrolyzing O-glycosyl compounds; C:cell wall; P:xyloglucan metabolic process; C:integral component of membrane; F:xyloglucan:xyloglucosyl transferase activity; P:cell wall biogenesis; C:apoplast; P:cell wall organization
cluster1	PB.11080	methylsterol monooxygenase 2-2	F:C-4 methylsterol oxidase activity; F:iron ion binding; C:endoplasmic reticulum membrane; C:integral component of membrane; P:sterol biosynthetic process; P:4-alpha-methyl-delta7-sterol oxidation
cluster1	PB.11082	D-xylose-proton symporter-like 3, chloroplastic	F:ATP binding; C:integral component of membrane; F:transmembrane transporter activity; P:transmembrane transport
cluster1	PB.11085	scopoletin glucosyltransferase-like	F:transferase activity, transferring hexosyl groups
cluster1	PB.11089	ribulose bisphosphate carboxylase/oxygenase activase, chloroplastic isoform X1	F:ATP binding; C:chloroplast stroma; C:thylakoid; P:positive regulation of catalytic activity; F:ribulose-1,5-bisphosphate carboxylase/oxygenase activator activity
cluster1	PB.11090	triosephosphate isomerase, cytosolic	F:triose-phosphate isomerase activity; C:cytosol; P:gluconeogenesis; P:glycolytic process; P:glycerol catabolic process; P:glyceraldehyde-3-phosphate biosynthetic process
cluster1	PB.1111	fructose-bisphosphate aldolase 1, chloroplastic-like	F:fructose-bisphosphate aldolase activity; C:cytosol; P:glycolytic process; P:fructose 1,6-bisphosphate metabolic process
cluster1	PB.11111	aquaporin PIP2-7	F:channel activity; C:integral component of membrane; P:transmembrane transport
cluster1	PB.11122	superoxide dismutase [Cu-Zn], chloroplastic	F:superoxide dismutase activity; P:removal of superoxide radicals; F:metal ion binding; P:oxidation-reduction process; C:cellular anatomical entity
cluster1	PB.11134	protein phosphatase 1 regulatory subunit SDS22	F:kinase activity; P:phosphorylation
cluster1	PB.11147	photosystem I reaction center subunit psaK, chloroplastic	C:photosystem I; P:photosynthesis; F:oxidoreductase activity; P:oxidation-reduction process
cluster1	PB.11169	choline-phosphate cytidylyltransferase 1-like	F:choline-phosphate cytidylyltransferase activity; P:CDP-choline pathway; F:phosphatidylcholine binding
cluster1	PB.11185	ATP synthase gamma chain, chloroplastic	C:mitochondrial proton-transporting ATP synthase complex, catalytic core F(1); C:chloroplast thylakoid membrane; P:ATP synthesis coupled proton transport; F:proton-transporting ATP synthase activity, rotational mechanism
cluster1	PB.11186	aminomethyltransferase, mitochondrial-like	C:exocyst; F:aminomethyltransferase activity; C:mitochondrion; P:exocytosis; F:transaminase activity; P:protein transport; P:glycine decarboxylation via glycine cleavage system; P:methylation
cluster1	PB.11193	G-type lectin S-receptor-like serine/threonine-protein kinase At1g11330	F:protein serine/threonine kinase activity; F:ATP binding; P:protein phosphorylation; C:integral component of membrane; F:carbohydrate binding; P:recognition of pollen
cluster1	PB.11209	COP1-interacting protein 7	F:DNA binding
cluster1	PB.11230	---NA---
cluster1	PB.11232	SH3 domain-containing protein
cluster1	PB.11237	BEL1-like homeodomain protein 1	F:DNA binding; P:regulation of transcription, DNA-templated
cluster1	PB.11239	chlorophyll a-b binding protein of LHCII type 1	P:response to light stimulus; C:photosystem I; C:photosystem II; C:chloroplast thylakoid membrane; P:photosynthesis, light harvesting in photosystem I; C:chloroplast envelope; C:plastoglobule; C:integral component of membrane; F:chlorophyll binding; P:protein-chromophore linkage
cluster1	PB.11291	photosystem II 10 kDa polypeptide, chloroplastic	C:chloroplast thylakoid membrane; C:photosystem II oxygen evolving complex; P:photosystem II oxygen evolving complex assembly; C:integral component of membrane
cluster1	PB.11292	KH domain-containing protein At5g56140 isoform X1	P:regulation of alternative mRNA splicing, via spliceosome; F:mRNA binding; C:nucleus
cluster1	PB.11308	cellulose synthase-like protein E6	C:trans-Golgi network; C:plasma membrane; P:plant-type primary cell wall biogenesis; C:integral component of membrane; F:cellulose synthase (UDP-forming) activity; P:cellulose biosynthetic process; P:cell wall organization
cluster1	PB.11317	photosystem II 10 kDa polypeptide, chloroplastic	C:chloroplast thylakoid membrane; C:photosystem II oxygen evolving complex; P:photosystem II oxygen evolving complex assembly; C:integral component of membrane
cluster1	PB.11326	glycerophosphodiester phosphodiesterase GDPDL3-like	P:lipid metabolic process; F:lipid binding; F:glycerophosphodiester phosphodiesterase activity
cluster1	PB.11331	adenylyltransferase and sulfurtransferase MOCS3	P:tRNA wobble position uridine thiolation; F:thiosulfate sulfurtransferase activity; F:ATP binding; C:cytosol; P:Mo-molybdopterin cofactor biosynthetic process; P:enzyme active site formation via cysteine modification to L-cysteine persulfide; P:protein modification by small protein conjugation; F:URM1 activating enzyme activity; F:metal ion binding; F:molybdopterin-synthase sulfurtransferase act…
cluster1	PB.11336	GDSL esterase/lipase	C:integral component of membrane; F:hydrolase activity, acting on ester bonds
cluster1	PB.11338	imidazole glycerol phosphate synthase hisHF, chloroplastic	P:histidine biosynthetic process; F:imidazoleglycerol-phosphate synthase activity; F:glutaminase activity; P:glutamine metabolic process; C:chloroplast; F:oxo-acid-lyase activity
cluster1	PB.11351	2S sulfur-rich seed storage protein large chain 2 like	F:nutrient reservoir activity
cluster1	PB.11356	L-type lectin-domain containing receptor kinase IV.1-like	F:protein kinase activity; F:ATP binding; P:protein phosphorylation; C:integral component of membrane; F:carbohydrate binding
cluster1	PB.11364	NAC transcription factor 56-like	F:DNA binding; C:nucleus; P:regulation of transcription, DNA-templated
cluster1	PB.11372	60S ribosomal protein L13-1	F:RNA binding; F:structural constituent of ribosome; P:translation; C:cytosolic large ribosomal subunit
cluster1	PB.11374	choline transporter protein 1	C:integral component of membrane
cluster1	PB.11385	probable solanesyl-diphosphate synthase 3, chloroplastic	F:prenyltransferase activity; P:isoprenoid biosynthetic process; C:chloroplast; P:plastoquinone biosynthetic process; F:heptaprenyl diphosphate synthase activity
cluster1	PB.11406	chromatin remodeling protein EBS	F:chromatin binding; F:methyltransferase activity; P:methylation; F:metal ion binding; F:histone demethylase activity (H3-K36 specific); P:oxidation-reduction process; P:histone H3-K36 demethylation
cluster1	PB.11422	diacylglycerol kinase 5	F:NAD+ kinase activity; F:diacylglycerol kinase activity; F:ATP binding; P:defense response; P:protein kinase C-activating G protein-coupled receptor signaling pathway; P:phosphorylation
cluster1	PB.11427	formimidoyltransferase-cyclodeaminase isoform X3	F:folic acid binding; F:transferase activity
cluster1	PB.11433	bifunctional epoxide hydrolase 2-like	F:epoxide hydrolase activity
cluster1	PB.11438	putative ATPase, F1 complex, delta/epsilon subunit	F:ATP binding; F:NADH dehydrogenase (ubiquinone) activity; C:chloroplast thylakoid membrane; P:ATP synthesis coupled proton transport; C:integral component of membrane; F:ATPase activity; C:proton-transporting ATP synthase complex, catalytic core F(1); F:proton-transporting ATP synthase activity, rotational mechanism; F:quinone binding; F:4 iron, 4 sulfur cluster binding; P:oxidation-reduction pr…
cluster1	PB.11454	ATP-dependent zinc metalloprotease FTSH 2, chloroplastic	F:ATP-dependent peptidase activity; F:metalloendopeptidase activity; F:ATP binding; P:proteolysis; F:zinc ion binding; C:chloroplast thylakoid membrane; C:chloroplast envelope; P:thylakoid membrane organization; P:photoinhibition; P:photosystem II repair; P:PSII associated light-harvesting complex II catabolic process; C:integral component of membrane
cluster1	PB.11475	filament-like plant protein isoform X1
cluster1	PB.11476	photosystem II 22 kDa protein, chloroplastic	C:chloroplast; C:integral component of membrane
cluster1	PB.11478	chlorophyllide a oxygenase, chloroplastic	F:iron ion binding; F:chlorophyllide a oxygenase [overall] activity; F:2 iron, 2 sulfur cluster binding; P:oxidation-reduction process
cluster1	PB.11517	photosystem I reaction center subunit N, chloroplastic	P:metabolic process; C:chloroplast photosystem I
cluster1	PB.11544	glutathione S-transferase DHAR3, chloroplastic	F:glutathione transferase activity; P:protein glutathionylation; F:glutathione dehydrogenase (ascorbate) activity; P:oxidation-reduction process; P:cellular oxidant detoxification
cluster1	PB.11550	nudix hydrolase 18, mitochondrial-like	C:nucleus; C:cytoplasm; F:hydrolase activity
cluster1	PB.11584	StAR-related lipid transfer protein like	F:lipid binding; C:integral component of membrane
cluster1	PB.11596	30S ribosomal protein S6 alpha, chloroplastic	F:structural constituent of ribosome; C:cytosolic small ribosomal subunit; F:small ribosomal subunit rRNA binding
cluster1	PB.11644	cellulose synthase A catalytic subunit 1 [UDP-forming]	C:trans-Golgi network; C:plasma membrane; P:plant-type primary cell wall biogenesis; C:integral component of membrane; F:cellulose synthase (UDP-forming) activity; P:cellulose biosynthetic process; F:metal ion binding; P:cell wall organization
cluster1	PB.11653	cytochrome P450 CYP749A22-like	F:monooxygenase activity; F:iron ion binding; C:integral component of membrane; F:oxidoreductase activity, acting on paired donors, with incorporation or reduction of molecular oxygen; F:heme binding; P:oxidation-reduction process
cluster1	PB.11654	tryptophan--tRNA ligase, chloroplastic/mitochondrial isoform X1	F:tryptophan-tRNA ligase activity; F:ATP binding; C:mitochondrion; C:cytosol; P:tryptophanyl-tRNA aminoacylation; C:chloroplast
cluster1	PB.1166	65-kDa microtubule-associated protein 1-like	P:microtubule cytoskeleton organization; F:microtubule binding
cluster1	PB.11671	protein indeterminate-domain 5, chloroplastic-like	F:DNA-binding transcription factor activity; F:binding; C:nucleus
cluster1	PB.11672	cold-regulated 413 inner membrane protein 1, chloroplastic-like	C:integral component of membrane
cluster1	PB.11676	probable ascorbate-specific transmembrane electron transporter 1	C:integral component of membrane; F:oxidoreductase activity; P:oxidation-reduction process
cluster1	PB.1168	aspartate carbamoyltransferase 1, chloroplastic	F:aspartate carbamoyltransferase activity; C:cytosol; P:'de novo' pyrimidine nucleobase biosynthetic process; P:cellular amino acid metabolic process; F:amino acid binding
cluster1	PB.11681	probable RNA-dependent RNA polymerase 1	P:transcription, RNA-templated; F:RNA binding; F:RNA-directed 5'-3' RNA polymerase activity; P:production of siRNA involved in RNA interference; C:nuclear RNA-directed RNA polymerase complex; P:production of siRNA involved in chromatin silencing by small RNA
cluster1	PB.11686	ubiquitin-conjugating enzyme E2 variant 1A-like	C:nucleus; P:postreplication repair; F:ubiquitin conjugating enzyme activity; P:protein K63-linked ubiquitination
cluster1	PB.11700	probable ribose-5-phosphate isomerase 2	F:ribose-5-phosphate isomerase activity; P:pentose-phosphate shunt, non-oxidative branch
cluster1	PB.11706	Activating transcription factor 7-interacting protein like	F:ligase activity
cluster1	PB.11712	protein NRT1/ PTR FAMILY 3.1-like	C:plasma membrane; F:peptide:proton symporter activity; C:integral component of membrane; P:oligopeptide transmembrane transport; F:oligopeptide transmembrane transporter activity; P:proton transmembrane transport
cluster1	PB.11719	serine/threonine-protein kinase STN7, chloroplastic	F:protein kinase activity; F:ATP binding; P:protein phosphorylation; C:integral component of membrane
cluster1	PB.11722	nudix hydrolase 1-like	C:cytosol; P:dGTP catabolic process; F:8-oxo-7,8-dihydrodeoxyguanosine triphosphate pyrophosphatase activity
cluster1	PB.11743	ankyrin repeat domain-containing protein 13C-B	C:cytoplasm
cluster1	PB.11763	chlorophyll a-b binding protein 6, chloroplastic	P:response to cold; C:photosystem I; C:photosystem II; C:chloroplast thylakoid membrane; P:response to high light intensity; P:response to low light intensity stimulus; P:photosynthesis, light harvesting in photosystem I; C:chloroplast envelope; C:plastoglobule; C:integral component of membrane; F:chlorophyll binding; P:protein-chromophore linkage; F:protein domain specific binding
cluster1	PB.11792	phosphoinositide phospholipase C 2	F:phosphatidylinositol phospholipase C activity; P:lipid catabolic process; P:phosphatidylinositol-mediated signaling; P:release of sequestered calcium ion into cytosol
cluster1	PB.1180	Upstream activation factor subunit spp27	C:membrane; C:integral component of membrane
cluster1	PB.11813	reticulon-like protein B2	C:endoplasmic reticulum; C:endoplasmic reticulum membrane; C:integral component of membrane
cluster1	PB.11822	molybdate-anion transporter-like	F:molybdate ion transmembrane transporter activity; P:molybdate ion transport; C:integral component of membrane
cluster1	PB.11839	Interleukin-16 like	C:integral component of membrane
cluster1	PB.11847	NAD(P)H-quinone oxidoreductase subunit S, chloroplastic	C:chloroplast thylakoid; P:photosynthetic electron transport chain; C:membrane
cluster1	PB.11863	monogalactosyldiacylglycerol synthase, chloroplastic-like isoform X2	P:glycolipid biosynthetic process; F:transferase activity, transferring hexosyl groups
cluster1	PB.11865	probable folate-biopterin transporter 2	C:integral component of membrane
cluster1	PB.11890	ATP synthase subunit b', chloroplastic	P:ion transport; C:proton-transporting ATP synthase complex, coupling factor F(o)
cluster1	PB.11893	cellulose synthase A catalytic subunit 1 [UDP-forming]	C:trans-Golgi network; C:plasma membrane; P:plant-type primary cell wall biogenesis; C:integral component of membrane; F:cellulose synthase (UDP-forming) activity; P:cellulose biosynthetic process; F:metal ion binding; P:cell wall organization
cluster1	PB.11903	probable E3 ubiquitin-protein ligase RZFP34	C:nucleus; P:ubiquitin-dependent protein catabolic process; F:zinc ion binding; P:protein ubiquitination; F:ligase activity; F:ubiquitin protein ligase activity
cluster1	PB.11924	DUF724 domain-containing protein
cluster1	PB.11969	multicopper oxidase LPR1-like	F:copper ion binding; C:integral component of membrane; F:oxidoreductase activity; P:oxidation-reduction process
cluster1	PB.1197	protein DETOXIFICATION 27-like isoform X1	F:antiporter activity; C:integral component of membrane; P:xenobiotic transport; F:xenobiotic transmembrane transporter activity; P:transmembrane transport
cluster1	PB.11974	E3 ubiquitin-protein like	F:ligase activity
cluster1	PB.11980	lipoxygenase	F:oxidoreductase activity, acting on single donors with incorporation of molecular oxygen, incorporation of two atoms of oxygen; P:oxylipin biosynthetic process; F:metal ion binding; P:oxidation-reduction process
cluster1	PB.11981	delta(12)-acyl-lipid-desaturase-like	P:lipid metabolic process; C:integral component of membrane; F:oxidoreductase activity, acting on paired donors, with oxidation of a pair of donors resulting in the reduction of molecular oxygen to two molecules of water; P:oxidation-reduction process
cluster1	PB.11989	probable polyamine transporter At3g13620	F:polyamine transmembrane transporter activity; C:integral component of membrane; P:polyamine transmembrane transport
cluster1	PB.11995	importin-5	C:nucleus; C:cytoplasm; P:protein import into nucleus; F:nuclear localization sequence binding; F:Ran GTPase binding; C:integral component of membrane; F:nuclear import signal receptor activity
cluster1	PB.120	chitinase-like protein 2	F:chitinase activity; P:carbohydrate metabolic process; P:chitin catabolic process; P:cell wall macromolecule catabolic process
cluster1	PB.12002	senescence-associated protein, putative
cluster1	PB.12052	Interleukin-2 receptor subunit beta like
cluster1	PB.12077	14-3-3-like protein GF14 kappa
cluster1	PB.12084	cell wall	C:integral component of membrane
cluster1	PB.12107	ABC transporter G family member 5	F:ATP binding; C:plasma membrane; C:integral component of membrane; F:ATPase activity; F:ATPase-coupled transmembrane transporter activity; P:transmembrane transport
cluster1	PB.12110	protein disulfide-isomerase-like	F:protein disulfide isomerase activity; C:endoplasmic reticulum lumen; P:protein folding; P:response to endoplasmic reticulum stress; P:cell redox homeostasis
cluster1	PB.12131	Zinc finger protein like
cluster1	PB.12157	Sphingomyelin synthetase family protein isoform 1	C:trans-Golgi network; C:integral component of plasma membrane; C:plasmodesma; C:integral component of Golgi membrane; C:integral component of endoplasmic reticulum membrane; F:sphingomyelin synthase activity; F:inositol phosphoceramide synthase activity; P:ceramide biosynthetic process; F:ceramide cholinephosphotransferase activity
cluster1	PB.12162	ATP-dependent zinc metalloprotease FTSH 2, chloroplastic	F:ATP-dependent peptidase activity; F:metalloendopeptidase activity; F:ATP binding; P:proteolysis; F:zinc ion binding; C:chloroplast thylakoid membrane; C:chloroplast envelope; P:thylakoid membrane organization; P:photoinhibition; P:photosystem II repair; P:PSII associated light-harvesting complex II catabolic process; C:integral component of membrane; P:cell division
cluster1	PB.12179	zinc finger CCCH domain-containing protein 13 isoform X2	F:metal ion binding
cluster1	PB.12234	bifunctional epoxide hydrolase 2-like	F:epoxide hydrolase activity
cluster1	PB.12247	glutaredoxin-C9-like	F:electron transfer activity; F:protein disulfide oxidoreductase activity; P:electron transport chain; P:cell redox homeostasis
cluster1	PB.12271	Photosystem II 22 kDa protein, chloroplastic	C:chloroplast thylakoid membrane; C:integral component of membrane
cluster1	PB.12285	photosystem II 5 kDa protein, chloroplastic-like
cluster1	PB.12292	photosystem I reaction center subunit N, chloroplastic-like	P:metabolic process; C:chloroplast photosystem I
cluster1	PB.1232	auxin-responsive protein IAA27	C:nucleus; P:regulation of transcription, DNA-templated; P:auxin-activated signaling pathway
cluster1	PB.12324	homeobox-leucine zipper protein ATHB-6-like	C:nucleus; F:sequence-specific DNA binding; P:positive regulation of transcription, DNA-templated
cluster1	PB.12326	kinesin-like protein KIN-14B	F:microtubule motor activity; F:ATP binding; P:microtubule-based movement; F:microtubule binding; P:chloroplast accumulation movement
cluster1	PB.12328	---NA---
cluster1	PB.12332	senescence-associated protein AAF, chlorolplastic isoform X2	P:exocytosis; C:chloroplast; P:leaf senescence; P:cellular response to oxidative stress
cluster1	PB.1234	auxin-responsive protein IAA27-like	C:nucleus; P:regulation of transcription, DNA-templated; P:auxin-activated signaling pathway
cluster1	PB.12356	CBL-interacting serine/threonine-protein kinase 21	F:protein serine/threonine kinase activity; F:ATP binding; C:nucleus; C:cytoplasm; P:protein phosphorylation; P:intracellular signal transduction
cluster1	PB.12370	agamous-like MADS-box protein AGL104 isoform X2	F:sequence-specific DNA binding; F:transcription regulatory region DNA binding
cluster1	PB.12374	random slug protein 5-like isoform X1	F:phosphatidylinositol transfer activity; P:phospholipid transport; P:intermembrane lipid transfer
cluster1	PB.12445	protein TAB2 homolog, chloroplastic	F:RNA binding
cluster1	PB.12453	serine/threonine-protein kinase BSK2-like	F:protein serine/threonine kinase activity; F:ATP binding; P:protein phosphorylation; P:brassinosteroid mediated signaling pathway
cluster1	PB.12460	Chlorophyll A-B binding protein	C:photosystem I; C:photosystem II; C:chloroplast thylakoid membrane; P:photosynthesis, light harvesting; C:integral component of membrane; F:chlorophyll binding; P:protein-chromophore linkage
cluster1	PB.12477	fasciclin-like arabinogalactan protein 8	P:protein peptidyl-prolyl isomerization; F:peptidyl-prolyl cis-trans isomerase activity; P:protein folding; C:anchored component of plasma membrane
cluster1	PB.12506	ubiquitin-conjugating enzyme E2 28	F:ATP binding; P:ubiquitin-dependent protein catabolic process; P:protein ubiquitination; F:ubiquitin conjugating enzyme activity
cluster1	PB.12515	uncharacterized membrane protein At1g16860-like	C:integral component of membrane
cluster1	PB.12517	protein argonaute 4-like	F:nucleic acid binding; P:gene silencing by RNA
cluster1	PB.12535	probable indole-3-pyruvate monooxygenase YUCCA10	F:N,N-dimethylaniline monooxygenase activity; F:flavin adenine dinucleotide binding; F:NADP binding; P:oxidation-reduction process
cluster1	PB.12552	Tegument protein	C:membrane
cluster1	PB.12579	serine acetyltransferase 2-like	C:cytosol; P:cysteine biosynthetic process from serine; F:serine O-acetyltransferase activity
cluster1	PB.12609	Cyclin-D3-1 like	P:regulation of cyclin-dependent protein serine/threonine kinase activity; C:cyclin-dependent protein kinase holoenzyme complex; C:nucleus; C:cytoplasm; F:cyclin-dependent protein serine/threonine kinase regulator activity; C:host cell nucleus; P:mitotic cell cycle phase transition
cluster1	PB.12638	MP domain-containing protein	F:nucleic acid binding; F:zinc ion binding
cluster1	PB.1264	(S)-coclaurine N-methyltransferase	P:metabolic process
cluster1	PB.12641	Laccase-14 like	F:ferroxidase activity; F:copper ion binding; C:plasma membrane; P:iron ion transport; P:lignin catabolic process; C:apoplast; F:hydroquinone:oxygen oxidoreductase activity; P:iron ion homeostasis; P:oxidation-reduction process
cluster1	PB.12646	protein RETICULATA-RELATED 4, chloroplastic	C:integral component of membrane
cluster1	PB.12651	box C/D snoRNA protein 1	P:maturation of LSU-rRNA from tricistronic rRNA transcript (SSU-rRNA, 5.8S rRNA, LSU-rRNA); P:box C/D snoRNP assembly; F:hydrolase activity, hydrolyzing O-glycosyl compounds; C:nucleus; P:carbohydrate metabolic process; F:metal ion binding; P:snoRNA localization; C:pre-snoRNP complex
cluster1	PB.12657	xylulose 5-phosphate/phosphate translocator, chloroplastic	C:Golgi apparatus; C:chloroplast envelope; F:phosphoglycerate transmembrane transporter activity; F:antiporter activity; P:phosphoglycerate transmembrane transport; C:integral component of membrane; P:triose phosphate transmembrane transport; F:triose-phosphate transmembrane transporter activity
cluster1	PB.12669	dnaJ protein homolog 2-like isoform X1	F:ATP binding; C:cytosol; P:protein folding; P:response to heat; F:heat shock protein binding; F:metal ion binding; F:unfolded protein binding
cluster1	PB.12700	rhodanese-like domain-containing protein 4, chloroplastic
cluster1	PB.12729	protein PGR	C:integral component of membrane
cluster1	PB.12735	probable indole-3-pyruvate monooxygenase YUCCA10	F:N,N-dimethylaniline monooxygenase activity; F:flavin adenine dinucleotide binding; F:NADP binding; P:oxidation-reduction process
cluster1	PB.12736	NHP2-like protein 1	P:mRNA splicing, via spliceosome; P:maturation of LSU-rRNA; F:RNA binding; C:ribosome; P:maturation of SSU-rRNA; C:box C/D snoRNP complex; C:small-subunit processome; C:U4/U6 x U5 tri-snRNP complex; C:precatalytic spliceosome
cluster1	PB.12748	probable L-type lectin-domain containing receptor kinase S.5	F:protein kinase activity; F:binding; C:membrane; P:phosphorylation
cluster1	PB.12758	serine acetyltransferase 2-like	C:cytosol; P:cysteine biosynthetic process from serine; F:serine O-acetyltransferase activity
cluster1	PB.12763	BURP domain protein RD22-like
cluster1	PB.12768	probable serine/threonine-protein kinase At4g35230	F:protein kinase activity; F:ATP binding; C:vacuole; C:plasma membrane; P:protein phosphorylation; C:plasmodesma; P:response to abscisic acid; P:brassinosteroid mediated signaling pathway; P:defense response to bacterium; P:defense response to fungus
cluster1	PB.12770	NmrA-like protein	F:translation initiation factor activity; P:translational initiation; C:chloroplast thylakoid; C:chloroplast stroma; P:photosystem II assembly; F:divinyl chlorophyllide a 8-vinyl-reductase activity; C:thylakoid membrane; P:oxidation-reduction process
cluster1	PB.12864	pentatricopeptide repeat-containing protein At2g30100, chloroplastic
cluster1	PB.12883	UV-B-induced protein At3g17800, chloroplastic	F:transaminase activity; F:transferase activity
cluster1	PB.12904	11S globulin seed storage protein 2-like	F:nutrient reservoir activity
cluster1	PB.12916	protein ANTAGONIST OF LIKE HETEROCHROMATIN PROTEIN 1
cluster1	PB.12919	vicilin-like antimicrobial peptides 2-2	F:nutrient reservoir activity
cluster1	PB.12923	ribosome-recycling factor, chloroplastic	P:cytoplasmic translational termination; F:copper ion binding; C:chloroplast stroma; C:thylakoid; P:chloroplast organization; P:embryo development ending in seed dormancy; P:defense response to fungus, incompatible interaction; P:plastid translation; P:defense response to bacterium; F:ribosomal large subunit binding
cluster1	PB.12932	universal stress protein PHOS34
cluster1	PB.12945	nicotinamide adenine dinucleotide transporter 1, chloroplastic	F:ATP transmembrane transporter activity; P:ATP transport; C:integral component of membrane; P:NAD transmembrane transport; F:NAD transmembrane transporter activity
cluster1	PB.12951	calvin cycle protein CP12-1, chloroplastic	C:chloroplast; P:negative regulation of reductive pentose-phosphate cycle
cluster1	PB.12952	probable pre-mRNA-splicing factor ATP-dependent RNA helicase DEAH2 isoform X2	F:nucleic acid binding; F:helicase activity; F:ATP binding
cluster1	PB.12968	universal stress protein PHOS34-like
cluster1	PB.1298	Glycerophosphodiester phosphodiesterase
cluster1	PB.12981	vicilin-like antimicrobial peptides 2-2	F:nutrient reservoir activity
cluster1	PB.1299	Agmatine deiminase	F:protein-arginine deiminase activity; P:putrescine biosynthetic process; F:agmatine deiminase activity
cluster1	PB.12993	legumin B-like	F:nutrient reservoir activity
cluster1	PB.12994	legumin B-like	F:nutrient reservoir activity
cluster1	PB.13025	pentatricopeptide repeat-containing protein At2g30100, chloroplastic
cluster1	PB.13031	protein PMR5-like	C:Golgi apparatus; C:integral component of membrane; F:O-acetyltransferase activity
cluster1	PB.13036	50S ribosomal protein L4, chloroplastic	F:structural constituent of ribosome; C:nucleus; P:translation; F:poly(U) RNA binding; C:chloroplast thylakoid membrane; C:chloroplast stroma; C:cytosolic ribosome
cluster1	PB.13056	Interactor of constitutive active ROPs 3
cluster1	PB.13096	glycine dehydrogenase (decarboxylating), mitochondrial	F:glycine dehydrogenase (decarboxylating) activity; C:mitochondrion; C:glycine cleavage complex; C:chloroplast envelope; F:glycine binding; P:glycine decarboxylation via glycine cleavage system; F:pyridoxal phosphate binding; C:apoplast; P:oxidation-reduction process
cluster1	PB.13104	dynein light chain 2, cytoplasmic	F:motor activity; C:cytoplasm; C:microtubule; P:microtubule-based process; C:dynein complex
cluster1	PB.13106	glycine cleavage system H protein, mitochondrial	C:mitochondrion; C:glycine cleavage complex; P:glycine decarboxylation via glycine cleavage system
cluster1	PB.13127	elongation factor G-2, chloroplastic	F:translation elongation factor activity; F:GTPase activity; F:GTP binding; C:mitochondrion; P:translational elongation; C:chloroplast; P:mitochondrial translation; P:ribosome disassembly
cluster1	PB.13131	PGR5-like protein 1A, chloroplastic	C:chloroplast thylakoid membrane; P:photosynthetic electron transport in photosystem I; C:integral component of membrane; F:oxidoreductase activity, acting on iron-sulfur proteins as donors
cluster1	PB.13141	probable serine/threonine-protein kinase At5g41260	F:protein serine/threonine kinase activity; F:ATP binding; P:protein phosphorylation; P:brassinosteroid mediated signaling pathway
cluster1	PB.13151	probable polygalacturonase	F:polygalacturonase activity; C:extracellular region; P:carbohydrate metabolic process; F:lyase activity; P:cell wall organization
cluster1	PB.13191	Cycloartenol Synthase	F:lanosterol synthase activity; C:lipid droplet; C:integral component of membrane; P:sterol biosynthetic process; F:cycloartenol synthase activity; P:pentacyclic triterpenoid biosynthetic process; F:beta-amyrin synthase activity
cluster1	PB.13198	protochlorophyllide reductase, chloroplastic	C:chloroplast; P:photosynthesis; P:chlorophyll biosynthetic process; F:protochlorophyllide reductase activity; P:oxidation-reduction process
cluster1	PB.13208	chlorophyll a-b binding protein 8, chloroplastic	P:response to light stimulus; C:photosystem I; C:photosystem II; C:chloroplast thylakoid membrane; P:photosynthesis, light harvesting in photosystem I; C:plastoglobule; C:integral component of membrane; F:chlorophyll binding; P:protein-chromophore linkage
cluster1	PB.13211	Peroxisomal (S)-2-hydroxy-acid oxidase	F:L-lactate dehydrogenase activity; C:peroxisome; F:glycolate oxidase activity; F:FMN binding; P:lactate oxidation; F:very-long-chain-(S)-2-hydroxy-acid oxidase activity; F:long-chain-(S)-2-hydroxy-long-chain-acid oxidase activity; F:medium-chain-(S)-2-hydroxy-acid oxidase activity
cluster1	PB.1322	patatin-like protein 2	F:phospholipase activity; P:lipid catabolic process; F:acylglycerol lipase activity
cluster1	PB.13226	2-alkenal reductase (NADP(+)-dependent)-like	F:2-alkenal reductase [NAD(P)+] activity; P:oxidation-reduction process
cluster1	PB.13239	probable galacturonosyltransferase 15 isoform X1	C:membrane; F:transferase activity
cluster1	PB.13250	Titin like	C:membrane; C:integral component of membrane
cluster1	PB.13259	Ycf23 family protein	F:catalytic activity
cluster1	PB.13264	UPF0481 protein	C:membrane; C:integral component of membrane
cluster1	PB.13279	Werner Syndrome-like exonuclease	F:nucleic acid binding; C:cytoplasm; F:3'-5' exonuclease activity; P:nucleic acid phosphodiester bond hydrolysis
cluster1	PB.1328	geraniol 8-hydroxylase-like	F:iron ion binding; C:endoplasmic reticulum; C:endoplasmic reticulum membrane; C:integral component of membrane; P:monoterpenoid biosynthetic process; F:heme binding; P:oxidation-reduction process; F:geraniol 10-hydroxylase activity
cluster1	PB.13280	Werner Syndrome-like exonuclease	F:nucleic acid binding; C:cytoplasm; F:3'-5' exonuclease activity; P:nucleic acid phosphodiester bond hydrolysis
cluster1	PB.13285	magnesium-protoporphyrin IX monomethyl ester [oxidative] cyclase, chloroplastic	C:chloroplast thylakoid membrane; P:photosynthesis; P:chlorophyll biosynthetic process; F:metal ion binding; F:magnesium-protoporphyrin IX monomethyl ester (oxidative) cyclase activity; P:oxidation-reduction process
cluster1	PB.13289	KH domain-containing protein At3g08620-like isoform X1	F:SNARE binding; P:regulation of alternative mRNA splicing, via spliceosome; F:mRNA binding; F:SNAP receptor activity; C:nucleus; P:intracellular protein transport; P:vesicle fusion; C:endomembrane system; C:integral component of membrane; C:SNARE complex; P:vesicle docking
cluster1	PB.13311	ACT domain-containing protein ACR10
cluster1	PB.13316	transmembrane protein, putative	C:integral component of membrane
cluster1	PB.13317	Regulator of rDNA transcription protein 15
cluster1	PB.13319	Protein TAR1
cluster1	PB.13320	Regulator of rDNA transcription protein 15
cluster1	PB.1333	probable esterase KAI2	F:hydrolase activity; P:response to karrikin
cluster1	PB.13335	hypothetical protein C3L33_12500, partial	C:chloroplast
cluster1	PB.13340	---NA---
cluster1	PB.13344	Beta-lactamase-like protein	C:plasma membrane; C:integral component of membrane; F:protein domain specific binding; P:response to arsenic-containing substance
cluster1	PB.13349	28 kDa ribonucleoprotein, chloroplastic	F:mRNA binding; C:nucleus; P:regulation of RNA metabolic process; C:ribonucleoprotein complex
cluster1	PB.13358	---NA---
cluster1	PB.13363	putative ion channel POLLUX-like 2	P:potassium ion transport; C:integral component of membrane
cluster1	PB.13371	protein MARD1-like	P:response to carbohydrate
cluster1	PB.1339	translation factor GUF1 homolog, chloroplastic	F:GTPase activity; F:GTP binding; C:chloroplast; F:protein domain specific binding; P:positive regulation of translation
cluster1	PB.13394	anaphase-promoting complex subunit 7	C:anaphase-promoting complex; C:cytoplasm; P:protein ubiquitination; P:anaphase-promoting complex-dependent catabolic process; P:positive regulation of mitotic metaphase/anaphase transition; P:cell division
cluster1	PB.13398	vesicle-associated membrane protein 724	C:integral component of membrane; P:vesicle-mediated transport
cluster1	PB.13408	Sn1-specific diacylglycerol lipase	P:lipid catabolic process
cluster1	PB.13412	universal stress protein PHOS32	F:hydrolase activity
cluster1	PB.13413	Galactokinase	F:galactokinase activity; F:ATP binding; F:galactose binding; C:cytosol; P:galactose metabolic process; F:N-acetylgalactosamine kinase activity; P:carbohydrate phosphorylation
cluster1	PB.13420	probable GTP diphosphokinase CRSH, chloroplastic	F:calcium ion binding; P:guanosine tetraphosphate metabolic process
cluster1	PB.13424	hypothetical protein C3L33_17027, partial
cluster1	PB.13432	protein BIG GRAIN 1-like E	P:cellular process
cluster1	PB.13441	Tyrosine protein-kinase	P:auxin-activated signaling pathway; C:integral component of membrane; F:kinase activity; P:phosphorylation; P:transmembrane transport
cluster1	PB.13462	NTF2-like domain containing protein	F:translation initiation factor activity; P:translational initiation
cluster1	PB.13471	hypothetical protein C3L33_16809, partial	C:nucleosome; F:DNA binding; C:nucleus; C:chloroplast; F:protein heterodimerization activity
cluster1	PB.13484	Trihelix transcription factor
cluster1	PB.13486	zinc finger CCCH domain-containing protein 29-like	P:response to chitin; F:metal ion binding
cluster1	PB.13505	oleosin 1	C:extracellular region; C:monolayer-surrounded lipid storage body; C:integral component of membrane; P:lipid storage; P:sexual reproduction
cluster1	PB.13511	reticulon-like protein B2	C:endoplasmic reticulum; C:endoplasmic reticulum membrane; C:integral component of membrane
cluster1	PB.13516	uncharacterized abhydrolase domain-containing protein DDB_G0269086 isoform X1
cluster1	PB.13540	nodulin-related protein 1	P:response to heat; P:regulation of abscisic acid biosynthetic process
cluster1	PB.13541	nodulin-related protein 1	P:response to heat; P:regulation of abscisic acid biosynthetic process
cluster1	PB.13542	nodulin-related protein 1-like	P:response to heat; P:regulation of abscisic acid biosynthetic process
cluster1	PB.13543	protein DETOXIFICATION 24-like	F:antiporter activity; C:integral component of membrane; P:xenobiotic transport; F:xenobiotic transmembrane transporter activity; P:transmembrane transport
cluster1	PB.13546	fasciclin-like arabinogalactan protein 17	C:integral component of membrane
cluster1	PB.13547	fasciclin-like arabinogalactan protein 17
cluster1	PB.13550	7-deoxyloganetin glucosyltransferase-like	C:intracellular membrane-bounded organelle; F:quercetin 3-O-glucosyltransferase activity; F:quercetin 7-O-glucosyltransferase activity
cluster1	PB.13592	photosystem II 47 kDa protein	C:photosystem II; C:chloroplast thylakoid membrane; P:photosynthetic electron transport in photosystem II; C:integral component of membrane; F:chlorophyll binding; P:protein-chromophore linkage; F:electron transporter, transferring electrons within the cyclic electron transport pathway of photosynthesis activity
cluster1	PB.136	serine/threonine-protein kinase D6PKL2	F:protein serine/threonine kinase activity; F:ATP binding; C:nucleus; C:cytoplasm; C:plasma membrane; P:protein phosphorylation
cluster1	PB.13670	ribosomal protein L33	F:structural constituent of ribosome; C:ribosome; P:translation; C:chloroplast
cluster1	PB.13687	pentatricopeptide repeat-containing protein At2g31400, chloroplastic	C:chloroplast
cluster1	PB.1371	isocitrate dehydrogenase [NADP]	F:magnesium ion binding; F:isocitrate dehydrogenase (NADP+) activity; C:mitochondrion; P:tricarboxylic acid cycle; P:isocitrate metabolic process; P:NADP metabolic process; F:NAD binding
cluster1	PB.13725	BURP domain protein RD22
cluster1	PB.13742	L-idonate dehydrogenase 3	F:zinc ion binding; P:L-idonate catabolic process; P:oxidation-reduction process; F:L-idonate 5-dehydrogenase activity (NAD-dependent)
cluster1	PB.13743	L-idonate dehydrogenase 3	F:zinc ion binding; P:L-idonate catabolic process; P:oxidation-reduction process; F:L-idonate 5-dehydrogenase activity (NAD-dependent)
cluster1	PB.1379	auxin response factor 8-like	F:DNA binding; C:nucleus; P:regulation of transcription, DNA-templated; P:auxin-activated signaling pathway
cluster1	PB.13798	---NA---
cluster1	PB.13801	cinnamoyl-CoA reductase 1	F:oxidoreductase activity, acting on the CH-OH group of donors, NAD or NADP as acceptor; F:cinnamoyl-CoA reductase activity; F:coenzyme binding; P:oxidation-reduction process
cluster1	PB.13802	cinnamoyl-CoA reductase 1	F:oxidoreductase activity, acting on the CH-OH group of donors, NAD or NADP as acceptor; F:cinnamoyl-CoA reductase activity; F:coenzyme binding; P:oxidation-reduction process
cluster1	PB.13826	photosystem I P700 apoprotein A2	F:magnesium ion binding; F:electron transfer activity; C:photosystem I; C:chloroplast thylakoid membrane; P:photosynthesis; C:integral component of membrane; F:chlorophyll binding; P:protein-chromophore linkage; P:electron transport chain; F:4 iron, 4 sulfur cluster binding
cluster1	PB.13836	---NA---
cluster1	PB.13848	---NA---
cluster1	PB.13855	---NA---
cluster1	PB.13856	---NA---
cluster1	PB.13857	---NA---
cluster1	PB.1386	phospholipase D delta	F:RNA binding; F:phospholipase D activity; F:calcium ion binding; C:vacuole; C:plasma membrane; P:phospholipid catabolic process; P:response to cold; C:plasmodesma; P:positive regulation of abscisic acid-activated signaling pathway; P:programmed cell death; P:phosphatidylcholine metabolic process; P:phosphatidic acid metabolic process; F:N-acylphosphatidylethanolamine-specific phospholipase D act…
cluster1	PB.13890	---NA---
cluster1	PB.13898	---NA---
cluster1	PB.13960	Regulator of rDNA transcription protein 15
cluster1	PB.13961	Regulator of rDNA transcription protein 15
cluster1	PB.13969	60S ribosomal protein L13-1-like	F:RNA binding; F:structural constituent of ribosome; P:translation; C:cytosolic large ribosomal subunit
cluster1	PB.14031	ribosomal protein L32	F:structural constituent of ribosome; P:translation; C:chloroplast; C:large ribosomal subunit
cluster1	PB.14035	---NA---
cluster1	PB.1404	---NA---
cluster1	PB.1414	B2 protein
cluster1	PB.14162	gibberellin-regulated protein 1-like
cluster1	PB.14163	gibberellin-regulated protein 11-like	C:plant-type cell wall; P:response to abscisic acid; P:response to gibberellin; P:response to brassinosteroid
cluster1	PB.14278	protein WVD2-like 4	F:ion binding
cluster1	PB.14279	protein WVD2-like 4	F:ion binding
cluster1	PB.14282	tetraspanin-2	C:plasma membrane; C:plasmodesma; C:integral component of membrane
cluster1	PB.1432	FKBP-type peptidyl-prolyl cis-trans isomerase 5 isoform 2	P:lipid metabolic process; C:integral component of membrane; F:oxidoreductase activity, acting on the CH-CH group of donors; P:oxidation-reduction process
cluster1	PB.14357	cytochrome P450 82C4-like	C:membrane; F:oxidoreductase activity, acting on paired donors, with incorporation or reduction of molecular oxygen, NAD(P)H as one donor, and incorporation of one atom of oxygen; F:metal ion binding; P:defense response to other organism
cluster1	PB.14361	Peroxidase 42	F:peroxidase activity; C:extracellular region; P:response to oxidative stress; C:plant-type cell wall; C:plasmodesma; F:heme binding; P:hydrogen peroxide catabolic process; F:metal ion binding; P:oxidation-reduction process; P:cellular oxidant detoxification
cluster1	PB.14382	ribulose-1,5-bisphosphate carboxylase/oxygenase large subunit	F:magnesium ion binding; F:monooxygenase activity; C:chloroplast; P:photorespiration; F:ribulose-bisphosphate carboxylase activity; P:reductive pentose-phosphate cycle; P:oxidation-reduction process
cluster1	PB.14388	---NA---
cluster1	PB.14399	---NA---
cluster1	PB.14413	S-adenosylmethionine synthase	F:nucleotide binding; F:methionine adenosyltransferase activity; C:cytosol; P:S-adenosylmethionine biosynthetic process; P:slug development involved in sorocarp development; P:culmination involved in sorocarp development; F:metal ion binding
cluster1	PB.14462	UDP-glycosyltransferase 89B2-like	F:UDP-glycosyltransferase activity; F:transferase activity, transferring hexosyl groups; C:intracellular membrane-bounded organelle
cluster1	PB.1449	vinorine synthase-like	F:transferase activity; F:transferase activity, transferring acyl groups; F:transferase activity, transferring acyl groups other than amino-acyl groups; F:salutaridinol 7-O-acetyltransferase activity
cluster1	PB.14528	sugar carrier protein C-like	F:carbohydrate:proton symporter activity; C:integral component of plasma membrane; P:glucose import; P:proton transmembrane transport
cluster1	PB.14529	carotenoid cleavage dioxygenase	F:oxidoreductase activity, acting on single donors with incorporation of molecular oxygen, incorporation of two atoms of oxygen; F:metal ion binding; P:oxidation-reduction process
cluster1	PB.14563	serine hydroxymethyltransferase, mitochondrial	F:glycine hydroxymethyltransferase activity; P:L-serine catabolic process; F:methyltransferase activity; F:zinc ion binding; P:glycine biosynthetic process from serine; F:pyridoxal phosphate binding; P:methylation; P:tetrahydrofolate interconversion; P:folic acid metabolic process; F:cobalt ion binding; F:serine binding; P:cellular response to tetrahydrofolate
cluster1	PB.14574	putative tubulin beta-1 chain-like
cluster1	PB.14586	UPF0481 protein	C:membrane; C:integral component of membrane
cluster1	PB.14602	cytochrome P450 CYP749A22-like	F:monooxygenase activity; F:iron ion binding; C:membrane; F:oxidoreductase activity, acting on paired donors, with incorporation or reduction of molecular oxygen; F:heme binding; P:oxidation-reduction process
cluster1	PB.14607	cytochrome P450 84A1-like	F:iron ion binding; P:lignin biosynthetic process; C:integral component of membrane; F:oxidoreductase activity, acting on paired donors, with incorporation or reduction of molecular oxygen, NAD(P)H as one donor, and incorporation of one atom of oxygen; F:heme binding; P:oxidation-reduction process
cluster1	PB.14633	Ankyrin repeat-containing protein	C:membrane; C:integral component of membrane
cluster1	PB.14637	geraniol 8-hydroxylase-like	F:monooxygenase activity; F:iron ion binding; C:integral component of membrane; F:oxidoreductase activity, acting on paired donors, with incorporation or reduction of molecular oxygen; F:heme binding; P:oxidation-reduction process
cluster1	PB.14666	UPF0481 protein	C:membrane; C:integral component of membrane
cluster1	PB.14685	UV-B-induced protein At3g17800, chloroplastic isoform X2
cluster1	PB.14732	photosystem II stability/assembly factor HCF136, chloroplastic
cluster1	PB.14762	GDP-mannose 3,5-epimerase 2	F:transcription coregulator activity; P:regulation of transcription by RNA polymerase II; C:integral component of membrane; C:mediator complex; F:GDP-mannose 3,5-epimerase activity; F:NAD binding
cluster1	PB.14845	probable mannitol dehydrogenase	F:zinc ion binding; P:lignin biosynthetic process; F:cinnamyl-alcohol dehydrogenase activity; P:oxidation-reduction process
cluster1	PB.14849	30S ribosomal protein S1, chloroplastic	F:mRNA binding; F:structural constituent of ribosome; C:ribosome; P:translation; C:chloroplast stroma
cluster1	PB.14889	sporulation protein RMD1	C:mitochondrion; P:mitochondrion organization; P:abscisic acid-activated signaling pathway; C:integral component of membrane; P:mitochondria-nucleus signaling pathway
cluster1	PB.14890	DNA-directed RNA polymerases IV and V subunit 2-like	F:DNA binding; F:DNA-directed 5'-3' RNA polymerase activity; C:RNA polymerase II, core complex; P:transcription, DNA-templated; C:integral component of membrane; F:ribonucleoside binding
cluster1	PB.14894	peroxisomal (S)-2-hydroxy-acid oxidase GLO4-like	F:catalytic activity
cluster1	PB.14902	MADS-box transcription factor 6-like	F:RNA polymerase II regulatory region sequence-specific DNA binding; F:DNA-binding transcription factor activity, RNA polymerase II-specific; C:nucleus; F:transcription factor binding; P:flower development; P:positive regulation of transcription by RNA polymerase II; F:protein dimerization activity
cluster1	PB.14918	chitinase-like protein 2	F:chitinase activity; P:carbohydrate metabolic process; P:chitin catabolic process; P:cell wall macromolecule catabolic process
cluster1	PB.14944	GDSL esterase/lipase At4g10955
cluster1	PB.1495	glyceraldehyde-3-phosphate dehydrogenase B, chloroplastic	P:glucose metabolic process; F:oxidoreductase activity, acting on the aldehyde or oxo group of donors, NAD or NADP as acceptor; F:NADP binding; F:NAD binding; P:oxidation-reduction process
cluster1	PB.1496	AT-hook motif nuclear-localized protein 10	F:AT DNA binding; C:nucleus
cluster1	PB.14977	28 kDa ribonucleoprotein, chloroplastic	F:mRNA binding; C:nucleus; C:chloroplast stroma; C:chloroplast envelope; C:membrane; C:ribonucleoprotein complex
cluster1	PB.15	BTB/POZ domain-containing protein At3g05675-like
cluster1	PB.15033	vesicle-associated protein 4-2-like	C:endoplasmic reticulum membrane; C:plasma membrane; P:endoplasmic reticulum-plasma membrane tethering; P:endoplasmic reticulum membrane organization
cluster1	PB.15075	transcription factor bHLH35	F:DNA binding; F:protein dimerization activity
cluster1	PB.1508	chaperone protein dnaJ 11, chloroplastic-like	F:RNA binding; F:methyltransferase activity; F:transferase activity; P:methylation
cluster1	PB.15088	protein IN2-1 homolog B-like isoform X2	F:glutathione transferase activity; C:cytoplasm; P:protein glutathionylation
cluster1	PB.15099	hypothetical protein C3L33_19507, partial
cluster1	PB.15109	probable ribose-5-phosphate isomerase 3, chloroplastic	F:ribose-5-phosphate isomerase activity; P:pentose-phosphate shunt, non-oxidative branch; C:chloroplast thylakoid membrane; C:chloroplast stroma; C:chloroplast envelope; P:defense response to bacterium
cluster1	PB.15120	2-Cys peroxiredoxin BAS1, chloroplastic	P:response to oxidative stress; F:thioredoxin peroxidase activity; P:cell redox homeostasis; P:oxidation-reduction process; P:cellular oxidant detoxification
cluster1	PB.15121	putative disease resistance protein RGA3	F:hydrolase activity; F:adenyl ribonucleotide binding; F:anion binding
cluster1	PB.15125	---NA---
cluster1	PB.15126	MADS-box protein EJ2-like	F:RNA polymerase II regulatory region sequence-specific DNA binding; F:DNA-binding transcription factor activity; C:nucleus; P:positive regulation of transcription by RNA polymerase II; F:protein dimerization activity
cluster1	PB.15131	Guanine nucleotide-binding protein-like 3-like protein	C:integral component of membrane
cluster1	PB.15174	probable E3 ubiquitin-protein ligase RZFP34	C:nucleus; P:ubiquitin-dependent protein catabolic process; F:zinc ion binding; P:protein ubiquitination; F:ligase activity; F:ubiquitin protein ligase activity
cluster1	PB.15204	thylakoid lumenal 17.4 kDa protein, chloroplastic
cluster1	PB.15209	30S ribosomal protein S10, chloroplastic-like	F:RNA binding; F:structural constituent of ribosome; C:mitochondrion; P:translation; C:chloroplast stroma; C:small ribosomal subunit
cluster1	PB.15231	---NA---
cluster1	PB.1525	outer envelope pore protein 21, chloroplastic	F:voltage-gated anion channel activity; P:inorganic anion transport; C:integral component of membrane; P:ion transmembrane transport; P:regulation of anion transport
cluster1	PB.15275	Senescence regulator
cluster1	PB.15276	50S ribosomal protein L6, chloroplastic	F:structural constituent of ribosome; C:ribosome; P:translation; C:chloroplast stroma; P:embryo development ending in seed dormancy; C:chloroplast envelope; F:rRNA binding
cluster1	PB.15285	---NA---
cluster1	PB.15296	plastocyanin	F:copper ion binding; F:electron transfer activity; C:chloroplast thylakoid membrane; P:electron transport chain
cluster1	PB.15301	Cleavage and polyadenylation specificity factor subunit like	C:integral component of membrane
cluster1	PB.15326	---NA---
cluster1	PB.15335	2S sulfur-rich seed storage protein 2-like	F:nutrient reservoir activity
cluster1	PB.15361	Interleukin-2 receptor subunit beta like	F:metal ion binding
cluster1	PB.15362	chlorophyll a-b binding protein CP26, chloroplastic	P:response to light stimulus; C:photosystem I; C:photosystem II; C:chloroplast thylakoid membrane; P:photosynthesis, light harvesting in photosystem I; C:plastoglobule; C:integral component of membrane; F:chlorophyll binding; P:protein-chromophore linkage
cluster1	PB.15378	Proteinase-activated receptor 1 like	C:integral component of membrane
cluster1	PB.15379	FCS-Like Zinc finger 6-like
cluster1	PB.15391	Photosystem I subunit O	F:protein binding; C:photosystem I; C:chloroplast thylakoid membrane; P:photosynthetic electron transport chain; P:photosynthesis, light harvesting in photosystem I; C:integral component of membrane
cluster1	PB.15412	dormancy-associated protein homolog 3-like isoform X1
cluster1	PB.15431	photosystem I reaction center subunit IV A, chloroplastic-like	C:photosystem I
cluster1	PB.15439	calcium-binding EF hand family protein	F:calcium ion binding; C:cytosol
cluster1	PB.15448	chloroplast photosystem II PsbW protein	C:photosystem II; C:chloroplast thylakoid membrane; C:integral component of membrane; P:photosystem II stabilization
cluster1	PB.15472	---NA---
cluster1	PB.15500	---NA---
cluster1	PB.15502	transmembrane protein, putative	C:integral component of membrane
cluster1	PB.15520	---NA---
cluster1	PB.15529	---NA---
cluster1	PB.1553	rac-like GTP-binding protein 5	F:GTPase activity; F:GTP binding; C:nucleolus; C:spindle; C:plasma membrane; C:cell cortex; P:actin filament organization; P:establishment or maintenance of cell polarity; P:small GTPase mediated signal transduction; P:regulation of cell shape; P:positive gravitropism; P:regulation of auxin mediated signaling pathway; F:GDP binding; F:protein kinase binding; C:site of polarized growth; P:cortical…
cluster1	PB.15534	putative pentatricopeptide repeat-containing protein At3g08820
cluster1	PB.15540	NHP2-like protein 1	P:mRNA splicing, via spliceosome; P:maturation of LSU-rRNA; F:RNA binding; C:ribosome; P:maturation of SSU-rRNA; C:box C/D snoRNP complex; C:small-subunit processome; C:U4/U6 x U5 tri-snRNP complex; C:precatalytic spliceosome
cluster1	PB.15550	---NA---
cluster1	PB.15572	---NA---
cluster1	PB.15573	---NA---
cluster1	PB.15597	aquaporin PIP1-3	C:vacuole; C:plasma membrane; P:water transport; P:response to water deprivation; C:plasmodesma; F:water channel activity; C:integral component of membrane; P:transmembrane transport
cluster1	PB.156	cysteine-rich PDZ-binding protein	F:microtubule binding; P:cytoplasmic microtubule organization
cluster1	PB.15617	---NA---
cluster1	PB.15648	auxin response factor	F:DNA binding; C:nucleus; P:regulation of transcription, DNA-templated; P:auxin-activated signaling pathway
cluster1	PB.15675	25S rRNA (cytosine-C(5))-methyltransferase nop2-like	P:maturation of LSU-rRNA; F:RNA binding; C:nucleolus; F:rRNA (cytosine-C5-)-methyltransferase activity; C:integral component of membrane; P:transmembrane transport; P:rRNA base methylation
cluster1	PB.15746	ATP-dependent zinc metalloprotease FTSH 12, chloroplastic	F:metalloendopeptidase activity; F:ATP binding; C:mitochondrion; C:mitochondrial inner membrane; P:proteolysis; P:mitochondrial fusion; F:peptidase activity; F:metallopeptidase activity; C:chloroplast; C:plastid; C:chloroplast inner membrane; P:embryo development ending in seed dormancy; C:chloroplast envelope; C:membrane; C:integral component of membrane; F:chloroplast protein-transporting ATPas…
cluster1	PB.15762	rust resistance kinase Lr10-like	F:protein serine/threonine kinase activity; F:ATP binding; P:protein phosphorylation
cluster1	PB.15772	---NA---
cluster1	PB.15785	multicopper oxidase LPR1-like	F:copper ion binding; C:integral component of membrane; F:bilirubin oxidase activity; P:oxidation-reduction process
cluster1	PB.1582	random slug protein 5-like isoform X1	F:phosphatidylinositol transfer activity; P:phospholipid transport; P:intermembrane lipid transfer
cluster1	PB.15820	sugar transporter ERD6-like 5	F:carbohydrate:proton symporter activity; C:integral component of plasma membrane; P:glucose import; P:proton transmembrane transport
cluster1	PB.15822	putative ycf39
cluster1	PB.15828	protein GRAVITROPIC IN THE LIGHT 1-like isoform X2	P:response to red or far red light; P:negative gravitropism
cluster1	PB.15829	importin-5-like	C:nucleus; C:cytoplasm; P:protein import into nucleus; F:nuclear localization sequence binding; F:Ran GTPase binding; F:nuclear import signal receptor activity
cluster1	PB.15844	cytochrome P450 71B10-like	F:iron ion binding; C:integral component of membrane; F:oxidoreductase activity, acting on paired donors, with incorporation or reduction of molecular oxygen, NAD(P)H as one donor, and incorporation of one atom of oxygen; F:heme binding; P:oxidation-reduction process
cluster1	PB.15859	E3 ubiquitin-protein ligase MID2	P:intracellular signal transduction; F:metal ion binding
cluster1	PB.15860	kaempferol 3-O-beta-D-galactosyltransferase-like	P:anthocyanin-containing compound biosynthetic process; F:cyanidin 3-O-galactosyltransferase activity
cluster1	PB.15866	---NA---
cluster1	PB.159	vesicle-associated protein 4-2-like	C:endoplasmic reticulum membrane; C:plasma membrane; P:endoplasmic reticulum-plasma membrane tethering; P:endoplasmic reticulum membrane organization
cluster1	PB.1606	probable WRKY transcription factor 7	F:DNA-binding transcription factor activity; C:nucleus; P:regulation of transcription, DNA-templated; F:sequence-specific DNA binding
cluster1	PB.1651	probable F-actin-capping protein subunit beta	P:cell morphogenesis; C:cytoplasm; C:F-actin capping protein complex; P:response to heat; F:actin filament binding; P:barbed-end actin filament capping
cluster1	PB.1660	ethylene-responsive transcription factor RAP2-4-like	C:nucleus; F:sequence-specific DNA binding
cluster1	PB.1695	calmodulin-binding receptor-like cytoplasmic kinase 2	F:protein serine/threonine kinase activity; F:ATP binding; P:protein phosphorylation
cluster1	PB.172	DNA mismatch repair protein like
cluster1	PB.1735	protein NRT1/ PTR FAMILY 6.2-like	P:oligopeptide transport; F:peptide:proton symporter activity; C:integral component of membrane; F:oligopeptide transmembrane transporter activity; P:transmembrane transport
cluster1	PB.1756	subtilisin-like protease SBT3.5	F:serine-type endopeptidase activity; P:proteolysis; C:integral component of membrane
cluster1	PB.1769	basic endochitinase-like	F:chitinase activity; P:carbohydrate metabolic process; P:chitin catabolic process; F:chitin binding; P:cell wall macromolecule catabolic process
cluster1	PB.1770	probable serine/threonine-protein kinase PIX13	F:protein serine/threonine kinase activity; F:ATP binding; P:protein phosphorylation
cluster1	PB.179	Nucleic acid-binding, OB-fold protein
cluster1	PB.18	---NA---
cluster1	PB.1803	molybdate-anion transporter-like	F:molybdate ion transmembrane transporter activity; P:molybdate ion transport; C:integral component of membrane
cluster1	PB.184	triose phosphate/phosphate translocator, chloroplastic isoform X1	C:Golgi apparatus; F:antiporter activity; C:integral component of membrane; P:transmembrane transport
cluster1	PB.1851	trihelix transcription factor ASIL2 isoform X1
cluster1	PB.1852	phosphoinositide phospholipase C 2	F:phosphatidylinositol phospholipase C activity; P:lipid catabolic process; P:phosphatidylinositol-mediated signaling; P:release of sequestered calcium ion into cytosol
cluster1	PB.1884	GATA transcription factor 8-like	C:nucleus; F:zinc ion binding; F:sequence-specific DNA binding; P:positive regulation of transcription, DNA-templated
cluster1	PB.1902	Light-regulated protein	C:chloroplast
cluster1	PB.1917	Synapse-associated protein
cluster1	PB.1924	BRO1 domain-containing protein BROX
cluster1	PB.1931	protein decapping 5-like	C:P-body; F:mRNA binding; P:cytoplasmic mRNA processing body assembly; P:stress granule assembly; C:messenger ribonucleoprotein complex
cluster1	PB.1999	probable E3 ubiquitin-protein ligase RZFP34	C:nucleus; P:ubiquitin-dependent protein catabolic process; F:zinc ion binding; P:protein ubiquitination; F:ligase activity; F:ubiquitin protein ligase activity
cluster1	PB.2	bifunctional 3-dehydroquinate dehydratase/shikimate dehydrogenase, chloroplastic-like	F:catalytic activity; P:carboxylic acid metabolic process
cluster1	PB.2008	cellulose synthase A catalytic subunit 1 [UDP-forming]	C:trans-Golgi network; C:plasma membrane; P:plant-type primary cell wall biogenesis; C:integral component of membrane; F:cellulose synthase (UDP-forming) activity; P:cellulose biosynthetic process; F:metal ion binding; P:cell wall organization
cluster1	PB.2011	Disease resistance protein	P:lipid metabolic process; F:adenyl ribonucleotide binding; F:anion binding
cluster1	PB.2045	aspartyl protease family protein At5g10770-like	F:aspartic-type endopeptidase activity; P:proteolysis; P:protein catabolic process
cluster1	PB.2055	Glucose-repressible alcohol dehydrogenase transcriptional effector like
cluster1	PB.2077	50S ribosomal protein L11, chloroplastic	P:ribosomal large subunit assembly; F:structural constituent of ribosome; P:translation; C:cytosolic large ribosomal subunit; F:large ribosomal subunit rRNA binding
cluster1	PB.2089	KH domain-containing protein At5g56140-like isoform X2	P:regulation of alternative mRNA splicing, via spliceosome; F:mRNA binding; C:nucleus
cluster1	PB.2105	cytochrome b5	C:vacuolar membrane; C:endoplasmic reticulum; C:plasma membrane; C:chloroplast thylakoid membrane; C:integral component of membrane; F:heme binding; F:metal ion binding
cluster1	PB.2110	abscisic acid receptor PYL9	F:protein phosphatase inhibitor activity; C:nucleus; C:cytoplasm; P:abscisic acid-activated signaling pathway; F:abscisic acid binding; P:negative regulation of phosphoprotein phosphatase activity; F:signaling receptor activity; P:regulation of protein serine/threonine phosphatase activity
cluster1	PB.2122	protein CURVATURE THYLAKOID 1A, chloroplastic-like	F:aminoacyl-tRNA ligase activity; C:chloroplast thylakoid membrane; C:integral component of membrane
cluster1	PB.2143	ascorbate transporter, chloroplastic	F:inorganic phosphate transmembrane transporter activity; C:chloroplast inner membrane; P:xanthophyll cycle; F:L-ascorbic acid transmembrane transporter activity; P:L-ascorbic acid transmembrane transport; C:integral component of membrane
cluster1	PB.2154	pre-mRNA cleavage factor Im 25 kDa subunit 2	F:mRNA binding; C:mRNA cleavage factor complex; P:mRNA polyadenylation; F:hydrolase activity; F:AU-rich element binding
cluster1	PB.2156	NAD-dependent malic enzyme 59 kDa isoform, mitochondrial	F:malate dehydrogenase (decarboxylating) (NAD+) activity; C:mitochondrion; P:pyruvate metabolic process; P:malate metabolic process; F:metal ion binding; F:NAD binding; P:oxidation-reduction process
cluster1	PB.2173	MADS-box transcription factor 6-like	F:RNA polymerase II regulatory region sequence-specific DNA binding; F:DNA-binding transcription factor activity, RNA polymerase II-specific; C:nucleus; F:transcription factor binding; P:flower development; P:positive regulation of transcription by RNA polymerase II; F:protein dimerization activity
cluster1	PB.2177	O-acyltransferase WSD1	F:diacylglycerol O-acyltransferase activity; C:plasma membrane; P:triglyceride biosynthetic process; F:metal ion binding; F:long-chain-alcohol O-fatty-acyltransferase activity
cluster1	PB.2179	ribosomal protein L31	F:structural constituent of ribosome; C:ribosome; P:translation; C:integral component of membrane
cluster1	PB.2183	cycloartenol-C-24-methyltransferase	F:sterol 24-C-methyltransferase activity; C:vacuole; C:endoplasmic reticulum; C:plasmodesma; P:embryo development ending in seed dormancy; P:sterol biosynthetic process; P:methylation
cluster1	PB.22	uridine kinase-like protein 3	F:fructose-bisphosphate aldolase activity; F:uridine kinase activity; F:ATP binding; P:glycolytic process; P:nucleoside metabolic process; F:transferase activity, transferring glycosyl groups; P:UMP salvage; P:CTP salvage
cluster1	PB.220	Chlorophyll a-b binding protein, chloroplastic	P:response to light stimulus; C:photosystem I; C:photosystem II; C:chloroplast thylakoid membrane; P:photosynthesis, light harvesting in photosystem I; C:integral component of membrane; F:chlorophyll binding; P:protein-chromophore linkage
cluster1	PB.2210	nitrate regulatory gene2 protein-like
cluster1	PB.2230	sigma factor	F:DNA binding; F:DNA-binding transcription factor activity; C:chloroplast; C:integral component of membrane; F:sigma factor activity; P:regulation of DNA-templated transcription, initiation
cluster1	PB.2234	Formate dehydrogenase subunit alpha like	C:integral component of membrane
cluster1	PB.2257	cellulose synthase A catalytic subunit 3 [UDP-forming]	C:trans-Golgi network; C:plasma membrane; P:plant-type primary cell wall biogenesis; C:integral component of membrane; F:cellulose synthase (UDP-forming) activity; P:cellulose biosynthetic process; F:metal ion binding; P:cell wall organization
cluster1	PB.2258	carotenoid cleavage dioxygenase	F:oxidoreductase activity, acting on single donors with incorporation of molecular oxygen, incorporation of two atoms of oxygen; F:metal ion binding; P:oxidation-reduction process
cluster1	PB.2259	nuclear transcription factor Y subunit A-1-like isoform X1	F:RNA polymerase II cis-regulatory region sequence-specific DNA binding; F:DNA-binding transcription factor activity; C:nucleus; P:regulation of transcription, DNA-templated; C:CCAAT-binding factor complex
cluster1	PB.2279	trihelix transcription factor ASIL1-like	F:DNA binding
cluster1	PB.2314	bifunctional dTDP-4-dehydrorhamnose 3,5-epimerase/dTDP-4-dehydrorhamnose reductase	F:dTDP-4-dehydrorhamnose 3,5-epimerase activity; F:dTDP-4-dehydrorhamnose reductase activity; P:UDP-rhamnose biosynthetic process; P:dTDP-rhamnose biosynthetic process; P:oxidation-reduction process
cluster1	PB.2319	geraniol 8-hydroxylase-like	F:iron ion binding; C:integral component of membrane; F:oxidoreductase activity, acting on paired donors, with incorporation or reduction of molecular oxygen, NAD(P)H as one donor, and incorporation of one atom of oxygen; F:heme binding; P:oxidation-reduction process
cluster1	PB.2323	monocopper oxidase-like protein SKU5	F:ferroxidase activity; F:copper ion binding; P:iron ion transport; C:integral component of membrane; C:anchored component of plasma membrane; P:iron ion homeostasis; P:oxidation-reduction process
cluster1	PB.2328	Serine/threonine-protein kinase MRCK alpha like	C:chloroplast stroma; F:kinase activity; P:phosphorylation
cluster1	PB.2350	ferredoxin C 2, chloroplastic	F:electron transfer activity; C:chloroplast; P:electron transport chain; F:metal ion binding; F:2 iron, 2 sulfur cluster binding
cluster1	PB.2462	root phototropism protein 2	P:phototropism
cluster1	PB.2463	Ycf54-like protein	F:structural constituent of ribosome; C:ribosome; P:translation; C:chloroplast; C:thylakoid; P:chlorophyll biosynthetic process; F:magnesium-protoporphyrin IX monomethyl ester (oxidative) cyclase activity; P:oxidation-reduction process
cluster1	PB.248	probable nucleoredoxin 1	P:cell redox homeostasis
cluster1	PB.2493	small ubiquitin-related modifier 1-like	C:nucleus; P:protein sumoylation; F:protein tag; F:ubiquitin-like protein ligase binding
cluster1	PB.2512	---NA---
cluster1	PB.2514	11S globulin subunit beta-like	F:catalytic activity
cluster1	PB.2515	legumin B-like	F:nutrient reservoir activity
cluster1	PB.2516	legumin B-like	F:nutrient reservoir activity
cluster1	PB.2525	chloroplast photosystem II PsbW protein	C:photosystem II; C:chloroplast thylakoid membrane; C:integral component of membrane; P:photosystem II stabilization
cluster1	PB.2535	TP53-regulating kinase	C:EKC/KEOPS complex; F:protein serine/threonine kinase activity; F:ATP binding; C:nucleus; P:protein phosphorylation; P:tRNA threonylcarbamoyladenosine metabolic process
cluster1	PB.2537	vicilin-like antimicrobial peptides 2-2	F:nutrient reservoir activity
cluster1	PB.2550	---NA---
cluster1	PB.257	protein JINGUBANG-like	P:protein phosphorylation; F:myosin heavy chain kinase activity
cluster1	PB.2572	nicotinamide adenine dinucleotide transporter 1, chloroplastic	F:ATP transmembrane transporter activity; P:ATP transport; C:integral component of membrane; P:NAD transmembrane transport; F:NAD transmembrane transporter activity
cluster1	PB.2575	Histone acetyltransferase	F:transferase activity
cluster1	PB.258	prostatic spermine-binding protein-like	P:integrin-mediated signaling pathway; F:ligase activity
cluster1	PB.2582	Peptidyl-prolyl cis-trans isomerase	P:protein peptidyl-prolyl isomerization; F:peptidyl-prolyl cis-trans isomerase activity; P:protein folding; F:cyclosporin A binding; C:cytosolic ribosome
cluster1	PB.2585	photosystem II 10 kDa polypeptide, chloroplastic	C:chloroplast thylakoid membrane; C:photosystem II oxygen evolving complex; P:photosystem II oxygen evolving complex assembly; C:integral component of membrane
cluster1	PB.2590	DCN1-like protein	C:ubiquitin ligase complex; F:ubiquitin conjugating enzyme binding; F:ubiquitin-like protein binding; P:protein neddylation; P:positive regulation of ubiquitin-protein transferase activity; F:cullin family protein binding
cluster1	PB.2591	peroxisomal 2,4-dienoyl-CoA reductase
cluster1	PB.2592	phosphoglycerate kinase, chloroplastic	F:phosphoglycerate kinase activity; F:ATP binding; C:cytosol; P:gluconeogenesis; P:glycolytic process; F:ADP binding; P:response to cadmium ion; P:positive regulation of oxidative phosphorylation
cluster1	PB.26	---NA---
cluster1	PB.260	probable galacturonosyltransferase-like 9	C:Golgi apparatus; F:transferase activity, transferring glycosyl groups
cluster1	PB.2615	dirigent protein 22-like	C:apoplast
cluster1	PB.2622	E3 ubiquitin-protein ligase MID2	P:intracellular signal transduction; F:metal ion binding
cluster1	PB.2658	Zinc finger CCCH-type with G patch domain-containing protein
cluster1	PB.2659	Glutathione S-transferase-like protein	F:electron transfer activity; C:chloroplast; F:protein disulfide oxidoreductase activity; F:transferase activity; P:electron transport chain; P:cell redox homeostasis
cluster1	PB.2666	33 kDa ribonucleoprotein, chloroplastic	F:mRNA binding; C:chloroplast thylakoid membrane; P:regulation of RNA metabolic process; P:chloroplast rRNA processing; C:ribonucleoprotein complex
cluster1	PB.2671	fasciclin-like arabinogalactan protein 17
cluster1	PB.2692	50S ribosomal protein L29, chloroplastic	F:structural constituent of ribosome; C:ribosome; P:translation; C:chloroplast envelope; C:chloroplast nucleoid
cluster1	PB.2727	uveal autoantigen with coiled-coil domains and ankyrin repeats isoform X1	C:cytosol
cluster1	PB.2746	30S ribosomal protein S31, chloroplastic	C:ribosome; C:chloroplast stroma; C:chloroplast envelope; P:plastid translation
cluster1	PB.2750	alpha-galactosidase 3	P:carbohydrate metabolic process; C:plant-type cell wall; C:integral component of membrane; F:raffinose alpha-galactosidase activity
cluster1	PB.2751	Transcription factor RF2b	F:DNA-binding transcription factor activity; C:nucleus; P:regulation of transcription, DNA-templated
cluster1	PB.2763	CDGSH iron-sulfur domain-containing protein NEET	C:intracellular membrane-bounded organelle; F:2 iron, 2 sulfur cluster binding
cluster1	PB.2764	glycosyltransferase family 64 protein C4-like	P:protein glycosylation; C:integral component of membrane; F:transferase activity, transferring glycosyl groups
cluster1	PB.2765	protein EXORDIUM-like 3	C:plant-type cell wall; C:plasmodesma; C:integral component of membrane; P:response to karrikin
cluster1	PB.280	probable WRKY transcription factor 57	F:DNA binding; F:DNA-binding transcription factor activity; C:nucleus; P:regulation of transcription, DNA-templated; F:sequence-specific DNA binding
cluster1	PB.2800	granule-bound starch synthase 1, chloroplastic/amyloplastic-like	F:glycogen (starch) synthase activity; C:amyloplast; C:chloroplast; P:starch biosynthetic process
cluster1	PB.2802	---NA---
cluster1	PB.2809	protein RESPONSE TO LOW SULFUR 3-like	P:cellular oxidant detoxification
cluster1	PB.2839	tetraspanin-2-like	C:plasma membrane; C:plasmodesma; C:integral component of membrane
cluster1	PB.2848	protein argonaute 2-like	F:nucleic acid binding; P:cellular process
cluster1	PB.2854	probable glutamate carboxypeptidase LAMP1 isoform X1	F:carboxypeptidase activity; P:proteolysis
cluster1	PB.2856	ketol-acid reductoisomerase, chloroplastic	F:ketol-acid reductoisomerase activity; F:copper ion binding; C:cell wall; C:mitochondrion; P:isoleucine biosynthetic process; P:valine biosynthetic process; C:chloroplast stroma; C:chloroplast envelope; F:isomerase activity; P:response to cadmium ion; C:apoplast; P:oxidation-reduction process
cluster1	PB.2871	protein argonaute 2-like	F:nucleic acid binding; F:translation initiation factor activity; P:translational initiation; P:gene silencing by RNA
cluster1	PB.2872	---NA---
cluster1	PB.2901	CBL-interacting serine/threonine-protein kinase 21	F:protein serine/threonine kinase activity; F:ATP binding; C:nucleus; C:cytoplasm; P:protein phosphorylation; P:intracellular signal transduction
cluster1	PB.2925	peroxisomal 2,4-dienoyl-CoA reductase
cluster1	PB.2926	phosphoglycerate kinase, chloroplastic	F:phosphoglycerate kinase activity; F:ATP binding; C:cytosol; P:gluconeogenesis; P:glycolytic process; F:ADP binding; P:response to cadmium ion; P:positive regulation of oxidative phosphorylation
cluster1	PB.2939	CBL-interacting serine/threonine-protein kinase 21 isoform X1	F:protein serine/threonine kinase activity; F:ATP binding; C:nucleus; C:cytoplasm; P:protein phosphorylation; P:intracellular signal transduction
cluster1	PB.2947	ubiquitin-NEDD8-like protein RUB2	C:nucleus; C:cytoplasm; P:protein ubiquitination; P:modification-dependent protein catabolic process; F:protein tag; F:ubiquitin protein ligase binding
cluster1	PB.2953	RNA polymerase sigma factor sigC isoform X1	P:regulation of transcription, DNA-templated; F:transcription regulator activity
cluster1	PB.296	calcium sensing receptor, chloroplastic	C:mitochondrion; C:chloroplast thylakoid membrane; P:de-etiolation; C:integral component of membrane; P:cellular response to calcium ion; P:regulation of stomatal closure
cluster1	PB.2966	late embryogenesis abundant protein At5g17165-like	F:catalytic activity
cluster1	PB.2967	hypothetical protein C3L33_16304, partial	C:chloroplast; C:integral component of membrane
cluster1	PB.2976	homeobox-leucine zipper protein ATHB-12-like	F:DNA binding
cluster1	PB.2980	molybdate-anion transporter-like	F:molybdate ion transmembrane transporter activity; P:molybdate ion transport; C:integral component of membrane
cluster1	PB.2983	golgin subfamily A member 6-like protein 7
cluster1	PB.2992	reticulon-like protein B2	C:endoplasmic reticulum; C:endoplasmic reticulum membrane; C:integral component of membrane
cluster1	PB.301	UDP-glycosyltransferase 89B2-like	F:UDP-glycosyltransferase activity; F:transferase activity, transferring hexosyl groups; C:intracellular membrane-bounded organelle
cluster1	PB.3035	zinc finger CCCH domain-containing protein 29-like	P:response to chitin; F:metal ion binding
cluster1	PB.3037	phosphoinositide phospholipase C 2	F:phosphatidylinositol phospholipase C activity; P:lipid catabolic process; P:phosphatidylinositol-mediated signaling; P:release of sequestered calcium ion into cytosol
cluster1	PB.3038	auxin transporter-like protein 2	P:amino acid transmembrane transport; C:plasma membrane; F:amino acid transmembrane transporter activity; C:integral component of membrane
cluster1	PB.306	teosinte glume architecture 1-like isoform X1	F:DNA binding; C:nucleus; F:metal ion binding
cluster1	PB.3108	BRO1 domain-containing protein BROX
cluster1	PB.3132	5-methyltetrahydropteroyltriglutamate--homocysteine methyltransferase	F:5-methyltetrahydropteroyltriglutamate-homocysteine S-methyltransferase activity; C:extracellular region; C:cytosol; F:zinc ion binding; F:methionine synthase activity; P:methionine biosynthetic process; C:chloroplast; P:methylation
cluster1	PB.314	chlorophyll a-b binding protein P4, chloroplastic	P:response to light stimulus; C:photosystem I; C:photosystem II; C:chloroplast thylakoid membrane; P:photosynthesis, light harvesting in photosystem I; C:integral component of membrane; F:chlorophyll binding; P:protein-chromophore linkage
cluster1	PB.3141	protein DEHYDRATION-INDUCED 19-like
cluster1	PB.3158	sugar carrier protein C-like	F:carbohydrate:proton symporter activity; C:integral component of plasma membrane; P:glucose import; P:proton transmembrane transport
cluster1	PB.3161	DAG protein, chloroplastic-like	C:mitochondrion; C:chloroplast; P:cytidine to uridine editing; P:mitochondrial mRNA modification; P:chloroplast RNA modification
cluster1	PB.3163	tryptophan synthase beta chain 1-like	P:tryptophan biosynthetic process; F:tryptophan synthase activity; C:cytoplasm; F:oxidoreductase activity; P:oxidation-reduction process
cluster1	PB.3165	peroxidase 42	F:peroxidase activity; C:extracellular region; P:response to oxidative stress; C:plant-type cell wall; C:plasmodesma; C:integral component of membrane; F:heme binding; P:hydrogen peroxide catabolic process; F:metal ion binding; P:oxidation-reduction process; P:cellular oxidant detoxification
cluster1	PB.3170	photosystem I reaction center subunit III, chloroplastic	C:chloroplast thylakoid membrane; C:photosystem I reaction center; C:chloroplast envelope; C:plastoglobule; P:photosynthesis; C:integral component of membrane; F:protein domain specific binding
cluster1	PB.3186	photosystem I reaction center subunit psaK, chloroplastic	C:photosystem I; P:photosynthesis
cluster1	PB.3188	probable inositol transporter 2	F:myo-inositol:proton symporter activity; C:integral component of plasma membrane; P:myo-inositol transport; P:glucose import
cluster1	PB.32	oxygen-evolving enhancer protein 2, chloroplastic	F:calcium ion binding; C:photosystem II oxygen evolving complex; P:photosynthesis; C:extrinsic component of membrane
cluster1	PB.3206	magnesium transporter MRS2-11, chloroplastic	C:chloroplast envelope; P:thylakoid membrane organization; P:photoprotection; P:magnesium ion homeostasis; F:magnesium ion transmembrane transporter activity; C:integral component of membrane; P:magnesium ion transmembrane transport
cluster1	PB.3237	ribulose bisphosphate carboxylase/oxygenase activase, chloroplastic isoform X1	F:ATP binding; C:chloroplast stroma; C:thylakoid; P:positive regulation of catalytic activity; F:ribulose-1,5-bisphosphate carboxylase/oxygenase activator activity
cluster1	PB.324	mannose-1-phosphate guanyltransferase alpha	F:mannose-1-phosphate guanylyltransferase activity; C:peroxisome; C:cytosol; F:transcription regulatory region DNA binding; P:response to cadmium ion; P:regulation of L-ascorbic acid biosynthetic process
cluster1	PB.327	Thiol-disulfide oxidoreductase DCC isoform 1	C:cellular anatomical entity
cluster1	PB.3272	titin-like isoform X2	C:membrane; C:integral component of membrane
cluster1	PB.3277	protein arginine N-methyltransferase PRMT10	C:cytosol; F:histone-arginine N-methyltransferase activity; P:vegetative to reproductive phase transition of meristem; F:[myelin basic protein]-arginine N-methyltransferase activity; P:peptidyl-arginine methylation, to asymmetrical-dimethyl arginine; P:histone arginine methylation; F:protein-arginine omega-N monomethyltransferase activity; F:protein-arginine omega-N asymmetric methyltransferase a…
cluster1	PB.3285	homeobox protein knotted-1-like LET12 isoform X2	F:RNA polymerase II cis-regulatory region sequence-specific DNA binding; F:DNA-binding transcription factor activity, RNA polymerase II-specific; C:nucleus; P:regulation of transcription by RNA polymerase II
cluster1	PB.3310	pto-interacting protein 1	F:protein serine/threonine kinase activity; F:ATP binding; P:protein phosphorylation
cluster1	PB.3312	peroxidase 29	F:peroxidase activity; C:extracellular region; P:response to oxidative stress; C:plant-type cell wall; C:plasmodesma; F:heme binding; P:hydrogen peroxide catabolic process; F:metal ion binding; P:oxidation-reduction process; P:cellular oxidant detoxification
cluster1	PB.3315	universal stress protein PHOS32	F:hydrolase activity
cluster1	PB.3318	putative beta-D-xylosidase	F:xylan 1,4-beta-xylosidase activity; C:plant-type cell wall; C:integral component of membrane; P:arabinan catabolic process; P:xylan catabolic process; F:alpha-L-arabinofuranosidase activity
cluster1	PB.3319	Two-component response regulator like	F:DNA binding; F:DNA-binding transcription factor activity; C:nucleus; P:regulation of transcription, DNA-templated; P:response to water deprivation; P:ethylene-activated signaling pathway; P:regulation of root meristem growth; P:regulation of stomatal movement; P:leaf senescence; P:regulation of chlorophyll biosynthetic process; P:maintenance of shoot apical meristem identity; F:kinase activity;…
cluster1	PB.3365	protein MARD1	P:response to carbohydrate
cluster1	PB.3372	1-aminocyclopropane-1-carboxylate oxidase homolog 1-like	F:oxidoreductase activity
cluster1	PB.3383	cyclopropane synthase isoform 1	F:methyltransferase activity; F:oxidoreductase activity; P:methylation; P:oxidation-reduction process
cluster1	PB.3389	peroxygenase-like	F:monooxygenase activity; F:calcium ion binding; C:integral component of membrane; P:oxidation-reduction process
cluster1	PB.3396	scarecrow-like protein 9	F:DNA-binding transcription factor activity; C:nucleus; P:regulation of transcription, DNA-templated; F:sequence-specific DNA binding
cluster1	PB.3413	protein IQ-DOMAIN 1-like
cluster1	PB.3421	---NA---
cluster1	PB.3425	transmembrane protein, putative	C:integral component of membrane
cluster1	PB.3429	UDP-glycosyltransferase 86A1-like isoform X2	F:UDP-glycosyltransferase activity; F:transferase activity, transferring hexosyl groups; C:intracellular membrane-bounded organelle
cluster1	PB.3483	magnesium-chelatase subunit ChlH, chloroplastic	C:chloroplast; P:chlorophyll biosynthetic process; F:magnesium chelatase activity
cluster1	PB.3487	F-box/kelch-repeat protein At1g15670-like
cluster1	PB.3494	Titin like	C:membrane; C:integral component of membrane
cluster1	PB.351	28 kDa ribonucleoprotein, chloroplastic	F:mRNA binding; C:chloroplast thylakoid membrane; P:regulation of RNA metabolic process; P:chloroplast rRNA processing; C:ribonucleoprotein complex
cluster1	PB.3513	Demethylmenaquinone methyltransferase	F:methyltransferase activity; P:methylation
cluster1	PB.3534	transcription factor ILR3-like isoform X1	F:protein dimerization activity
cluster1	PB.3538	lysM domain receptor-like kinase 3 isoform X2	F:nucleotide binding; F:protein kinase activity; P:nitrogen compound metabolic process; C:membrane; P:phosphorylation; F:ion binding; P:primary metabolic process; P:cellular macromolecule metabolic process
cluster1	PB.3549	chlorophyll a-b binding protein 151, chloroplastic	P:response to light stimulus; C:photosystem I; C:photosystem II; C:chloroplast thylakoid membrane; P:photosynthesis, light harvesting in photosystem I; C:chloroplast envelope; C:plastoglobule; C:integral component of membrane; F:chlorophyll binding; P:protein-chromophore linkage
cluster1	PB.3592	chlorophyll a-b binding protein 13, chloroplastic	P:response to light stimulus; C:photosystem I; C:photosystem II; C:chloroplast thylakoid membrane; P:photosynthesis, light harvesting in photosystem I; C:chloroplast envelope; C:plastoglobule; C:integral component of membrane; F:chlorophyll binding; P:protein-chromophore linkage
cluster1	PB.3651	30S ribosomal protein S1, chloroplastic	F:mRNA binding; F:structural constituent of ribosome; C:ribosome; P:translation; C:chloroplast stroma
cluster1	PB.3662	universal stress protein PHOS32
cluster1	PB.3681	hypothetical protein CEY00_Acc27270	F:protein kinase activity; F:ATP binding; C:endoplasmic reticulum; P:protein phosphorylation; C:ER body; F:protein self-association
cluster1	PB.3687	acyl-CoA-binding domain-containing protein 6
cluster1	PB.3691	photosystem I reaction center subunit II, chloroplastic-like	C:photosystem I reaction center; P:photosynthesis
cluster1	PB.3721	protein NPGR2-like
cluster1	PB.3723	annexin D5	F:calcium ion binding; F:calcium-dependent phospholipid binding; C:cytoplasm; P:response to heat; P:response to cold; P:response to water deprivation; P:pollen development; P:response to red or far red light; P:response to salt stress; P:pollen germination; P:pollen tube growth; F:actin filament binding
cluster1	PB.3738	elongation factor 1-alpha	F:translation elongation factor activity; F:GTPase activity; F:GTP binding; P:translational elongation; F:nucleotidyltransferase activity
cluster1	PB.3743	magnesium-protoporphyrin IX monomethyl ester [oxidative] cyclase, chloroplastic	C:chloroplast thylakoid membrane; P:photosynthesis; P:chlorophyll biosynthetic process; F:metal ion binding; F:magnesium-protoporphyrin IX monomethyl ester (oxidative) cyclase activity; P:oxidation-reduction process
cluster1	PB.3751	40S ribosomal protein S4-1	F:structural constituent of ribosome; P:translation; F:rRNA binding; C:cytosolic small ribosomal subunit
cluster1	PB.3758	golgin family A protein	C:plasma membrane
cluster1	PB.3760	NDR1/HIN1-like protein 1	C:plasmodesma; C:integral component of membrane; C:anchored component of plasma membrane
cluster1	PB.3780	Werner Syndrome-like exonuclease	F:nucleic acid binding; C:cytoplasm; F:3'-5' exonuclease activity; F:transferase activity; P:nucleic acid phosphodiester bond hydrolysis
cluster1	PB.3804	2S sulfur-rich seed storage protein large chain 2 like	F:nutrient reservoir activity
cluster1	PB.3824	putative proteasome subunit alpha type-2-A-like	P:methylation; F:erythromycin C 3''-o-methyltransferase activity; F:erythromycin D 3''-o-methyltransferase activity
cluster1	PB.3836	probable leucine-rich repeat receptor-like serine/threonine-protein kinase At3g14840 isoform X2	F:protein kinase activity; F:ATP binding; P:protein phosphorylation; C:integral component of membrane
cluster1	PB.3837	chromatin remodeling protein EBS-like	F:chromatin binding; F:methyltransferase activity; P:methylation; F:metal ion binding; F:histone demethylase activity (H3-K36 specific); P:oxidation-reduction process; P:histone H3-K36 demethylation
cluster1	PB.3840	heme-binding protein 2
cluster1	PB.3845	chlorophyll a-b binding protein 8, chloroplastic	P:response to light stimulus; C:photosystem I; C:photosystem II; C:chloroplast thylakoid membrane; P:photosynthesis, light harvesting in photosystem I; C:plastoglobule; C:integral component of membrane; F:chlorophyll binding; P:protein-chromophore linkage
cluster1	PB.3868	cytochrome b6-f complex iron-sulfur subunit, chloroplastic	C:plasma membrane; F:ubiquinol-cytochrome-c reductase activity; F:plastoquinol--plastocyanin reductase activity; C:chloroplast thylakoid membrane; C:integral component of membrane; P:electron transport chain; F:electron transporter, transferring electrons within cytochrome b6/f complex of photosystem II activity; F:metal ion binding; F:2 iron, 2 sulfur cluster binding
cluster1	PB.3884	tabersonine 16-hydroxylase 2-like	F:monooxygenase activity; F:iron ion binding; C:integral component of membrane; F:oxidoreductase activity, acting on paired donors, with incorporation or reduction of molecular oxygen; F:heme binding; P:oxidation-reduction process
cluster1	PB.3889	65-kDa microtubule-associated protein 1-like	P:microtubule cytoskeleton organization; P:cytokinesis by cell plate formation; C:cytoplasm; C:spindle; F:microtubule binding
cluster1	PB.39	glyceraldehyde-3-phosphate dehydrogenase A, chloroplastic	F:glyceraldehyde-3-phosphate dehydrogenase (NAD+) (phosphorylating) activity; P:glucose metabolic process; C:chloroplast; C:apoplast; F:NADP binding; F:NAD binding; P:oxidation-reduction process
cluster1	PB.3905	probable enoyl-CoA hydratase 2, mitochondrial	F:methylglutaconyl-CoA hydratase activity
cluster1	PB.392	Protein AATF	C:nucleolus
cluster1	PB.3971	hypothetical protein C3L33_05449, partial
cluster1	PB.3972	Interleukin-2 receptor subunit beta like	F:metal ion binding
cluster1	PB.3989	nudix hydrolase 18, mitochondrial-like	C:nucleus; C:cytoplasm; F:hydrolase activity
cluster1	PB.4023	uncharacterized protein LOC114292316
cluster1	PB.4034	protein LONG AFTER FAR-RED 3 isoform X1	F:hydrolase activity, acting on carbon-nitrogen (but not peptide) bonds
cluster1	PB.4059	ATP-dependent zinc metalloprotease FTSH 2, chloroplastic	F:metalloendopeptidase activity; F:ATP binding; P:proteolysis; F:zinc ion binding; C:integral component of membrane
cluster1	PB.4081	Serine/threonine-protein kinase	F:aminopeptidase activity; P:proteolysis; F:kinase activity; P:phosphorylation
cluster1	PB.4085	chromatin remodeling protein EBS	F:chromatin binding; F:methyltransferase activity; F:oxidoreductase activity; P:methylation; F:metal ion binding; F:histone demethylase activity (H3-K36 specific); P:oxidation-reduction process; P:histone H3-K36 demethylation
cluster1	PB.4100	ribulose-1,5 bisphosphate carboxylase/oxygenase large subunit N-methyltransferase, chloroplastic	C:chloroplast; F:protein-lysine N-methyltransferase activity; P:peptidyl-lysine monomethylation; F:[ribulose-bisphosphate carboxylase]-lysine N-methyltransferase activity
cluster1	PB.4101	Taste receptor type 1 member 1 like	C:integral component of membrane
cluster1	PB.4112	glucose-1-phosphate adenylyltransferase small subunit 2, chloroplastic	F:ATP binding; P:glycogen biosynthetic process; F:glucose-1-phosphate adenylyltransferase activity; C:chloroplast; P:starch biosynthetic process
cluster1	PB.412	PiRNA biogenesis protein	F:RNA binding; F:3'-5' exonuclease activity; P:nucleic acid phosphodiester bond hydrolysis
cluster1	PB.4123	ubiquitin carboxyl-terminal hydrolase 15	F:cysteine-type endopeptidase activity; F:thiol-dependent ubiquitin-specific protease activity; C:nucleus; C:cytoplasm; P:ubiquitin-dependent protein catabolic process; C:integral component of membrane; P:protein deubiquitination; F:metal ion binding; P:shoot system development
cluster1	PB.4132	La-related protein 6 isoform 1	C:endoplasmic reticulum; C:integral component of membrane; P:cellular response to oxidative stress; P:cellular response to osmotic stress
cluster1	PB.4166	lipoxygenase	F:oxidoreductase activity, acting on single donors with incorporation of molecular oxygen, incorporation of two atoms of oxygen; P:oxylipin biosynthetic process; F:metal ion binding; P:oxidation-reduction process
cluster1	PB.4190	Serine--glyoxylate aminotransferase	F:serine-pyruvate transaminase activity; C:peroxisome; F:alanine-glyoxylate transaminase activity; P:glycine biosynthetic process, by transamination of glyoxylate
cluster1	PB.4210	BEL1-like homeodomain protein 1	F:RNA polymerase II cis-regulatory region sequence-specific DNA binding; F:DNA-binding transcription factor activity, RNA polymerase II-specific; C:nucleus; P:regulation of transcription by RNA polymerase II
cluster1	PB.4255	aminomethyltransferase, mitochondrial	C:exocyst; F:aminomethyltransferase activity; C:mitochondrion; P:exocytosis; F:transaminase activity; P:protein transport; P:glycine decarboxylation via glycine cleavage system; P:methylation
cluster1	PB.4273	C-type lectin receptor-like tyrosine-protein kinase At1g52310 isoform X1	F:protein tyrosine kinase activity; F:ATP binding; C:integral component of membrane; P:peptidyl-tyrosine phosphorylation; F:carbohydrate binding
cluster1	PB.4297	Wall-associated receptor kinase 5	F:protein kinase activity; C:membrane; P:phosphorylation; F:ion binding
cluster1	PB.4299	protein kinase PINOID	F:calcium-dependent protein kinase C activity; F:ATP binding; C:nucleus; C:cytoplasm; C:plasma membrane; P:protein phosphorylation; P:auxin-activated signaling pathway; P:auxin polar transport; P:positive gravitropism; C:cell surface; P:root hair initiation; P:root hair elongation; P:cotyledon development; P:response to karrikin
cluster1	PB.4304	DEAD-box ATP-dependent RNA helicase 1	F:RNA binding; F:RNA helicase activity; F:ATP binding; C:nucleus
cluster1	PB.4306	probable inositol transporter 2	F:myo-inositol:proton symporter activity; C:integral component of plasma membrane; P:myo-inositol transport; P:glucose import
cluster1	PB.4370	pathogenesis-related genes transcriptional activator PTI6-like	F:organic cyclic compound binding; F:heterocyclic compound binding
cluster1	PB.4383	monocopper oxidase-like protein SKU5	F:serine-type carboxypeptidase activity; F:ferroxidase activity; F:copper ion binding; C:plasma membrane; P:proteolysis; P:iron ion transport; F:L-ascorbate oxidase activity; P:iron ion homeostasis; P:oxidation-reduction process
cluster1	PB.4385	Fimbrin-2 like	F:actin filament binding; P:actin filament bundle assembly
cluster1	PB.4404	glutathione gamma-glutamylcysteinyltransferase 1-like isoform X1	P:detoxification of copper ion; F:glutathione gamma-glutamylcysteinyltransferase activity; F:metal ion binding; P:phytochelatin biosynthetic process; P:cellular detoxification of cadmium ion
cluster1	PB.4411	legumin B-like	F:nutrient reservoir activity
cluster1	PB.4413	iron-sulfur protein NUBPL	F:ATP binding; C:mitochondrion; P:iron-sulfur cluster assembly; F:hydrolase activity; P:mitochondrial respiratory chain complex I assembly; F:4 iron, 4 sulfur cluster binding
cluster1	PB.4415	tryptophan synthase alpha chain-like	P:tryptophan biosynthetic process; F:tryptophan synthase activity; C:cytosol; C:chloroplast
cluster1	PB.4434	Transcription termination factor like	C:chloroplast; P:chloroplast organization; P:developmental process
cluster1	PB.4454	putative squamosa promoter-binding-like protein 1-like	F:kinase activity; P:phosphorylation
cluster1	PB.4457	protoporphyrinogen oxidase 1, chloroplastic	F:oxygen-dependent protoporphyrinogen oxidase activity; P:protoporphyrinogen IX biosynthetic process; C:chloroplast thylakoid; C:chloroplast envelope; P:oxidation-reduction process
cluster1	PB.4501	NADP-dependent glyceraldehyde-3-phosphate dehydrogenase	F:glyceraldehyde-3-phosphate dehydrogenase (NADP+) (non-phosphorylating) activity; F:lactaldehyde dehydrogenase activity; P:oxidation-reduction process
cluster1	PB.4514	photosystem I reaction center subunit V, chloroplastic	C:chloroplast; C:photosystem I; P:photosynthesis; C:integral component of membrane
cluster1	PB.4515	protein PLANT CADMIUM RESISTANCE 2-like	C:integral component of membrane
cluster1	PB.4549	RD-22 like protein
cluster1	PB.4588	protein LHCP TRANSLOCATION DEFECT	C:chloroplast stroma; P:granum assembly
cluster1	PB.4595	scarecrow-like protein 21	F:DNA-binding transcription factor activity; C:nucleus; P:regulation of transcription, DNA-templated; F:sequence-specific DNA binding
cluster1	PB.4599	Cycloartenol Synthase	F:lanosterol synthase activity; C:lipid droplet; P:tetracyclic triterpenoid biosynthetic process; C:integral component of membrane; P:sterol biosynthetic process; F:cycloartenol synthase activity; P:pentacyclic triterpenoid biosynthetic process; F:beta-amyrin synthase activity
cluster1	PB.4602	cytochrome c-type biogenesis ccda-like chloroplastic protein isoform X1	C:integral component of membrane; P:cytochrome complex assembly; P:oxidation-reduction process
cluster1	PB.4615	indole-3-glycerol phosphate synthase, chloroplastic-like	P:tryptophan biosynthetic process; F:indole-3-glycerol-phosphate synthase activity; F:phosphoribosylanthranilate isomerase activity
cluster1	PB.4624	Peroxisomal (S)-2-hydroxy-acid oxidase	F:L-lactate dehydrogenase activity; C:peroxisome; F:glycolate oxidase activity; F:FMN binding; P:lactate oxidation; F:very-long-chain-(S)-2-hydroxy-acid oxidase activity; F:long-chain-(S)-2-hydroxy-long-chain-acid oxidase activity; F:medium-chain-(S)-2-hydroxy-acid oxidase activity
cluster1	PB.4628	membrane metalloprotease ARASP, chloroplastic	F:metalloendopeptidase activity; P:proteolysis; C:integral component of membrane
cluster1	PB.4630	lysM domain receptor-like kinase 3	F:protein kinase activity; F:ATP binding; P:protein phosphorylation; C:integral component of membrane
cluster1	PB.4631	lysM domain receptor-like kinase 3	C:membrane; F:kinase activity; P:phosphorylation
cluster1	PB.4658	probable galacturonosyltransferase 15 isoform X1	C:Golgi membrane; C:integral component of membrane; P:pectin biosynthetic process; F:polygalacturonate 4-alpha-galacturonosyltransferase activity; P:cell wall organization
cluster1	PB.4685	magnesium-chelatase subunit ChlH, chloroplastic	C:chloroplast; P:chlorophyll biosynthetic process; F:magnesium chelatase activity
cluster1	PB.4688	UPF0481 protein	C:membrane; C:integral component of membrane
cluster1	PB.4713	NDR1/HIN1-like protein 1	C:plasmodesma; C:integral component of membrane; C:anchored component of plasma membrane
cluster1	PB.4736	elongation factor 1-alpha	F:translation elongation factor activity; F:GTPase activity; F:GTP binding; P:translational elongation; F:nucleotidyltransferase activity
cluster1	PB.4775	1-aminocyclopropane-1-carboxylate oxidase homolog 1-like	F:metal ion binding; F:dioxygenase activity; P:oxidation-reduction process
cluster1	PB.4810	probable acyl-CoA dehydrogenase IBR3	F:oxidoreductase activity, acting on the CH-CH group of donors; F:flavin adenine dinucleotide binding; P:oxidation-reduction process
cluster1	PB.4821	Two-component response regulator like	P:phosphorelay signal transduction system; F:DNA binding; F:DNA-binding transcription factor activity; C:nucleus; P:regulation of transcription, DNA-templated; P:anatomical structure morphogenesis; P:response to ethylene; P:hormone-mediated signaling pathway; P:meristem maintenance; P:root development; P:shoot system development; P:regulation of developmental growth; P:cellular response to cytoki…
cluster1	PB.4827	putative beta-D-xylosidase	F:xylan 1,4-beta-xylosidase activity; C:plant-type cell wall; C:integral component of membrane; P:arabinan catabolic process; P:xylan catabolic process; F:alpha-L-arabinofuranosidase activity
cluster1	PB.4833	pto-interacting protein 1	F:transmembrane receptor protein serine/threonine kinase activity; F:ATP binding; C:plasma membrane; P:protein phosphorylation; P:transmembrane receptor protein serine/threonine kinase signaling pathway
cluster1	PB.4877	glycine-rich protein 2-like	F:nucleic acid binding; C:nucleus; F:zinc ion binding; P:regulation of gene expression; C:integral component of membrane
cluster1	PB.4909	2S sulfur-rich seed storage protein 2-like	F:nutrient reservoir activity
cluster1	PB.4911	GDP-fucose transporter 1	F:GDP-fucose transmembrane transporter activity; C:Golgi apparatus; P:GDP-fucose transmembrane transport; C:integral component of membrane
cluster1	PB.4913	receptor protein-tyrosine kinase CEPR2-like	F:protein serine/threonine kinase activity; F:ATP binding; C:plasma membrane; P:protein phosphorylation; C:integral component of membrane
cluster1	PB.4915	Formate dehydrogenase subunit alpha like	C:integral component of membrane
cluster1	PB.4919	30S ribosomal protein S10, chloroplastic-like	F:RNA binding; F:structural constituent of ribosome; C:mitochondrion; P:translation; C:chloroplast stroma; C:small ribosomal subunit
cluster1	PB.4955	cellulose synthase A catalytic subunit 3 [UDP-forming] isoform X1	C:endosome; C:trans-Golgi network; C:plasma membrane; C:plasmodesma; P:plant-type primary cell wall biogenesis; P:plant-type secondary cell wall biogenesis; C:integral component of membrane; F:cellulose synthase (UDP-forming) activity; P:cellulose biosynthetic process; F:metal ion binding; P:cell wall organization
cluster1	PB.4958	E3 ubiquitin-protein ligase RHA1B-like	F:zinc ion binding; P:brassinosteroid mediated signaling pathway; P:response to chitin; C:integral component of membrane; P:protein ubiquitination; F:ubiquitin protein ligase activity; P:regulation of leaf morphogenesis
cluster1	PB.4969	aspartyl protease AED3	F:aspartic-type endopeptidase activity; P:proteolysis; P:protein catabolic process
cluster1	PB.4989	50S ribosomal protein L13, chloroplastic	F:mRNA binding; F:structural constituent of ribosome; C:chloroplast stroma; C:thylakoid; C:chloroplast envelope; P:negative regulation of translation; C:cytosolic large ribosomal subunit
cluster1	PB.50	desiccation-related protein PCC13-62-like	C:integral component of membrane
cluster1	PB.5005	chloroplastic lipocalin	F:small molecule binding
cluster1	PB.5021	protein LIGHT-DEPENDENT SHORT HYPOCOTYLS 10	C:nucleus; P:mRNA transcription; P:response to light stimulus
cluster1	PB.5050	fasciclin-like arabinogalactan protein 2	C:anchored component of plasma membrane
cluster1	PB.5056	NHL repeat-containing protein
cluster1	PB.508	ATP-dependent zinc metalloprotease FTSH 10, mitochondrial-like	F:metalloendopeptidase activity; F:monooxygenase activity; F:iron ion binding; F:ATP binding; C:mitochondrial inner membrane; P:mitochondrial fusion; F:zinc ion binding; C:integral component of membrane; F:oxidoreductase activity, acting on paired donors, with incorporation or reduction of molecular oxygen; F:heme binding; P:mitochondrial protein processing; P:cristae formation; P:oxidation-reduc…
cluster1	PB.5086	LON peptidase N-terminal domain and RING finger protein 1-like	P:proteolysis; F:peptidase activity
cluster1	PB.5161	wound-induced protein 1-like
cluster1	PB.5165	Patellin-6	C:plasma membrane; P:cellular response to auxin stimulus; P:protein localization involved in auxin polar transport
cluster1	PB.5175	---NA---
cluster1	PB.519	root phototropism protein 2	P:phototropism
cluster1	PB.5192	Transmembrane protein	C:integral component of membrane; P:hyperosmotic salinity response
cluster1	PB.5201	light-harvesting complex-like protein OHP1, chloroplastic	C:chloroplast thylakoid membrane
cluster1	PB.5222	Chlorophyll a-b binding protein CP29.1, chloroplastic	P:response to light stimulus; C:photosystem I; C:photosystem II; C:chloroplast thylakoid membrane; P:photosynthesis, light harvesting in photosystem I; C:chloroplast envelope; C:plastoglobule; C:integral component of membrane; F:chlorophyll binding; P:protein-chromophore linkage
cluster1	PB.5224	2-hydroxy-6-oxononadienedioate/2-hydroxy-6- oxononatrienedioate hydrolase	C:integral component of membrane; F:hydrolase activity
cluster1	PB.5225	cell number regulator 8
cluster1	PB.5227	protein IQ-DOMAIN 1-like
cluster1	PB.5242	---NA---
cluster1	PB.5244	putative protease Do-like 14 isoform X1	P:proteolysis; F:peptidase activity
cluster1	PB.5246	DnaJ subfamily B member like
cluster1	PB.5273	ras-related protein RABD1	F:GTPase activity; F:GTP binding; P:intracellular protein transport; C:endomembrane system; P:Rab protein signal transduction
cluster1	PB.5279	probable leucine-rich repeat receptor-like protein kinase At5g49770	F:protein serine/threonine kinase activity; F:ATP binding; P:protein phosphorylation; C:integral component of membrane
cluster1	PB.529	photosystem I reaction center subunit XI, chloroplastic	C:chloroplast thylakoid membrane; C:photosystem I reaction center; P:photosynthesis; C:integral component of membrane; F:oxidoreductase activity; P:oxidation-reduction process
cluster1	PB.5327	membrane-associated protein VIPP1, chloroplastic
cluster1	PB.5339	tubulin alpha chain	P:microtubule cytoskeleton organization; P:mitotic cell cycle; F:GTPase activity; F:structural constituent of cytoskeleton; F:GTP binding; C:cytoplasm; C:microtubule
cluster1	PB.5357	(-)-isopiperitenol/(-)-carveol dehydrogenase, mitochondrial-like	F:oxidoreductase activity; P:oxidation-reduction process
cluster1	PB.5383	cytochrome P450 71A8-like	F:monooxygenase activity; F:iron ion binding; C:integral component of membrane; F:oxidoreductase activity, acting on paired donors, with incorporation or reduction of molecular oxygen; F:heme binding; P:oxidation-reduction process
cluster1	PB.5399	probable inactive purple acid phosphatase 27	F:acid phosphatase activity; P:dephosphorylation; F:metal ion binding
cluster1	PB.5415	Rubredoxin domain-containing protein	F:iron ion binding; C:integral component of membrane
cluster1	PB.543	legumin B-like	F:nutrient reservoir activity
cluster1	PB.5430	protein SRG1-like	F:methyltransferase activity; P:methylation; F:metal ion binding; F:dioxygenase activity; P:oxidation-reduction process
cluster1	PB.544	legumin B-like	F:nutrient reservoir activity
cluster1	PB.5441	Protein LURP-one-related like
cluster1	PB.5443	DCC family protein At1g52590, chloroplastic	C:plastoglobule
cluster1	PB.5452	N-acetyl-alpha-D-glucosaminyl L-malate synthase	C:integral component of membrane
cluster1	PB.546	11S globulin seed storage protein 2-like	P:seed maturation; C:protein body; F:nutrient reservoir activity
cluster1	PB.5460	NDR1/HIN1-like protein	F:DNA-directed 5'-3' RNA polymerase activity; C:integral component of membrane; P:RNA biosynthetic process
cluster1	PB.5461	30S ribosomal protein S17, chloroplastic	F:structural constituent of ribosome; P:translation; C:cytosolic small ribosomal subunit
cluster1	PB.5463	auxin-responsive protein IAA27-like	C:nucleus; P:regulation of transcription, DNA-templated; P:auxin-activated signaling pathway
cluster1	PB.5470	U3 small nucleolar RNA-associated protein like	P:response to oxidative stress; C:nuclear speck; P:response to cadmium ion
cluster1	PB.548	hypothetical protein C3L33_04247, partial
cluster1	PB.5500	phosphoinositide phosphatase SAC2-like isoform X1	C:integral component of membrane; F:phosphoric ester hydrolase activity
cluster1	PB.551	peptidyl-prolyl cis-trans isomerase CYP63-like isoform X1	P:protein peptidyl-prolyl isomerization; F:peptidyl-prolyl cis-trans isomerase activity; P:protein folding
cluster1	PB.5528	temperature-induced lipocalin-1	P:response to reactive oxygen species; C:cytoplasm; P:lipid metabolic process
cluster1	PB.5533	heparanase-like protein 3	F:beta-glucuronidase activity; C:plant-type cell wall; C:membrane
cluster1	PB.555	vicilin-like antimicrobial peptides 2-2	F:nutrient reservoir activity
cluster1	PB.5558	transcription factor bHLH35	F:DNA binding; F:protein dimerization activity
cluster1	PB.5596	GDP-fucose transporter 1	F:GDP-fucose transmembrane transporter activity; C:Golgi apparatus; P:GDP-fucose transmembrane transport; C:integral component of membrane
cluster1	PB.5604	probable indole-3-pyruvate monooxygenase YUCCA10	F:N,N-dimethylaniline monooxygenase activity; F:flavin adenine dinucleotide binding; F:NADP binding; P:oxidation-reduction process
cluster1	PB.5635	caffeic acid 3-O-methyltransferase-like	F:O-methyltransferase activity
cluster1	PB.5639	protein argonaute 4-like	F:nucleic acid binding; P:gene silencing by RNA
cluster1	PB.564	---NA---
cluster1	PB.565	Rho GTPase-activating protein 2	P:signal transduction
cluster1	PB.5653	rhodanese-like domain-containing protein 4, chloroplastic
cluster1	PB.5665	neurofilament light polypeptide-like	P:metal ion transport; F:metal ion binding
cluster1	PB.5673	WD repeat-containing protein 74	C:nucleolus; C:preribosome, large subunit precursor; P:ribosomal large subunit biogenesis
cluster1	PB.5703	protein RETICULATA-RELATED 4, chloroplastic	C:integral component of membrane
cluster1	PB.5717	ethylene-responsive transcription factor RAP2-4	C:nucleus; F:sequence-specific DNA binding
cluster1	PB.5724	probable pectin methyltransferase QUA2 isoform X1	C:endosome; C:trans-Golgi network; F:methyltransferase activity; C:integral component of membrane; P:methylation
cluster1	PB.5752	HVA22-like protein	F:nucleic acid binding; F:RNA-DNA hybrid ribonuclease activity; C:integral component of membrane; P:RNA phosphodiester bond hydrolysis, endonucleolytic
cluster1	PB.5753	glutamyl-tRNA reductase 1, chloroplastic	P:protoporphyrinogen IX biosynthetic process; F:glutamyl-tRNA reductase activity; F:NADP binding; P:oxidation-reduction process
cluster1	PB.5766	Tyrosinase-like protein
cluster1	PB.5770	probable serine/threonine-protein kinase At1g01540	F:transmembrane receptor protein serine/threonine kinase activity; F:ATP binding; C:plasma membrane; P:protein phosphorylation; P:transmembrane receptor protein serine/threonine kinase signaling pathway; C:integral component of membrane; F:protein dimerization activity
cluster1	PB.5781	Hepatoma-derived growth factor-related protein like
cluster1	PB.5797	gibberellin-regulated protein 11-like
cluster1	PB.5825	hypothetical protein CEY00_Acc23446
cluster1	PB.5829	auxin-responsive protein IAA27-like	C:nucleus; P:regulation of transcription, DNA-templated; P:auxin-activated signaling pathway
cluster1	PB.584	probable pre-mRNA-splicing factor ATP-dependent RNA helicase DEAH2	F:RNA binding; F:helicase activity; F:ATP binding
cluster1	PB.585	calvin cycle protein CP12-1, chloroplastic
cluster1	PB.5868	protein RESPONSE TO LOW SULFUR 3-like	P:cellular oxidant detoxification
cluster1	PB.5875	StAR-related lipid transfer protein like	F:lipid binding; C:integral component of membrane
cluster1	PB.5877	Granule-bound starch synthase 1, chloroplastic/amyloplastic	F:glycogen (starch) synthase activity; C:amyloplast; C:chloroplast; P:starch biosynthetic process
cluster1	PB.5880	oligopeptide transporter 6-like	C:integral component of plasma membrane; P:oligopeptide transmembrane transport; F:oligopeptide transmembrane transporter activity
cluster1	PB.5894	RNA polymerase sigma factor sigE, chloroplastic/mitochondrial	F:DNA-binding transcription factor activity; P:DNA-templated transcription, initiation; P:regulation of transcription, DNA-templated
cluster1	PB.5918	O-glucosyltransferase rumi homolog	C:integral component of membrane; F:transferase activity, transferring glycosyl groups
cluster1	PB.5929	E3 ubiquitin ligase BIG BROTHER-like	F:catalytic activity
cluster1	PB.5945	---NA---
cluster1	PB.5947	ubiquinol-cytochrome-c reductase complex assembly factor 1 isoform X1	C:mitochondrion; P:mitochondrial respiratory chain complex III assembly; P:positive regulation of mitochondrial translation
cluster1	PB.5957	alpha-galactosidase 3	P:carbohydrate metabolic process; C:plant-type cell wall; C:integral component of membrane; F:raffinose alpha-galactosidase activity
cluster1	PB.5964	SNF2 domain-containing protein CLASSY 1-like	F:ATP binding; F:hydrolase activity
cluster1	PB.5976	probable zinc metalloprotease EGY2, chloroplastic	P:tryptophan biosynthetic process; F:anthranilate synthase activity; P:proteolysis; F:metallopeptidase activity; C:chloroplast thylakoid membrane; C:integral component of membrane
cluster1	PB.5987	rop guanine nucleotide exchange factor 5	F:Rho guanyl-nucleotide exchange factor activity
cluster1	PB.5995	thylakoid lumenal 15 kDa protein 1, chloroplastic	C:chloroplast thylakoid
cluster1	PB.60	translationally-controlled tumor protein homolog	F:calcium ion binding; C:cytoplasm
cluster1	PB.601	rop guanine nucleotide exchange factor 14	F:RNA binding; F:Rho guanyl-nucleotide exchange factor activity; F:oxidoreductase activity; P:oxidation-reduction process; P:regulation of pollen tube growth
cluster1	PB.6062	Delta(14)-sterol reductase	P:sterol biosynthetic process; C:integral component of endoplasmic reticulum membrane; F:delta14-sterol reductase activity; P:oxidation-reduction process
cluster1	PB.6065	---NA---
cluster1	PB.6067	---NA---
cluster1	PB.607	urea-proton symporter DUR3-like isoform X1	C:plasma membrane; F:urea transmembrane transporter activity; C:integral component of membrane; P:urea transmembrane transport
cluster1	PB.6070	---NA---
cluster1	PB.6090	Receptor protein kinase TMK1	F:transmembrane receptor protein serine/threonine kinase activity; F:ATP binding; C:plasma membrane; P:protein phosphorylation; P:transmembrane receptor protein serine/threonine kinase signaling pathway; C:integral component of membrane
cluster1	PB.6096	hypothetical protein C3L33_02430, partial
cluster1	PB.6097	protein WVD2-like 4	F:ion binding
cluster1	PB.6100	UPF0481 protein At3g47200-like	C:membrane; C:integral component of membrane
cluster1	PB.6108	subtilisin-like protease SBT1.9	F:serine-type endopeptidase activity; P:proteolysis; F:peptidase activity; F:serine-type peptidase activity; F:hydrolase activity
cluster1	PB.6114	cyclic dof factor 3-like	F:DNA binding; F:DNA-binding transcription factor activity; C:nucleus; P:regulation of transcription, DNA-templated
cluster1	PB.6120	Virginiamycin B lyase	C:endosome; C:trans-Golgi network; C:integral component of membrane; F:lyase activity
cluster1	PB.6128	haloacid dehalogenase-like hydrolase domain-containing protein 3	F:hydrolase activity
cluster1	PB.6133	probable methyltransferase PMT7	C:endosome; C:trans-Golgi network; F:methyltransferase activity; C:integral component of membrane; P:methylation
cluster1	PB.6139	thioredoxin reductase NTRC-like isoform X1	F:thioredoxin-disulfide reductase activity; C:cytoplasm; P:removal of superoxide radicals; P:cell redox homeostasis; P:oxidation-reduction process
cluster1	PB.6150	nodulin-related protein 1-like	P:response to heat; P:regulation of abscisic acid biosynthetic process
cluster1	PB.6155	carboxyl-terminal-processing peptidase 3, chloroplastic	F:endopeptidase activity; P:proteolysis; F:serine-type peptidase activity
cluster1	PB.616	Cysteine-rich venom protein like	C:membrane; C:integral component of membrane
cluster1	PB.6175	Methanol O-anthraniloyltransferase	F:transferase activity, transferring acyl groups
cluster1	PB.6201	urea-proton symporter DUR3	C:plasma membrane; F:urea transmembrane transporter activity; C:integral component of membrane; P:urea transmembrane transport
cluster1	PB.6221	sporulation protein RMD1	C:mitochondrion; P:mitochondrion organization; P:abscisic acid-activated signaling pathway; C:integral component of membrane; P:mitochondria-nucleus signaling pathway
cluster1	PB.6222	delta(24)-sterol reductase	C:cytoplasm; P:steroid metabolic process; C:integral component of membrane; F:oxidoreductase activity, acting on the CH-CH group of donors, NAD or NADP as acceptor; P:oxidation-reduction process; F:FAD binding
cluster1	PB.6230	kirola-like	P:defense response
cluster1	PB.6231	---NA---
cluster1	PB.6232	MLP-like protein 329	F:nucleotide binding; P:lipid transport; P:defense response; C:integral component of membrane; F:ion binding
cluster1	PB.6243	B-box zinc finger protein 24-like	C:nucleus; P:regulation of transcription, DNA-templated; F:zinc ion binding; P:photomorphogenesis
cluster1	PB.6244	dentin sialophosphoprotein isoform X1	F:isomerase activity
cluster1	PB.625	probable methyltransferase PMT14	C:endosome; C:trans-Golgi network; F:methyltransferase activity; C:integral component of membrane; P:methylation
cluster1	PB.6288	30S ribosomal protein S13, chloroplastic	F:RNA binding; F:structural constituent of ribosome; C:mitochondrion; P:translation; C:chloroplast stroma; C:chloroplast envelope; C:small ribosomal subunit
cluster1	PB.6297	4-coumarate--CoA ligase-like 9	C:peroxisome; P:jasmonic acid biosynthetic process; F:CoA-ligase activity
cluster1	PB.632	selenium-binding protein 1-like	F:selenium binding
cluster1	PB.6340	fructose-1,6-bisphosphatase, cytosolic	C:cytosol; P:sucrose biosynthetic process; P:fructose metabolic process; P:fructose 6-phosphate metabolic process; P:gluconeogenesis; C:integral component of membrane; P:dephosphorylation; P:fructose 1,6-bisphosphate metabolic process; F:fructose 1,6-bisphosphate 1-phosphatase activity
cluster1	PB.6344	light-harvesting complex-like protein OHP2, chloroplastic	C:chloroplast thylakoid membrane; P:response to light intensity; P:photosystem II assembly
cluster1	PB.6347	tryptophan aminotransferase-related protein 3	F:transaminase activity; C:integral component of membrane; F:carbon-sulfur lyase activity
cluster1	PB.6369	S-adenosylmethionine synthase 1	F:methionine adenosyltransferase activity; F:ATP binding; C:cytosol; P:S-adenosylmethionine biosynthetic process; P:one-carbon metabolic process; F:metal ion binding
cluster1	PB.6379	Rho1 guanine nucleotide exchange factor like
cluster1	PB.6389	probable methyltransferase PMT14	C:endosome; C:trans-Golgi network; F:methyltransferase activity; C:integral component of membrane; P:methylation
cluster1	PB.639	delta(24)-sterol reductase	C:cytoplasm; P:steroid metabolic process; C:integral component of membrane; F:oxidoreductase activity, acting on the CH-CH group of donors, NAD or NADP as acceptor; P:oxidation-reduction process; F:FAD binding
cluster1	PB.6390	Fiber protein	C:integral component of membrane
cluster1	PB.6406	IQ domain-containing protein IQM1
cluster1	PB.6410	benzyl alcohol O-benzoyltransferase-like	F:transferase activity, transferring acyl groups
cluster1	PB.6412	Methanol O-anthraniloyltransferase	F:transferase activity, transferring acyl groups other than amino-acyl groups
cluster1	PB.6418	---NA---
cluster1	PB.6445	nuclear transport factor 2-like	P:nucleocytoplasmic transport; C:nuclear pore central transport channel
cluster1	PB.6449	50S ribosomal protein L18, chloroplastic-like	F:structural constituent of ribosome; C:nucleolus; C:ribosome; P:translation; F:5S rRNA binding; C:chloroplast stroma; C:chloroplast envelope; F:protein heterodimerization activity
cluster1	PB.6465	adenylate kinase, chloroplastic	F:adenylate kinase activity; F:ATP binding; P:phosphorylation; P:nucleoside monophosphate phosphorylation
cluster1	PB.6485	50S ribosomal protein L21, chloroplastic	F:RNA binding; F:structural constituent of ribosome; C:nucleus; C:ribosome; P:translation; P:response to cold; C:chloroplast stroma; P:chloroplast organization; P:embryo development ending in seed dormancy; C:chloroplast envelope; P:thylakoid membrane organization
cluster1	PB.6508	putative methylesterase 14, chloroplastic	F:hydrolase activity
cluster1	PB.6509	TVP38/TMEM64 family membrane protein slr0305-like	C:integral component of membrane
cluster1	PB.6513	GDSL esterase/lipase At4g10955
cluster1	PB.6514	oxygen-evolving enhancer protein 2-2, chloroplastic	F:calcium ion binding; C:chloroplast thylakoid membrane; C:photosystem II oxygen evolving complex; P:photosynthesis; C:extrinsic component of membrane
cluster1	PB.6544	photosystem II core complex proteins psbY, chloroplastic	C:photosystem II; C:chloroplast thylakoid; P:photosynthesis; C:integral component of membrane; F:manganese ion binding; P:cell redox homeostasis
cluster1	PB.6566	homeobox-leucine zipper protein ATHB-13-like	C:nucleus; F:sequence-specific DNA binding; P:positive regulation of transcription, DNA-templated
cluster1	PB.6574	UDP-glycosyltransferase 89A2-like	F:UDP-glycosyltransferase activity; F:transferase activity, transferring hexosyl groups; C:intracellular membrane-bounded organelle
cluster1	PB.6583	---NA---
cluster1	PB.6599	cellulose synthase A catalytic subunit 2 [UDP-forming]-like	C:plasma membrane; C:integral component of membrane; F:cellulose synthase (UDP-forming) activity; P:cellulose biosynthetic process; F:metal ion binding; P:cell wall organization
cluster1	PB.6600	---NA---
cluster1	PB.6613	S-adenosylmethionine synthase 1	F:methionine adenosyltransferase activity; F:ATP binding; C:cytosol; P:S-adenosylmethionine biosynthetic process; P:one-carbon metabolic process; F:metal ion binding
cluster1	PB.6632	ferredoxin	F:electron transfer activity; C:chloroplast; P:electron transport chain; F:metal ion binding; F:2 iron, 2 sulfur cluster binding
cluster1	PB.670	FT-interacting protein 1	C:cytosol; C:plasmodesma; C:integral component of membrane
cluster1	PB.6702	diaminopimelate decarboxylase 2, chloroplastic	F:diaminopimelate decarboxylase activity; P:lysine biosynthetic process via diaminopimelate; C:chloroplast
cluster1	PB.671	leucine--tRNA ligase, cytoplasmic-like	F:aminoacyl-tRNA editing activity; F:leucine-tRNA ligase activity; F:ATP binding; P:leucyl-tRNA aminoacylation; P:aminoacyl-tRNA metabolism involved in translational fidelity
cluster1	PB.6718	gibberellin-regulated protein 11-like	C:plant-type cell wall; P:response to abscisic acid; P:response to gibberellin; P:response to brassinosteroid
cluster1	PB.6723	---NA---
cluster1	PB.6726	triosephosphate isomerase, chloroplastic	F:triose-phosphate isomerase activity; C:cytosol; P:gluconeogenesis; P:glycolytic process; P:glycerol catabolic process; P:glyceraldehyde-3-phosphate biosynthetic process
cluster1	PB.6770	BRASSINOSTEROID INSENSITIVE 1-associated receptor kinase 1-like	P:defense response to oomycetes; F:transmembrane receptor protein serine/threonine kinase activity; F:signaling receptor binding; F:ATP binding; C:endosome; C:plasma membrane; P:protein phosphorylation; P:transmembrane receptor protein serine/threonine kinase signaling pathway; P:cell death; P:brassinosteroid mediated signaling pathway; C:integral component of membrane; P:defense response to bact…
cluster1	PB.6779	ferredoxin	F:electron transfer activity; C:chloroplast; P:electron transport chain; F:metal ion binding; F:2 iron, 2 sulfur cluster binding
cluster1	PB.6787	Deoxyribonuclease-1 like	P:intracellular protein transport; C:membrane
cluster1	PB.6795	probable disease resistance protein At1g61300 isoform X1	C:membrane
cluster1	PB.680	chlorophyll a-b binding protein CP26, chloroplastic	P:response to light stimulus; C:photosystem I; C:photosystem II; C:chloroplast thylakoid membrane; P:photosynthesis, light harvesting in photosystem I; C:plastoglobule; C:integral component of membrane; F:chlorophyll binding; P:protein-chromophore linkage
cluster1	PB.6802	Transcription factor like	F:protein dimerization activity
cluster1	PB.6821	protein GIGANTEA-like	C:nucleus; P:regulation of circadian rhythm; P:regulation of long-day photoperiodism, flowering
cluster1	PB.6825	cellulose synthase A catalytic subunit 2 [UDP-forming]-like	C:plasma membrane; C:integral component of membrane; F:cellulose synthase (UDP-forming) activity; P:cellulose biosynthetic process; F:metal ion binding; P:cell wall organization
cluster1	PB.6835	fructose-1,6-bisphosphatase, cytosolic	C:cytosol; P:sucrose biosynthetic process; P:fructose metabolic process; P:fructose 6-phosphate metabolic process; P:gluconeogenesis; C:integral component of membrane; P:dephosphorylation; P:fructose 1,6-bisphosphate metabolic process; F:fructose 1,6-bisphosphate 1-phosphatase activity
cluster1	PB.6841	hypothetical protein ES319_A09G107900v1	C:membrane; C:integral component of membrane
cluster1	PB.6846	tetraketide alpha-pyrone reductase 2-like	F:dihydrokaempferol 4-reductase activity; F:coenzyme binding; P:oxidation-reduction process
cluster1	PB.686	RNA-binding protein 24 isoform X2	F:RNA binding
cluster1	PB.6863	cytochrome P450 CYP749A22-like	F:monooxygenase activity; F:iron ion binding; C:integral component of membrane; F:oxidoreductase activity, acting on paired donors, with incorporation or reduction of molecular oxygen; F:heme binding; P:oxidation-reduction process
cluster1	PB.6864	cytochrome P450 CYP749A22-like	F:monooxygenase activity; F:iron ion binding; C:membrane; F:oxidoreductase activity, acting on paired donors, with incorporation or reduction of molecular oxygen; F:heme binding; P:oxidation-reduction process
cluster1	PB.689	TVP38/TMEM64 family membrane protein slr0305-like	C:integral component of membrane
cluster1	PB.6906	photosystem II core complex proteins psbY, chloroplastic	C:photosystem II; C:chloroplast thylakoid; P:photosynthesis; C:integral component of membrane; F:manganese ion binding; P:cell redox homeostasis
cluster1	PB.6930	Oxygen-evolving enhancer protein 2, chloroplastic	F:calcium ion binding; C:photosystem II oxygen evolving complex; P:photosynthesis; C:extrinsic component of membrane
cluster1	PB.6947	monooxygenase 1-like	C:membrane; F:FAD binding
cluster1	PB.6966	WAT1-related protein At4g08300-like	C:plasma membrane; C:integral component of membrane; F:transmembrane transporter activity; P:transmembrane transport
cluster1	PB.6975	Calreticulin-3 like	F:hydroxyacylglutathione hydrolase activity; F:calcium ion binding; C:endoplasmic reticulum lumen; C:endoplasmic reticulum membrane; P:protein folding; C:integral component of membrane; P:methylglyoxal catabolic process to D-lactate via S-lactoyl-glutathione; P:endoplasmic reticulum unfolded protein response; F:unfolded protein binding
cluster1	PB.70	---NA---
cluster1	PB.7000	Delta(24)-sterol reductase	C:cytoplasm; P:steroid metabolic process; C:integral component of membrane; F:oxidoreductase activity, acting on the CH-CH group of donors, NAD or NADP as acceptor; P:oxidation-reduction process; F:FAD binding
cluster1	PB.7010	Peptidase M20/M25/M40 family protein isoform 1	F:cysteine-type endopeptidase activity; C:integral component of membrane; P:CAAX-box protein processing
cluster1	PB.7012	kirola-like	P:defense response
cluster1	PB.7013	kirola-like	P:defense response
cluster1	PB.7014	MLP-like protein 329	P:defense response
cluster1	PB.7024	glycerol-3-phosphate acyltransferase, chloroplastic isoform X1	F:glycerol-3-phosphate O-acyltransferase activity; P:phosphatidylglycerol biosynthetic process; C:chloroplast stroma; P:CDP-diacylglycerol biosynthetic process; F:sn-1-glycerol-3-phosphate C16:0-DCA-CoA acyl transferase activity
cluster1	PB.703	Polyadenylate-binding protein like	F:translation initiation factor activity; P:translational initiation; C:integral component of membrane
cluster1	PB.7049	pollen-specific protein SF21-like isoform X2	P:response to cold; P:response to abscisic acid; P:response to jasmonic acid; C:integral component of membrane; P:regulation of auxin polar transport
cluster1	PB.7077	AT-hook motif nuclear-localized protein 10	F:DNA binding
cluster1	PB.7082	peroxisomal nicotinamide adenine dinucleotide carrier-like	C:integral component of membrane
cluster1	PB.7088	low-temperature-induced cysteine proteinase-like	F:cysteine-type endopeptidase activity; C:extracellular space; C:lysosome; P:proteolysis involved in cellular protein catabolic process
cluster1	PB.7092	30S ribosomal protein S9, chloroplastic	C:plastid small ribosomal subunit; F:structural constituent of ribosome; P:translation; C:chloroplast stroma; C:chloroplast envelope
cluster1	PB.7147	probable linoleate 9S-lipoxygenase 5	F:oxidoreductase activity, acting on single donors with incorporation of molecular oxygen, incorporation of two atoms of oxygen; P:oxylipin biosynthetic process; P:lipid oxidation; F:metal ion binding
cluster1	PB.7149	cullin-1-like isoform X1	F:ubiquitin-protein transferase activity; P:ubiquitin-dependent protein catabolic process; P:protein ubiquitination; C:cullin-RING ubiquitin ligase complex; F:ubiquitin protein ligase binding
cluster1	PB.7155	LRR receptor-like serine/threonine-protein kinase FEI 1	F:protein serine/threonine kinase activity; F:ATP binding; P:protein phosphorylation; C:integral component of membrane; P:cellulose biosynthetic process
cluster1	PB.7170	Protein LOW PSII ACCUMULATION 3 like
cluster1	PB.7175	Chaperonin like	C:plasma membrane; C:plasmodesma; C:integral component of membrane
cluster1	PB.7205	PI-PLC X domain-containing protein At5g67130	C:plasma membrane; P:lipid metabolic process; F:phosphoric diester hydrolase activity; C:integral component of membrane
cluster1	PB.7223	leucine-rich repeat receptor-like serine/threonine-protein kinase BAM1	P:activation of MAPKK activity; F:MAP kinase kinase kinase activity; F:ATP binding; C:plasma membrane; P:hormone-mediated signaling pathway; C:integral component of membrane; F:2-alkenal reductase [NAD(P)+] activity; P:oxidation-reduction process
cluster1	PB.7231	protein PTST, chloroplastic isoform X1
cluster1	PB.7233	---NA---
cluster1	PB.7246	probable sodium-coupled neutral amino acid transporter 6	P:amino acid transmembrane transport; F:amino acid transmembrane transporter activity; C:integral component of membrane
cluster1	PB.7250	COBRA-like protein 4	P:cellulose microfibril organization; C:integral component of membrane; C:anchored component of plasma membrane; P:plant-type cell wall cellulose biosynthetic process
cluster1	PB.7252	protein COBRA-like	P:cellulose microfibril organization; C:integral component of membrane; C:anchored component of plasma membrane; P:plant-type cell wall cellulose biosynthetic process
cluster1	PB.726	protein WVD2-like 7 isoform X1	P:nitrogen compound metabolic process
cluster1	PB.7279	metal ion binding protein	C:chloroplast thylakoid membrane; C:chloroplast stroma; C:chloroplast envelope; P:metal ion transport; F:metal ion binding
cluster1	PB.7282	Crescerin-2 like	P:microtubule cytoskeleton organization; C:nucleus; C:cytoplasmic microtubule; P:regulation of transcription, DNA-templated; F:microtubule binding; F:sequence-specific DNA binding
cluster1	PB.7285	monodehydroascorbate reductase 4, peroxisomal	C:peroxisomal membrane; C:chloroplast envelope; C:integral component of membrane; F:monodehydroascorbate reductase (NADH) activity; P:hydrogen peroxide catabolic process; F:flavin adenine dinucleotide binding; P:oxidation-reduction process
cluster1	PB.7313	---NA---
cluster1	PB.7315	lysine histidine transporter 1-like	C:integral component of membrane
cluster1	PB.7326	potassium transporter 8-like	C:plasma membrane; F:potassium ion transmembrane transporter activity; C:integral component of membrane; P:potassium ion transmembrane transport
cluster1	PB.7330	formate dehydrogenase, mitochondrial	C:mitochondrion; F:formate dehydrogenase (NAD+) activity; C:formate dehydrogenase complex; C:chloroplast; F:oxidoreductase activity, acting on the CH-OH group of donors, NAD or NADP as acceptor; P:formate catabolic process; F:NAD binding; P:oxidation-reduction process
cluster1	PB.7331	50S ribosomal protein L12, chloroplastic	F:structural constituent of ribosome; C:ribosome; P:translation; C:chloroplast
cluster1	PB.7347	formate dehydrogenase, mitochondrial	C:mitochondrion; F:formate dehydrogenase (NAD+) activity; C:formate dehydrogenase complex; C:chloroplast; F:oxidoreductase activity, acting on the CH-OH group of donors, NAD or NADP as acceptor; P:formate catabolic process; F:NAD binding; P:oxidation-reduction process
cluster1	PB.7351	potassium transporter 8	C:plasma membrane; P:potassium ion transport; F:potassium ion transmembrane transporter activity
cluster1	PB.7370	UPF0301 protein
cluster1	PB.7380	protein COBRA-like	P:cellulose microfibril organization; C:integral component of membrane; C:anchored component of plasma membrane; P:plant-type cell wall cellulose biosynthetic process
cluster1	PB.7384	Protein ORANGE-ORANGE like
cluster1	PB.7397	Pectinesterase inhibitor	F:enzyme inhibitor activity; F:iron ion binding; C:membrane; C:integral component of membrane; F:oxidoreductase activity, acting on paired donors, with incorporation or reduction of molecular oxygen; F:heme binding; P:negative regulation of catalytic activity; F:pectinesterase inhibitor activity; P:oxidation-reduction process
cluster1	PB.7412	galactomannan galactosyltransferase 1-like	C:membrane; F:transferase activity
cluster1	PB.7423	trihelix transcription factor GTL2
cluster1	PB.7424	Nodulation-signaling pathway protein isoform 2
cluster1	PB.7453	14 kDa proline-rich protein DC2.15	F:DNA-directed 5'-3' RNA polymerase activity; P:response to cold; P:RNA biosynthetic process; P:leaf development
cluster1	PB.746	ribulose bisphosphate carboxylase small chain, chloroplastic	F:monooxygenase activity; C:chloroplast; P:photorespiration; F:ribulose-bisphosphate carboxylase activity; P:reductive pentose-phosphate cycle; P:oxidation-reduction process
cluster1	PB.7473	UPF0603 protein At1g54780, chloroplastic	C:integral component of membrane
cluster1	PB.7484	carotenoid cleavage dioxygenase	F:oxidoreductase activity, acting on single donors with incorporation of molecular oxygen, incorporation of two atoms of oxygen; F:metal ion binding; P:oxidation-reduction process
cluster1	PB.7493	DNA oxidative demethylase	F:methyltransferase activity; P:methylation
cluster1	PB.7499	purine permease 3-like	F:purine nucleoside transmembrane transporter activity; P:purine nucleoside transmembrane transport; C:integral component of membrane
cluster1	PB.7508	phosphoribulokinase, chloroplastic	F:ATP binding; P:carbohydrate metabolic process; F:phosphoribulokinase activity; C:chloroplast; P:phosphorylation; F:hydrolase activity
cluster1	PB.7514	LIM domain-containing protein WLIM1-like	C:plasma membrane; C:actin cytoskeleton; F:metal ion binding; F:actin filament binding; P:actin filament bundle assembly
cluster1	PB.7525	3-ketoacyl-CoA synthase 4	P:fatty acid biosynthetic process; C:integral component of membrane; F:transferase activity, transferring acyl groups other than amino-acyl groups
cluster1	PB.7541	calvin cycle protein CP12-3, chloroplastic-like	C:chloroplast; P:negative regulation of reductive pentose-phosphate cycle
cluster1	PB.755	hypothetical protein C3L33_17718, partial
cluster1	PB.7551	uncharacterized acetyltransferase At3g50280-like	F:transferase activity
cluster1	PB.7556	cysteine proteinase RD21A-like	F:cysteine-type endopeptidase activity; C:extracellular space; C:lysosome; P:proteolysis involved in cellular protein catabolic process
cluster1	PB.7569	Synaptotagmin-2 like	C:endoplasmic reticulum; P:lipid transport; F:lipid binding; C:integral component of membrane
cluster1	PB.7572	chaperone protein dnaJ 11, chloroplastic-like
cluster1	PB.760	cellulose synthase A catalytic subunit 2 [UDP-forming]-like	C:plasma membrane; C:integral component of membrane; F:cellulose synthase (UDP-forming) activity; P:cellulose biosynthetic process; F:metal ion binding; P:cell wall organization
cluster1	PB.7615	DNA oxidative demethylase	F:methyltransferase activity; P:methylation
cluster1	PB.7676	xyloglucan galactosyltransferase XLT2-like	F:nucleic acid binding; P:protein glycosylation; F:galactosyltransferase activity; P:xyloglucan biosynthetic process; C:integral component of membrane; F:hydrolase activity
cluster1	PB.7681	acetamidase/Formamidase family protein	F:hydrolase activity, acting on carbon-nitrogen (but not peptide) bonds, in linear amides
cluster1	PB.7682	Transcriptional adapter like	C:SAGA complex; F:transcription coactivator activity; P:regulation of transcription by RNA polymerase II
cluster1	PB.7707	protein NSP-INTERACTING KINASE 1-like	F:transmembrane receptor protein serine/threonine kinase activity; F:ATP binding; C:plasma membrane; P:protein phosphorylation; P:transmembrane receptor protein serine/threonine kinase signaling pathway; C:integral component of membrane; F:2-alkenal reductase [NAD(P)+] activity; P:oxidation-reduction process
cluster1	PB.7716	Protein of unknown function DUF4336 protein
cluster1	PB.7723	protein IQ-DOMAIN 31-like
cluster1	PB.7732	AAA-ATPase ASD, mitochondrial-like	F:ATP binding; C:integral component of membrane
cluster1	PB.7735	senescence-associated carboxylesterase 101-like isoform X1	P:positive regulation of response to biotic stimulus; C:intracellular; P:positive regulation of defense response; P:positive regulation of response to external stimulus; P:developmental process; C:cellular anatomical entity
cluster1	PB.7741	carbonic anhydrase, chloroplastic-like isoform X1	F:carbonate dehydratase activity; F:zinc ion binding; P:cyanate catabolic process; P:carbon utilization
cluster1	PB.7751	Pseudouridine synthase II	C:Golgi membrane; F:RNA binding; C:mitochondrion; P:tRNA modification; P:intracellular protein transport; F:pseudouridine synthase activity; P:vesicle fusion with Golgi apparatus; P:mRNA pseudouridine synthesis
cluster1	PB.7756	Zinc finger protein like	C:cellular anatomical entity
cluster1	PB.7761	Peptidase_M48 domain-containing protein	F:metalloendopeptidase activity; F:oxidoreductase activity; F:molybdenum ion binding; C:integral component of endoplasmic reticulum membrane; P:oxidation-reduction process; P:CAAX-box protein processing
cluster1	PB.7768	lysine histidine transporter 1-like	P:amino acid transmembrane transport; C:plasma membrane; F:amino acid transmembrane transporter activity; C:integral component of membrane
cluster1	PB.7786	protein indeterminate-domain 11-like isoform X2	F:hydrolase activity
cluster1	PB.782	S-adenosylmethionine synthase 1	F:methionine adenosyltransferase activity; F:ATP binding; C:cytosol; P:S-adenosylmethionine biosynthetic process; P:one-carbon metabolic process; F:metal ion binding
cluster1	PB.7821	Cysteine proteinase inhibitor	F:cysteine-type endopeptidase inhibitor activity; P:negative regulation of peptidase activity; P:negative regulation of endopeptidase activity; F:peptidase inhibitor activity
cluster1	PB.7832	28 kDa ribonucleoprotein, chloroplastic	F:mRNA binding; C:chloroplast thylakoid membrane; P:regulation of RNA metabolic process; P:chloroplast rRNA processing; C:ribonucleoprotein complex
cluster1	PB.7834	cytochrome P450 71A1-like	F:iron ion binding; C:integral component of membrane; F:oxidoreductase activity, acting on paired donors, with incorporation or reduction of molecular oxygen, NAD(P)H as one donor, and incorporation of one atom of oxygen; F:heme binding; P:oxidation-reduction process
cluster1	PB.7861	chlorophyll a-b binding protein P4, chloroplastic	P:response to light stimulus; C:photosystem I; C:photosystem II; C:chloroplast thylakoid membrane; P:photosynthesis, light harvesting in photosystem I; C:integral component of membrane; F:chlorophyll binding; P:protein-chromophore linkage
cluster1	PB.7875	psbP-like protein 1, chloroplastic	F:calcium ion binding; C:photosystem II oxygen evolving complex; P:photosynthesis; C:extrinsic component of membrane
cluster1	PB.7899	protein WVD2-like 7 isoform X1	F:glutamate-ammonia ligase activity; P:glutamine biosynthetic process; P:nitrogen compound metabolic process
cluster1	PB.7903	NHL repeat	C:integral component of membrane
cluster1	PB.7924	protein HHL1, chloroplastic isoform X1
cluster1	PB.7946	Dentin sialoprotein	F:RNA binding
cluster1	PB.7949	Calcium uniporter protein	C:membrane; C:integral component of membrane; F:isomerase activity
cluster1	PB.7984	Reticulon-1 like	C:membrane; C:integral component of membrane; F:transmembrane transporter activity; P:transmembrane transport
cluster1	PB.7996	Guanylate kinase	F:kinase activity; P:phosphorylation
cluster1	PB.8005	transcription factor bHLH104-like	F:protein dimerization activity
cluster1	PB.8014	SEC14 cytosolic factor
cluster1	PB.8022	probable ribose-5-phosphate isomerase 3, chloroplastic	F:ribose-5-phosphate isomerase activity; P:pentose-phosphate shunt, non-oxidative branch; C:chloroplast thylakoid membrane; C:chloroplast stroma; C:chloroplast envelope; P:defense response to bacterium
cluster1	PB.8042	ATP sulfurylase 1, chloroplastic-like	P:sulfate assimilation; F:sulfate adenylyltransferase (ATP) activity
cluster1	PB.8047	chlorophyllase-2, chloroplastic	P:chlorophyll catabolic process; F:chlorophyllase activity
cluster1	PB.8084	probable 28S rRNA (cytosine(4447)-C(5))-methyltransferase	P:maturation of LSU-rRNA; F:RNA binding; C:nucleolus; F:rRNA (cytosine-C5-)-methyltransferase activity; C:integral component of membrane; P:transmembrane transport; P:rRNA base methylation
cluster1	PB.8088	calcium permeable stress-gated cation channel 1-like	F:calcium activated cation channel activity; C:plasma membrane; C:integral component of membrane; P:cation transmembrane transport
cluster1	PB.8092	Immunoglobulin-like and fibronectin type III domain-containing protein
cluster1	PB.8097	oxygen-evolving enhancer protein 3-2, chloroplastic-like	F:calcium ion binding; C:chloroplast; C:photosystem II oxygen evolving complex; P:photosynthetic electron transport chain; C:extrinsic component of membrane; F:electron transporter, transferring electrons within the cyclic electron transport pathway of photosynthesis activity
cluster1	PB.8098	protein HEAT-STRESS-ASSOCIATED 32	F:catalytic activity; P:heat acclimation; P:posttranscriptional regulation of gene expression
cluster1	PB.8101	vesicle-associated protein 4-2-like	C:endoplasmic reticulum membrane; C:plasma membrane; P:endoplasmic reticulum-plasma membrane tethering; P:endoplasmic reticulum membrane organization
cluster1	PB.8113	ethylene-responsive transcription factor 4-like	F:DNA binding; F:DNA-binding transcription factor activity; C:nucleus; P:regulation of transcription, DNA-templated
cluster1	PB.8114	bifunctional epoxide hydrolase 2-like	F:epoxide hydrolase activity
cluster1	PB.8117	triose phosphate/phosphate translocator, chloroplastic isoform X1	C:Golgi apparatus; F:antiporter activity; C:integral component of membrane; P:transmembrane transport
cluster1	PB.8123	magnesium-chelatase subunit ChlI, chloroplastic	F:ATP binding; C:chloroplast stroma; P:photosynthesis; P:chlorophyll biosynthetic process; F:magnesium chelatase activity
cluster1	PB.8162	Glutamate--glyoxylate aminotransferase 2	F:L-alanine:2-oxoglutarate aminotransferase activity; F:alanine-glyoxylate transaminase activity; P:biosynthetic process; P:photorespiration; F:pyridoxal phosphate binding; F:glycine:2-oxoglutarate aminotransferase activity
cluster1	PB.8170	Synechocystis YCF37	C:chloroplast thylakoid
cluster1	PB.819	chlorophyll a-b binding protein CP24 10A, chloroplastic	P:response to light stimulus; C:photosystem I; C:photosystem II; C:chloroplast thylakoid membrane; P:photosynthesis, light harvesting in photosystem I; C:chloroplast envelope; C:plastoglobule; C:integral component of membrane; F:chlorophyll binding; P:protein-chromophore linkage
cluster1	PB.82	early light-induced protein, chloroplastic-like	C:integral component of membrane
cluster1	PB.8254	ruBisCO large subunit-binding protein subunit beta, chloroplastic	F:ATP binding; P:protein refolding
cluster1	PB.8263	protein indeterminate-domain 11-like isoform X2	F:hydrolase activity
cluster1	PB.8284	Reticulon-1 like	C:membrane; C:integral component of membrane; F:transmembrane transporter activity; P:transmembrane transport
cluster1	PB.8289	translationally-controlled tumor protein homolog	P:regulation of cell growth; C:nucleus; C:vacuolar membrane; C:Golgi apparatus; C:cytosol; C:plasma membrane; P:regulation of mitotic cell cycle; F:microtubule binding; C:plasmodesma; C:chloroplast; C:thylakoid; P:embryo development ending in seed dormancy; P:drought recovery; P:pollen tube growth; P:auxin homeostasis; F:protein domain specific binding; P:positive regulation of microtubule depoly…
cluster1	PB.8294	translationally-controlled tumor protein homolog	P:regulation of cell growth; C:nucleus; C:vacuolar membrane; C:Golgi apparatus; C:cytosol; C:plasma membrane; P:regulation of mitotic cell cycle; F:microtubule binding; C:plasmodesma; C:chloroplast; C:thylakoid; P:embryo development ending in seed dormancy; P:drought recovery; P:pollen tube growth; P:auxin homeostasis; F:protein domain specific binding; P:positive regulation of microtubule depoly…
cluster1	PB.8328	protein MARD1-like	P:response to carbohydrate
cluster1	PB.8385	DNA-directed RNA polymerase II subunit 4	F:nucleotide binding; P:nuclear-transcribed mRNA catabolic process, deadenylation-dependent decay; C:P-body; F:DNA-directed 5'-3' RNA polymerase activity; C:RNA polymerase II, core complex; P:transcription initiation from RNA polymerase II promoter; F:translation initiation factor binding; P:mRNA export from nucleus in response to heat stress; P:recruitment of 3'-end processing factors to RNA pol…
cluster1	PB.841	---NA---
cluster1	PB.8415	G-type lectin S-receptor-like serine/threonine-protein kinase At4g27290 isoform X1	F:protein serine/threonine kinase activity; F:ATP binding; C:plasma membrane; P:protein phosphorylation; C:integral component of membrane; F:carbohydrate binding; P:recognition of pollen
cluster1	PB.8426	protein HIGH CHLOROPHYLL FLUORESCENCE PHENOTYPE 173, chloroplastic	C:chloroplast stroma; P:mitochondrial respiratory chain complex I assembly; F:unfolded protein binding
cluster1	PB.8449	probable ribose-5-phosphate isomerase 3, chloroplastic	F:ribose-5-phosphate isomerase activity; P:glutamine metabolic process; P:pentose-phosphate shunt, non-oxidative branch; C:chloroplast thylakoid membrane; C:chloroplast stroma; C:chloroplast envelope; P:defense response to bacterium
cluster1	PB.8469	---NA---
cluster1	PB.8517	ATP-dependent Clp protease adapter protein CLPS1, chloroplastic	P:proteolysis; F:peptidase activity; P:protein catabolic process
cluster1	PB.8533	chlorophyll a /b binding protein	P:response to cold; C:photosystem I; C:photosystem II; C:chloroplast thylakoid membrane; P:response to high light intensity; P:response to low light intensity stimulus; P:photosynthesis, light harvesting in photosystem I; C:chloroplast envelope; C:plastoglobule; C:integral component of membrane; F:chlorophyll binding; P:protein-chromophore linkage; F:protein domain specific binding; P:response to…
cluster1	PB.8571	ACT domain-containing protein ACR11	C:chloroplast thylakoid membrane; C:chloroplast stroma; F:nucleotidyltransferase activity
cluster1	PB.8572	protein HEADING DATE REPRESSOR 1-like	P:regulation of flower development
cluster1	PB.8592	ubiquitin-conjugating enzyme E2 34-like	P:protein polyubiquitination; C:endoplasmic reticulum; C:integral component of membrane; P:ubiquitin-dependent ERAD pathway; F:ubiquitin conjugating enzyme activity
cluster1	PB.860	Epstein-Barr nuclear antigen 2 like
cluster1	PB.861	filament-like plant protein 7
cluster1	PB.862	ethylene-responsive transcription factor ERF109	F:DNA binding; F:DNA-binding transcription factor activity; C:nucleus; P:regulation of transcription, DNA-templated
cluster1	PB.8623	protein SAWADEE HOMEODOMAIN HOMOLOG 1	F:DNA binding; F:chromatin binding
cluster1	PB.8626	Activating signal cointegrator 1 complex subunit like	F:nucleic acid binding
cluster1	PB.8669	RNA polymerase I-specific transcription initiation factor RRN3	F:RNA polymerase I core binding; F:RNA polymerase I general transcription initiation factor activity; F:translation initiation factor activity; P:transcription initiation from RNA polymerase I promoter; P:translational initiation
cluster1	PB.8683	ferredoxin--NADP reductase, leaf-type isozyme, chloroplastic	F:nucleotide binding; F:ferredoxin-NADP+ reductase activity; C:chloroplast; P:oxidation-reduction process
cluster1	PB.8702	B2 protein
cluster1	PB.8703	Sulfite oxidase	C:mitochondrion; C:peroxisome; P:sulfur compound metabolic process; F:sulfite oxidase activity; P:response to sulfur dioxide; P:chlorophyll metabolic process; F:molybdenum ion binding; P:oxidation-reduction process
cluster1	PB.8706	hypothetical protein C3L33_01700, partial
cluster1	PB.8710	argininosuccinate synthase, chloroplastic	P:urea cycle; P:argininosuccinate metabolic process; F:argininosuccinate synthase activity; F:ATP binding; C:cytoplasm; P:arginine biosynthetic process
cluster1	PB.8722	deoxynucleoside triphosphate triphosphohydrolase SAMHD1 homolog	C:nucleus; P:dGTP catabolic process; F:dGTPase activity
cluster1	PB.8734	protein IQ-DOMAIN 31-like isoform X1
cluster1	PB.8756	putative receptor-like protein kinase FERONIA-like
cluster1	PB.8770	RHOMBOID-like protein 9, chloroplastic isoform X3	F:peptidase activity; C:membrane
cluster1	PB.8781	pyridoxal kinase isoform X1	C:cytosol; F:pyridoxal kinase activity; P:pyridoxal 5'-phosphate salvage; P:phosphorylation
cluster1	PB.8789	probable fructokinase-6, chloroplastic	C:cytosol; P:fructose metabolic process; F:fructokinase activity; C:chloroplast stroma; P:carbohydrate phosphorylation
cluster1	PB.8790	transcription repressor MYB4-like	F:DNA-binding transcription factor activity; C:nucleus; P:regulation of transcription, DNA-templated; P:cell differentiation; F:sequence-specific DNA binding; F:transcription regulatory region DNA binding
cluster1	PB.8791	serine hydroxymethyltransferase, mitochondrial	F:glycine hydroxymethyltransferase activity; P:L-serine catabolic process; F:methyltransferase activity; F:zinc ion binding; P:glycine biosynthetic process from serine; F:pyridoxal phosphate binding; P:methylation; P:tetrahydrofolate interconversion; P:folic acid metabolic process; F:cobalt ion binding; F:serine binding; P:cellular response to tetrahydrofolate
cluster1	PB.8793	leucine-rich repeat receptor-like serine/threonine-protein kinase BAM1	F:protein kinase activity; F:ATP binding; C:plasma membrane; P:protein phosphorylation; P:hormone-mediated signaling pathway; C:integral component of membrane
cluster1	PB.8803	probable esterase KAI2	F:hydrolase activity; P:response to karrikin
cluster1	PB.881	Regulator of rDNA transcription protein 15
cluster1	PB.8817	BTB/POZ domain-containing protein At3g50780	P:proteolysis; F:peptidase activity; P:cell division
cluster1	PB.8818	B3 domain-containing transcription factor VRN1-like	F:DNA binding; C:nucleus
cluster1	PB.8835	ADP-ribosylation factor-like protein 2	F:GTP binding; C:cytoplasm; C:microtubule cytoskeleton; P:positive regulation of microtubule polymerization
cluster1	PB.8838	GTPase ERA-like, chloroplastic	P:ribosomal small subunit assembly; F:GTP binding; C:chloroplast; F:rRNA binding; F:ribosomal small subunit binding
cluster1	PB.8848	probable aquaporin TIP3-2	P:water transport; F:water channel activity; C:integral component of membrane; P:transmembrane transport
cluster1	PB.885	bifunctional dihydrofolate reductase-thymidylate synthase-like isoform X1	F:dihydrofolate reductase activity; F:thymidylate synthase activity; C:mitochondrion; C:cytosol; P:dTMP biosynthetic process; P:one-carbon metabolic process; F:diaminopimelate decarboxylase activity; P:lysine biosynthetic process via diaminopimelate; P:methylation; P:tetrahydrofolate biosynthetic process; P:oxidation-reduction process
cluster1	PB.8851	Agmatine deiminase	F:protein-arginine deiminase activity; P:putrescine biosynthetic process; F:agmatine deiminase activity
cluster1	PB.8856	Isoaspartyl peptidase/L-asparaginase 1	F:asparaginase activity; C:cytosol; F:beta-aspartyl-peptidase activity; P:protein autoprocessing
cluster1	PB.8857	alpha-galactosidase 1	P:carbohydrate metabolic process; C:plant-type cell wall; C:integral component of membrane; C:apoplast; F:raffinose alpha-galactosidase activity; P:cell wall organization
cluster1	PB.8858	flavonol sulfotransferase-like	F:transferase activity
cluster1	PB.8860	agamous-like MADS-box protein AGL8 homolog	F:RNA polymerase II regulatory region sequence-specific DNA binding; F:DNA-binding transcription factor activity, RNA polymerase II-specific; C:nucleus; F:transcription factor binding; F:2-alkenal reductase [NAD(P)+] activity; P:positive regulation of transcription by RNA polymerase II; F:protein dimerization activity; P:oxidation-reduction process
cluster1	PB.8862	PLASMODESMATA CALLOSE-BINDING PROTEIN 3	C:membrane
cluster1	PB.8902	subtilisin-like protease SBT1.6	F:serine-type endopeptidase activity; P:proteolysis
cluster1	PB.8910	probable protein phosphatase 2C 60 isoform X1	F:magnesium-dependent protein serine/threonine phosphatase activity; P:protein dephosphorylation; C:integral component of membrane; F:metal ion binding
cluster1	PB.894	Purple acid phosphatase	F:acid phosphatase activity; P:dephosphorylation; F:metal ion binding
cluster1	PB.8940	ankyrin repeat-containing protein BDA1-like	C:integral component of membrane
cluster1	PB.8944	Serine/threonine-protein phosphatase 6 regulatory ankyrin repeat subunit B like	C:membrane
cluster1	PB.897	cytochrome P450 84A1-like	F:iron ion binding; P:lignin biosynthetic process; C:membrane; F:oxidoreductase activity, acting on paired donors, with incorporation or reduction of molecular oxygen, NAD(P)H as one donor, and incorporation of one atom of oxygen; F:heme binding; P:oxidation-reduction process
cluster1	PB.8982	protein ACCELERATED CELL DEATH 6-like	C:membrane
cluster1	PB.8984	Protein efr3 like	C:photosystem II; P:photosynthesis; C:integral component of membrane
cluster1	PB.899	indole-3-acetic acid-induced protein ARG7-like	P:response to auxin
cluster1	PB.901	snakin-2	C:plant-type cell wall; P:response to abscisic acid; P:response to gibberellin; P:response to brassinosteroid
cluster1	PB.9016	soluble inorganic pyrophosphatase 6, chloroplastic-like	F:magnesium ion binding; F:inorganic diphosphatase activity; C:cytoplasm; P:phosphate-containing compound metabolic process
cluster1	PB.9021	alpha-galactosidase 1	P:carbohydrate metabolic process; C:plant-type cell wall; C:integral component of membrane; C:apoplast; F:raffinose alpha-galactosidase activity
cluster1	PB.9024	Isoaspartyl peptidase/L-asparaginase 1	F:asparaginase activity; C:cytosol; F:beta-aspartyl-peptidase activity; P:protein autoprocessing
cluster1	PB.9026	H/ACA ribonucleoprotein complex subunit 2-like protein	P:cleavage involved in rRNA processing; P:maturation of LSU-rRNA; P:rRNA pseudouridine synthesis; P:snRNA pseudouridine synthesis; C:box H/ACA snoRNP complex; F:box H/ACA snoRNA binding
cluster1	PB.9030	protein ASPARTIC PROTEASE IN GUARD CELL 1	F:aspartic-type endopeptidase activity; P:proteolysis; P:response to water deprivation; P:response to abscisic acid; P:protein catabolic process
cluster1	PB.9033	Glycerophosphodiester phosphodiesterase
cluster1	PB.905	triosephosphate isomerase, chloroplastic	F:triose-phosphate isomerase activity; C:cytosol; P:gluconeogenesis; P:glycolytic process; P:glycerol catabolic process; P:glyceraldehyde-3-phosphate biosynthetic process
cluster1	PB.9055	urease accessory protein G	F:GTPase activity; P:nitrogen compound metabolic process; F:nickel cation binding
cluster1	PB.9056	oxygen-evolving enhancer protein 1, chloroplastic	C:chloroplast thylakoid membrane; C:photosystem II oxygen evolving complex; P:photosystem II assembly; F:oxygen evolving activity; P:photosystem II stabilization; P:oxidation-reduction process
cluster1	PB.9072	probable esterase KAI2	F:hydrolase activity; P:response to karrikin
cluster1	PB.9090	zinc finger protein CONSTANS-LIKE 2	C:nucleus; F:zinc ion binding; P:regulation of flower development
cluster1	PB.9121	protein IQ-DOMAIN 31-like isoform X1
cluster1	PB.9129	deoxynucleoside triphosphate triphosphohydrolase SAMHD1 homolog	C:nucleus; P:dGTP catabolic process; F:dGTPase activity
cluster1	PB.9138	Tetratricopeptide repeat domain-containing protein PYG7, chloroplastic	C:integral component of membrane
cluster1	PB.9143	Myosin-H heavy chain like	C:plasma membrane
cluster1	PB.9146	Sulfite oxidase	C:mitochondrion; C:peroxisome; P:sulfur compound metabolic process; F:sulfite oxidase activity; P:response to sulfur dioxide; P:chlorophyll metabolic process; F:molybdenum ion binding; P:oxidation-reduction process
cluster1	PB.9170	phospholipase D delta	F:RNA binding; F:phospholipase D activity; F:calcium ion binding; C:vacuole; C:plasma membrane; P:phospholipid catabolic process; P:response to cold; C:plasmodesma; P:positive regulation of abscisic acid-activated signaling pathway; P:programmed cell death; P:phosphatidylcholine metabolic process; P:phosphatidic acid metabolic process; F:N-acylphosphatidylethanolamine-specific phospholipase D act…
cluster1	PB.9185	argininosuccinate synthase, chloroplastic	P:urea cycle; P:argininosuccinate metabolic process; F:argininosuccinate synthase activity; F:ATP binding; C:cytoplasm; P:arginine biosynthetic process
cluster1	PB.919	transcription factor MYC2-like	F:binding
cluster1	PB.9197	DNA topoisomerase	F:nucleic acid binding; F:zinc ion binding; F:isomerase activity
cluster1	PB.92	putative plastid-lipid-associated protein 6, chloroplastic
cluster1	PB.9271	geraniol 8-hydroxylase-like	F:iron ion binding; C:endoplasmic reticulum; C:endoplasmic reticulum membrane; C:integral component of membrane; P:monoterpenoid biosynthetic process; F:heme binding; P:oxidation-reduction process; F:geraniol 10-hydroxylase activity
cluster1	PB.9273	BTB/POZ domain-containing protein At5g66560
cluster1	PB.9309	Cleavage and polyadenylation specificity factor subunit like	C:integral component of membrane
cluster1	PB.9320	soluble inorganic pyrophosphatase 6, chloroplastic-like	F:magnesium ion binding; F:inorganic diphosphatase activity; C:cytoplasm; P:phosphate-containing compound metabolic process
cluster1	PB.9321	ribulose-phosphate 3-epimerase, chloroplastic	F:ribulose-phosphate 3-epimerase activity; P:pentose-phosphate shunt; P:response to cold; C:chloroplast thylakoid membrane; C:chloroplast stroma; P:response to nematode; C:chloroplast envelope; C:stromule; P:reductive pentose-phosphate cycle; F:metal ion binding; C:apoplast
cluster1	PB.9333	protein CHROMATIN REMODELING 35-like	F:ATP binding
cluster1	PB.9340	probable protein phosphatase 2C 60	F:magnesium-dependent protein serine/threonine phosphatase activity; P:protein dephosphorylation; F:metal ion binding
cluster1	PB.9343	aspartokinase 2, chloroplastic-like isoform X2	F:aspartate kinase activity; P:threonine biosynthetic process; P:lysine biosynthetic process via diaminopimelate; P:phosphorylation
cluster1	PB.9347	Protein efr3 like	C:photosystem II; P:photosynthesis; C:integral component of membrane
cluster1	PB.9356	protein ALP1-like
cluster1	PB.9374	cytochrome P450 94B3	C:membrane; F:oxidoreductase activity; F:metal ion binding
cluster1	PB.9399	protein SRG1-like	F:metal ion binding; F:dioxygenase activity; P:oxidation-reduction process
cluster1	PB.9407	protein trichome birefringence-like 35	C:Golgi apparatus; C:integral component of membrane; F:O-acetyltransferase activity
cluster1	PB.9419	chlorophyll a-b binding protein CP29.1, chloroplastic	P:response to light stimulus; C:photosystem I; C:photosystem II; C:chloroplast thylakoid membrane; P:photosynthesis, light harvesting in photosystem I; C:chloroplast envelope; C:plastoglobule; C:integral component of membrane; F:chlorophyll binding; P:protein-chromophore linkage
cluster1	PB.9428	Transmembrane protein	C:integral component of membrane; P:hyperosmotic salinity response
cluster1	PB.9433	29 kDa ribonucleoprotein A, chloroplastic	F:mRNA binding; C:nucleus; P:regulation of RNA metabolic process; C:ribonucleoprotein complex
cluster1	PB.9439	probable low-specificity L-threonine aldolase 1	C:cytosol; P:glycine biosynthetic process; P:threonine catabolic process; F:L-allo-threonine aldolase activity
cluster1	PB.947	hypothetical protein F0562_003126	C:plasma membrane; C:integral component of membrane
cluster1	PB.9474	ferric reduction oxidase 7, chloroplastic-like	C:plasma membrane; C:integral component of membrane; F:oxidoreductase activity; P:oxidation-reduction process
cluster1	PB.9490	heparan-alpha-glucosaminide N-acetyltransferase isoform X1	F:heparan-alpha-glucosaminide N-acetyltransferase activity; C:integral component of membrane
cluster1	PB.9497	amidase 1-like isoform X2
cluster1	PB.9515	phosphoglycolate phosphatase 1B, chloroplastic	F:phosphoglycolate phosphatase activity; P:dephosphorylation
cluster1	PB.9538	serine/threonine-protein kinase Nek2-like	F:protein serine/threonine kinase activity; F:ATP binding; P:protein phosphorylation
cluster1	PB.957	protein CONSERVED IN THE GREEN LINEAGE AND DIATOMS 27, chloroplastic isoform X1	C:membrane; C:integral component of membrane; P:response to iron ion starvation
cluster1	PB.9596	glycine--tRNA ligase, mitochondrial 1-like	F:glycine-tRNA ligase activity; F:ATP binding; C:mitochondrion; P:mitochondrial glycyl-tRNA aminoacylation
cluster1	PB.9606	protein SRG1-like	F:metal ion binding; F:dioxygenase activity; P:oxidation-reduction process
cluster1	PB.9614	Protein LURP-one-related like
cluster1	PB.9628	ras-related protein RHN1-like isoform X1	F:GTPase activity; F:GTP binding
cluster1	PB.965	---NA---
cluster1	PB.9664	peroxisomal (S)-2-hydroxy-acid oxidase GLO4	F:L-lactate dehydrogenase activity; F:FMN binding; P:lactate oxidation; F:very-long-chain-(S)-2-hydroxy-acid oxidase activity; F:long-chain-(S)-2-hydroxy-long-chain-acid oxidase activity; F:medium-chain-(S)-2-hydroxy-acid oxidase activity
cluster1	PB.9670	inter-alpha-trypsin inhibitor heavy chain H3	F:nucleoside diphosphate kinase activity; P:nucleoside diphosphate phosphorylation; P:GTP biosynthetic process; P:UTP biosynthetic process; P:CTP biosynthetic process
cluster1	PB.9681	aminopeptidase M1-like isoform X1	C:cytoplasm; P:proteolysis; P:cellular amino acid metabolic process; F:zinc ion binding; F:pyridoxal phosphate binding; F:peptide binding; P:peptide catabolic process; F:metalloaminopeptidase activity
cluster1	PB.9685	protein indeterminate-domain 7-like isoform X1	F:nucleic acid binding; F:metal ion binding
cluster1	PB.9711	probable low-specificity L-threonine aldolase 1	C:cytosol; P:glycine biosynthetic process; P:threonine catabolic process; F:L-allo-threonine aldolase activity
cluster1	PB.9715	L-type lectin-domain containing receptor kinase VIII.2-like	C:integral component of membrane; F:carbohydrate binding
cluster1	PB.9722	heme-binding-like protein At3g10130, chloroplastic
cluster1	PB.9740	U-box domain-containing protein 16	F:ubiquitin-protein transferase activity; C:nucleus; C:cytoplasm; P:protein ubiquitination
cluster1	PB.9746	beta-glucosidase 44-like	P:carbohydrate metabolic process; F:beta-glucosidase activity
cluster1	PB.9747	serine/threonine-protein kinase STN8, chloroplastic	F:protein kinase activity; F:ATP binding; P:protein phosphorylation; C:chloroplast; C:thylakoid; P:photosystem II stabilization
cluster1	PB.9790	V-set and immunoglobulin domain-containing protein	C:integral component of membrane
cluster1	PB.9799	dormancy-associated protein homolog 3-like isoform X1
cluster1	PB.982	carotenoid cleavage deoxigenase 4	F:oxidoreductase activity, acting on single donors with incorporation of molecular oxygen, incorporation of two atoms of oxygen; F:metal ion binding; P:oxidation-reduction process
cluster1	PB.9823	tubulin alpha chain	P:microtubule cytoskeleton organization; P:mitotic cell cycle; F:GTPase activity; F:structural constituent of cytoskeleton; F:GTP binding; C:cytoplasm; C:microtubule
cluster1	PB.9845	HVA22-like protein k	C:integral component of membrane
cluster1	PB.9846	AAA-ATPase ASD, mitochondrial-like	F:ATP binding; C:integral component of membrane
cluster1	PB.9847	putative nitrate transporter 1.2-like	C:granal stacked thylakoid; C:chloroplast thylakoid membrane; P:thylakoid membrane organization; P:nonphotochemical quenching; C:integral component of membrane; P:granum assembly
cluster1	PB.9848	transcription factor bHLH79	F:DNA binding; F:DNA-binding transcription factor activity; C:nucleus; P:regulation of transcription, DNA-templated; F:protein dimerization activity
cluster1	PB.9862	transcription factor WER-like	F:DNA binding
cluster1	PB.9870	protein indeterminate-domain 7-like isoform X1	F:nucleic acid binding; F:metal ion binding
cluster1	PB.9872	chaperonin CPN60-like 2, mitochondrial	C:cytoplasm; P:protein folding
cluster1	PB.9881	photosystem I reaction center subunit VI, chloroplastic-like	C:chloroplast thylakoid membrane; C:photosystem I reaction center; P:photosynthesis
cluster1	PB.9882	60S ribosomal protein L28-2-like	F:structural constituent of ribosome; P:translation; C:cytosolic large ribosomal subunit
cluster1	PB.9892	Aspartate racemase	P:nitrogen compound metabolic process; F:amino-acid racemase activity
cluster1	PB.9908	glycine--tRNA ligase, mitochondrial 1-like	F:glycine-tRNA ligase activity; F:ATP binding; C:mitochondrion; P:mitochondrial glycyl-tRNA aminoacylation
cluster1	PB.9981	myb-like protein X	C:integral component of membrane
cluster1	PB.9996	Defensin-like protein	P:defense response
cluster1	PB.9999	Histone-lysine N-methyltransferase	F:methyltransferase activity; F:hydrolase activity; P:methylation
cluster2	PB.10004	calreticulin	F:calcium ion binding; C:endoplasmic reticulum lumen; C:endoplasmic reticulum membrane; P:protein folding; P:endoplasmic reticulum unfolded protein response; F:unfolded protein binding
cluster2	PB.10015	germin-like protein 5-1	C:cell wall; C:plasmodesma; P:plasmodesmata-mediated intercellular transport; F:manganese ion binding; F:nutrient reservoir activity; C:apoplast; P:regulation of root development
cluster2	PB.10035	importin-4 isoform X1	F:oxygen carrier activity; C:nucleus; C:cytosol; P:protein import into nucleus; F:nuclear localization sequence binding; F:Ran GTPase binding; P:oxygen transport; F:heme binding; F:metal ion binding; F:nuclear import signal receptor activity
cluster2	PB.10042	beta-xylosidase/alpha-L-arabinofuranosidase 2-like	F:xylan 1,4-beta-xylosidase activity; C:plant-type cell wall; P:arabinan catabolic process; P:xylan catabolic process; F:alpha-L-arabinofuranosidase activity
cluster2	PB.10043	F-box/kelch-repeat protein At1g22040-like
cluster2	PB.10093	putative UDP-rhamnose:rhamnosyltransferase 1	F:UDP-glycosyltransferase activity; C:integral component of membrane; F:transferase activity, transferring hexosyl groups; C:intracellular membrane-bounded organelle
cluster2	PB.10130	40S ribosomal protein S29	F:RNA binding; F:structural constituent of ribosome; P:translation; F:zinc ion binding; C:integral component of membrane; C:cytosolic small ribosomal subunit
cluster2	PB.10196	40S ribosomal protein S20-2	F:RNA binding; F:structural constituent of ribosome; P:translation; C:cytosolic small ribosomal subunit
cluster2	PB.10203	probable isoaspartyl peptidase/L-asparaginase 3 isoform X1	F:N4-(beta-N-acetylglucosaminyl)-L-asparaginase activity; C:cytoplasm; P:protein deglycosylation; P:signal transduction
cluster2	PB.10207	oleosin 1-like	C:extracellular region; C:monolayer-surrounded lipid storage body; C:integral component of membrane; P:lipid storage; P:sexual reproduction
cluster2	PB.10223	Acetyl-coenzyme A synthetase
cluster2	PB.10248	60S ribosomal protein L23A	P:ribosomal large subunit assembly; F:structural constituent of ribosome; P:translation; C:cytosolic large ribosomal subunit
cluster2	PB.10252	protein disulfide isomerase-like 1-4	F:protein disulfide isomerase activity; C:endoplasmic reticulum; P:protein folding; P:response to endoplasmic reticulum stress; P:cell redox homeostasis
cluster2	PB.10259	probable pectate lyase 13	C:integral component of membrane; F:pectate lyase activity; P:pectin catabolic process; F:metal ion binding
cluster2	PB.10310	DNA-directed RNA polymerase	F:DNA-directed 5'-3' RNA polymerase activity; C:integral component of membrane; P:RNA biosynthetic process
cluster2	PB.10395	WEB family protein At3g02930, chloroplastic-like	P:reciprocal meiotic recombination
cluster2	PB.10401	protein RESPONSE TO LOW SULFUR 3-like	P:cellular oxidant detoxification
cluster2	PB.10406	3-isopropylmalate dehydrogenase, chloroplastic-like	F:magnesium ion binding; F:3-isopropylmalate dehydrogenase activity; P:leucine biosynthetic process; F:NAD binding; P:oxidation-reduction process
cluster2	PB.10477	probable aquaporin PIP1-2	C:vacuole; C:plasma membrane; P:water transport; P:response to water deprivation; C:plasmodesma; F:water channel activity; C:integral component of membrane; P:plant ovule development; P:transmembrane transport
cluster2	PB.10487	40S ribosomal protein S15a-1	F:structural constituent of ribosome; P:translation; C:cytosolic small ribosomal subunit
cluster2	PB.10517	40S ribosomal protein S12-like	F:structural constituent of ribosome; P:translation; C:cytosolic small ribosomal subunit
cluster2	PB.10571	calmodulin-binding protein 25	F:calmodulin binding; C:nucleus; P:response to osmotic stress
cluster2	PB.10620	Titin like	C:membrane; C:integral component of membrane
cluster2	PB.10621	---NA---
cluster2	PB.10631	CASP-like protein 2B1	C:plasma membrane; F:4 iron, 4 sulfur cluster binding
cluster2	PB.10677	transcription factor Pur-alpha 1	P:negative regulation of transcription by RNA polymerase II; F:RNA polymerase II regulatory region sequence-specific DNA binding; F:DNA-binding transcription repressor activity, RNA polymerase II-specific; F:mRNA binding; C:nucleus; C:cytoplasm; F:purine-rich negative regulatory element binding; P:response to cadmium ion
cluster2	PB.10745	ankyrin repeat-containing protein BDA1-like	C:integral component of membrane
cluster2	PB.10753	Pectinesterase	C:extracellular region; C:cell wall; C:integral component of membrane; F:pectinesterase activity; P:cell wall modification; P:negative regulation of catalytic activity; F:aspartyl esterase activity; P:pectin catabolic process; F:pectinesterase inhibitor activity
cluster2	PB.10828	pyruvate dehydrogenase E1 component subunit beta-3, chloroplastic	F:pyruvate dehydrogenase (acetyl-transferring) activity; P:acetyl-CoA biosynthetic process from pyruvate; P:oxidation-reduction process
cluster2	PB.10832	Bile acid-inducible operon CD
cluster2	PB.1084	uncharacterized acetyltransferase At3g50280-like	F:transferase activity, transferring acyl groups other than amino-acyl groups
cluster2	PB.10933	60S ribosomal protein L14-2-like	F:RNA binding; F:structural constituent of ribosome; C:ribosome; P:translation
cluster2	PB.10990	DUF4228 domain-containing protein	F:nucleotide binding; C:cytoplasm; P:cellular process; C:endomembrane system; P:protein transport; C:intracellular membrane-bounded organelle
cluster2	PB.10996	60S ribosomal protein L18-2	F:RNA binding; F:structural constituent of ribosome; F:protein binding; C:vacuolar membrane; C:Golgi apparatus; C:plasma membrane; P:translation; C:chloroplast; C:cytosolic large ribosomal subunit
cluster2	PB.11028	auxin-induced protein 22D-like	C:nucleus; P:regulation of transcription, DNA-templated; P:auxin-activated signaling pathway
cluster2	PB.11035	glutathione gamma-glutamylcysteinyltransferase 1-like isoform X1	P:detoxification of copper ion; F:glutathione gamma-glutamylcysteinyltransferase activity; F:metal ion binding; P:phytochelatin biosynthetic process; P:cellular detoxification of cadmium ion
cluster2	PB.11047	Flocculation protein	F:DNA binding; F:DNA-directed 5'-3' RNA polymerase activity; F:helicase activity; P:transcription, DNA-templated; F:zinc ion binding
cluster2	PB.1112	choline/ethanolaminephosphotransferase 1	P:phospholipid biosynthetic process; C:integral component of membrane; F:phosphotransferase activity, for other substituted phosphate groups
cluster2	PB.11129	Histone deacetylase	F:nucleic acid binding
cluster2	PB.11132	Bile acid-inducible operon CD
cluster2	PB.11199	anaphase-promoting complex subunit 4	C:anaphase-promoting complex; P:embryo development ending in seed dormancy; P:regulation of mitotic metaphase/anaphase transition; P:anaphase-promoting complex-dependent catabolic process; P:plant ovule development
cluster2	PB.11228	protein SRG1-like	F:metal ion binding; F:dioxygenase activity; P:oxidation-reduction process
cluster2	PB.1125	integrin-linked protein kinase 1-like	F:protein serine/threonine kinase activity; F:ATP binding; P:protein phosphorylation; P:integrin-mediated signaling pathway
cluster2	PB.11275	2-dehydro-3-deoxyphosphooctonate aldolase 1	C:cytoplasm; F:3-deoxy-8-phosphooctulonate synthase activity; P:biosynthetic process
cluster2	PB.11287	40S ribosomal protein S29	F:RNA binding; F:structural constituent of ribosome; P:translation; F:zinc ion binding; C:integral component of membrane; C:cytosolic small ribosomal subunit
cluster2	PB.11300	SEC14 cytosolic factor
cluster2	PB.11304	fasciclin-like arabinogalactan protein 1	C:cell wall; C:integral component of membrane; C:anchored component of plasma membrane; P:root development; P:shoot system development
cluster2	PB.11310	fasciclin-like arabinogalactan protein 1	C:cell wall; C:anchored component of plasma membrane; P:root development; P:shoot system development
cluster2	PB.11368	DUF1218 domain-containing protein	C:integral component of membrane
cluster2	PB.11395	---NA---
cluster2	PB.11421	xyloglucan endotransglucosylase/hydrolase protein 9	F:hydrolase activity, hydrolyzing O-glycosyl compounds; C:cell wall; P:xyloglucan metabolic process; C:integral component of membrane; F:xyloglucan:xyloglucosyl transferase activity; P:cell wall biogenesis; C:apoplast; P:cell wall organization
cluster2	PB.1145	probable protein S-acyltransferase 7	C:endoplasmic reticulum; C:Golgi apparatus; P:protein targeting to membrane; C:integral component of membrane; P:peptidyl-L-cysteine S-palmitoylation; F:protein-cysteine S-palmitoyltransferase activity
cluster2	PB.11456	Sphingomyelin synthetase family protein isoform 1	C:trans-Golgi network; C:integral component of plasma membrane; C:plasmodesma; C:integral component of Golgi membrane; C:integral component of endoplasmic reticulum membrane; F:sphingomyelin synthase activity; F:inositol phosphoceramide synthase activity; P:ceramide biosynthetic process; F:ceramide cholinephosphotransferase activity
cluster2	PB.11505	beta-galactosidase 10	F:beta-galactosidase activity; P:carbohydrate metabolic process; C:beta-galactosidase complex; F:carbohydrate binding; P:response to karrikin
cluster2	PB.11527	hypothetical protein CDL12_07084
cluster2	PB.11529	ethylene-responsive transcription factor RAP2-4-like isoform X4	F:DNA binding; F:DNA-binding transcription factor activity; C:nucleus; P:regulation of transcription, DNA-templated
cluster2	PB.11531	annexin D2-like	F:calcium ion binding; F:calcium-dependent phospholipid binding
cluster2	PB.11538	UDP-glycosyltransferase 91A1-like	C:integral component of membrane; F:transferase activity, transferring hexosyl groups
cluster2	PB.11543	GDP-fucose protein O-fucosyltransferase protein	P:fucose metabolic process; F:transferase activity, transferring glycosyl groups
cluster2	PB.11619	aquaporin PIP1-3	C:vacuole; C:plasma membrane; P:water transport; P:response to water deprivation; C:plasmodesma; F:water channel activity; C:integral component of membrane; P:transmembrane transport
cluster2	PB.11630	aspartyl protease family protein At5g10770-like	F:peptidase activity; C:membrane; P:protein metabolic process
cluster2	PB.11632	Eukaryotic translation initiation factor 5A-2	F:translation initiation factor activity; F:translation elongation factor activity; P:translational initiation; P:translational frameshifting; F:ribosome binding; P:positive regulation of translational elongation; P:positive regulation of translational termination
cluster2	PB.11643	transcription factor HY5-like	F:DNA binding; F:DNA-binding transcription factor activity; C:nucleus; P:regulation of transcription, DNA-templated; P:red or far-red light signaling pathway; P:regulation of photomorphogenesis; P:response to red light; P:response to far red light
cluster2	PB.11646	Allergen Act d like	F:electron transfer activity; C:plant-type cell wall; C:integral component of membrane; F:heme binding; P:electron transport chain; F:metal ion binding
cluster2	PB.11717	protein ASPARTIC PROTEASE IN GUARD CELL 1	F:aspartic-type endopeptidase activity; P:proteolysis; P:protein catabolic process
cluster2	PB.11733	protein SPIRAL1-like 1	C:cortical microtubule, transverse to long axis; F:kinase activity; P:phosphorylation; P:cortical microtubule organization
cluster2	PB.11742	Alpha-internexin like	F:nucleic acid binding; P:protein N-linked glycosylation; F:zinc ion binding; C:integral component of membrane; P:N-glycan fucosylation; F:alpha-(1->6)-fucosyltransferase activity
cluster2	PB.1175	DUF761 domain-containing protein/DUF4408 domain-containing protein	C:membrane; C:integral component of membrane
cluster2	PB.11754	bark storage protein A-like	F:protein kinase activity; F:ATP binding; P:protein phosphorylation; P:nucleoside metabolic process
cluster2	PB.11774	UDP-glucuronic acid decarboxylase 6	C:cytoplasm; P:D-xylose metabolic process; F:UDP-glucuronate decarboxylase activity; F:NAD+ binding
cluster2	PB.1181	glycerophosphodiester phosphodiesterase GDPDL3-like	P:lipid metabolic process; F:glycerophosphodiester phosphodiesterase activity; C:membrane
cluster2	PB.11898	Allergen Act d like	F:electron transfer activity; C:plant-type cell wall; C:integral component of membrane; F:heme binding; P:electron transport chain; F:metal ion binding
cluster2	PB.11925	dihydroceramide fatty acyl 2-hydroxylase FAH1-like	F:iron ion binding; C:endoplasmic reticulum; P:fatty acid metabolic process; P:lipid biosynthetic process; C:integral component of membrane; P:oxidation-reduction process; F:fatty acid alpha-hydroxylase activity
cluster2	PB.11932	aquaporin NIP1-1-like isoform X2	F:channel activity; C:integral component of membrane; P:transmembrane transport
cluster2	PB.12029	tubulin beta-8 chain	P:microtubule cytoskeleton organization; P:mitotic cell cycle; F:GTPase activity; F:structural constituent of cytoskeleton; F:GTP binding; C:cytoplasm; C:microtubule; P:seed trichome elongation
cluster2	PB.12043	reticulon-like protein B21	C:endoplasmic reticulum; C:endoplasmic reticulum membrane; C:integral component of membrane
cluster2	PB.12056	36.4 kDa proline-rich protein-like	C:integral component of membrane
cluster2	PB.12075	GDP-fucose protein O-fucosyltransferase protein	P:fucose metabolic process; F:transferase activity, transferring glycosyl groups
cluster2	PB.12083	annexin D2-like	F:calcium ion binding; F:calcium-dependent phospholipid binding
cluster2	PB.12094	uncharacterized protein LOC109797563
cluster2	PB.12146	ribose-phosphate pyrophosphokinase 4	F:magnesium ion binding; C:ribose phosphate diphosphokinase complex; F:ribose phosphate diphosphokinase activity; F:ATP binding; C:cytosol; C:plasma membrane; P:5-phosphoribose 1-diphosphate biosynthetic process; P:purine nucleotide biosynthetic process; P:nucleoside metabolic process; C:plasmodesma; F:kinase activity; P:phosphorylation
cluster2	PB.12155	MLP-like protein 328	P:defense response; C:integral component of membrane
cluster2	PB.12194	cellulose synthase-like protein H1	C:trans-Golgi network; C:plasma membrane; P:plant-type primary cell wall biogenesis; C:integral component of membrane; F:cellulose synthase (UDP-forming) activity; P:cellulose biosynthetic process; P:cell wall organization
cluster2	PB.12205	---NA---
cluster2	PB.12209	---NA---
cluster2	PB.12227	isocitrate lyase	F:isocitrate lyase activity; P:glyoxylate cycle; P:tricarboxylic acid cycle; C:glyoxysome; F:metal ion binding
cluster2	PB.12250	probable small nuclear ribonucleoprotein G	P:spliceosomal snRNP assembly; F:RNA binding; C:U5 snRNP; C:U1 snRNP; C:U2 snRNP; C:U4 snRNP; C:U12-type spliceosomal complex; C:integral component of membrane; C:SMN-Sm protein complex; C:P granule; C:U2-type prespliceosome; C:precatalytic spliceosome; C:catalytic step 2 spliceosome; C:spliceosomal tri-snRNP complex
cluster2	PB.12252	hypothetical protein C3L33_22682, partial
cluster2	PB.1227	Profilin-1	F:actin monomer binding; C:cell wall; C:nucleolus; C:spindle; C:cytosol; C:plasma membrane; C:cell cortex; C:plasmodesma; C:phragmoplast; P:inflorescence development; P:sequestering of actin monomers; C:apoplast; P:leaf development; P:lateral root development; P:seed trichome elongation; P:secondary cell wall biogenesis involved in seed trichome differentiation
cluster2	PB.12311	---NA---
cluster2	PB.12327	UDP-glycosyltransferase 91A1-like	C:integral component of membrane; F:transferase activity, transferring hexosyl groups
cluster2	PB.12329	GDP-fucose protein O-fucosyltransferase protein	P:fucose metabolic process; F:transferase activity, transferring glycosyl groups
cluster2	PB.12351	---NA---
cluster2	PB.12375	---NA---
cluster2	PB.12396	protein RALF-like 34
cluster2	PB.12403	subtilisin-like protease SBT1.7	F:serine-type endopeptidase activity; P:proteolysis
cluster2	PB.12428	sugar transport protein 5	F:carbohydrate:proton symporter activity; C:integral component of plasma membrane; P:glucose import; P:proton transmembrane transport
cluster2	PB.12443	E3 ubiquitin-protein ligase DTX2
cluster2	PB.12497	protein SPIRAL1-like 1	C:cortical microtubule, transverse to long axis; P:cortical microtubule organization
cluster2	PB.12525	proline-rich receptor-like protein kinase PERK1	F:transmembrane receptor protein serine/threonine kinase activity; C:plasma membrane; P:protein phosphorylation; F:purine ribonucleotide binding; F:purine ribonucleoside triphosphate binding
cluster2	PB.1255	probable transcription factor PosF21	F:DNA-binding transcription factor activity; P:regulation of transcription, DNA-templated
cluster2	PB.12608	subtilisin-like protease SBT1.7	F:serine-type endopeptidase activity; P:proteolysis
cluster2	PB.12702	60S acidic ribosomal protein P3-like	F:structural constituent of ribosome; C:ribosome; P:translational elongation
cluster2	PB.12728	GTP-binding nuclear protein Ran-3	P:ribosomal subunit export from nucleus; F:GTPase activity; F:GTP binding; C:nucleus; C:cytoplasm; P:protein import into nucleus
cluster2	PB.12760	hypothetical protein CEY00_Acc24415
cluster2	PB.12812	aquaporin TIP1-1	F:channel activity; C:integral component of membrane; P:transmembrane transport
cluster2	PB.12814	UDP-D-apiose/UDP-D-xylose synthase 2	F:UDP-glucuronate decarboxylase activity; F:coenzyme binding
cluster2	PB.12820	protein disulfide isomerase-like 1-4	F:protein disulfide isomerase activity; C:endoplasmic reticulum; P:protein folding; F:transferase activity, transferring glycosyl groups; P:response to endoplasmic reticulum stress; P:cell redox homeostasis
cluster2	PB.12826	Methyltransferase PMT28	F:methyltransferase activity; C:integral component of membrane; P:methylation
cluster2	PB.130	probable fructokinase-4	F:ATP binding; C:cytosol; P:fructose metabolic process; F:fructokinase activity; C:integral component of membrane; P:starch biosynthetic process; P:carbohydrate phosphorylation
cluster2	PB.13009	DNA-directed RNA polymerases I, II, and III subunit RPABC5	F:DNA binding; F:DNA-directed 5'-3' RNA polymerase activity; C:RNA polymerase II, core complex; C:RNA polymerase III complex; C:RNA polymerase I complex; P:transcription by RNA polymerase I; P:transcription by RNA polymerase II; F:zinc ion binding; P:tRNA transcription by RNA polymerase III
cluster2	PB.1301	protein ASPARTIC PROTEASE IN GUARD CELL 1	F:aspartic-type endopeptidase activity; P:proteolysis; P:response to water deprivation; P:response to abscisic acid; P:protein catabolic process
cluster2	PB.13027	asparagine synthetase [glutamine-hydrolyzing]	F:asparagine synthase (glutamine-hydrolyzing) activity; F:ATP binding; C:cytosol; P:asparagine biosynthetic process; P:glutamine metabolic process; P:response to sucrose; P:response to glucose; P:response to fructose; P:cellular response to sucrose starvation
cluster2	PB.13047	expansin-A4	C:extracellular region; C:cell wall; P:plant-type cell wall organization; C:membrane
cluster2	PB.1305	Late embryogenesis abundant protein D-29	C:membrane; C:integral component of membrane
cluster2	PB.13061	probable serine/threonine-protein kinase PBL28 isoform X1	F:transmembrane receptor protein serine/threonine kinase activity; C:plasma membrane; P:protein phosphorylation
cluster2	PB.13070	superoxide dismutase [Cu-Zn], chloroplastic	F:superoxide dismutase activity; F:copper ion binding; C:extracellular space; C:plastid; P:removal of superoxide radicals; P:oxidation-reduction process; P:seed trichome elongation
cluster2	PB.13079	60S ribosomal protein L30-like	F:RNA binding; F:structural constituent of ribosome; C:cytosolic large ribosomal subunit
cluster2	PB.13080	60S ribosomal protein L30-like	F:RNA binding; F:structural constituent of ribosome; C:cytosolic large ribosomal subunit
cluster2	PB.13126	FAM10 family protein At4g22670-like	F:heat shock protein binding; F:protein dimerization activity; P:chaperone cofactor-dependent protein refolding; P:protein-containing complex assembly
cluster2	PB.1314	G-box-binding factor 1-like isoform X1	F:DNA-binding transcription factor activity; C:nucleus; P:regulation of transcription, DNA-templated; F:sequence-specific DNA binding
cluster2	PB.13144	aquaporin PIP1-3	C:vacuole; C:plasma membrane; P:water transport; P:response to water deprivation; C:plasmodesma; F:water channel activity; C:integral component of membrane; P:transmembrane transport
cluster2	PB.13196	DUF1218 domain-containing protein	C:integral component of membrane
cluster2	PB.13233	60S ribosomal protein L8-1	F:RNA binding; F:structural constituent of ribosome; P:translation; C:large ribosomal subunit
cluster2	PB.1327	protein RALF-like 34	C:cellular anatomical entity
cluster2	PB.13274	Tubulin beta-2 chain	P:microtubule cytoskeleton organization; P:mitotic cell cycle; F:structural constituent of cytoskeleton; F:GTP binding; C:cytoplasm; C:microtubule
cluster2	PB.13281	E3 ubiquitin-protein ligase Arkadia	C:integral component of membrane
cluster2	PB.13334	histone H2A	C:nucleosome; C:nuclear chromatin; F:DNA binding; P:chromatin silencing; F:protein heterodimerization activity
cluster2	PB.13348	Peroxygenase	F:monooxygenase activity; F:calcium ion binding; C:membrane; C:integral component of membrane; P:oxidation-reduction process
cluster2	PB.13355	GPI ethanolamine phosphate transferase	C:integral component of membrane; F:transferase activity
cluster2	PB.13392	probable 1-deoxy-D-xylulose-5-phosphate synthase, chloroplastic	F:1-deoxy-D-xylulose-5-phosphate synthase activity; C:chloroplast; P:chlorophyll biosynthetic process; P:terpenoid biosynthetic process
cluster2	PB.13419	late embryogenesis abundant protein D-29	C:membrane; C:integral component of membrane
cluster2	PB.13421	Remorin like
cluster2	PB.13428	hypothetical protein PRUPE_1G302100
cluster2	PB.1344	protein BRASSINOSTEROID INSENSITIVE 1	F:nucleotide binding; F:protein serine/threonine kinase activity; C:plasma membrane; P:hormone-mediated signaling pathway; P:phosphorylation
cluster2	PB.13496	20 kDa chaperonin, chloroplastic	F:copper ion binding; F:ATP binding; C:mitochondrial matrix; P:response to cold; C:chloroplast thylakoid membrane; C:chloroplast stroma; P:negative regulation of abscisic acid-activated signaling pathway; C:chloroplast envelope; P:response to cadmium ion; C:apoplast; F:unfolded protein binding; P:chaperone cofactor-dependent protein refolding; F:chaperone binding; P:protein heterotetramerization;…
cluster2	PB.13513	P-loop containing nucleoside triphosphate hydrolases superfamily protein	F:ATP binding; C:nucleus; F:hydrolase activity; P:pollen sperm cell differentiation
cluster2	PB.13595	60S ribosomal protein L5	P:ribosomal large subunit assembly; F:structural constituent of ribosome; P:translation; F:5S rRNA binding; C:cytosolic large ribosomal subunit
cluster2	PB.13619	protein FAR1-related sequence 5
cluster2	PB.1363	---NA---
cluster2	PB.13640	---NA---
cluster2	PB.13751	probable aquaporin PIP2-8	C:vacuole; C:plasma membrane; P:water transport; C:plasmodesma; F:water channel activity; C:integral component of membrane; P:transmembrane transport
cluster2	PB.13752	probable aquaporin PIP2-8	C:vacuole; C:plasma membrane; P:water transport; C:plasmodesma; F:water channel activity; C:integral component of membrane; P:transmembrane transport
cluster2	PB.13773	---NA---
cluster2	PB.13795	tetraketide alpha-pyrone reductase 1-like	F:oxidoreductase activity, acting on the CH-OH group of donors, NAD or NADP as acceptor; F:coenzyme binding; P:oxidation-reduction process
cluster2	PB.13797	---NA---
cluster2	PB.14004	snakin-2-like	C:integral component of membrane
cluster2	PB.14044	---NA---
cluster2	PB.14045	---NA---
cluster2	PB.14063	60S ribosomal protein L36-2-like	F:structural constituent of ribosome; C:ribosome; P:translation
cluster2	PB.14310	heterogeneous nuclear ribonucleoprotein U-like protein 1	C:membrane
cluster2	PB.1440	60S ribosomal protein L34	F:structural constituent of ribosome; P:translation; C:cytosolic large ribosomal subunit; P:ribosome biogenesis
cluster2	PB.14400	---NA---
cluster2	PB.14411	Trehalase	F:alpha,alpha-trehalase activity; F:calcium ion binding; C:plasma membrane; P:trehalose catabolic process; C:integral component of membrane
cluster2	PB.14423	uncharacterized protein LOC114259705
cluster2	PB.14497	---NA---
cluster2	PB.14520	GDP-fucose protein O-fucosyltransferase protein	P:fucose metabolic process; F:transferase activity, transferring glycosyl groups
cluster2	PB.14606	putative receptor protein kinase ZmPK1	F:protein serine/threonine kinase activity; F:ATP binding; P:protein phosphorylation; C:integral component of membrane; P:recognition of pollen
cluster2	PB.14665	serine hydroxymethyltransferase 4	F:glycine hydroxymethyltransferase activity; P:L-serine catabolic process; F:methyltransferase activity; F:zinc ion binding; P:glycine biosynthetic process from serine; F:pyridoxal phosphate binding; P:methylation; P:tetrahydrofolate interconversion; P:folic acid metabolic process; F:cobalt ion binding; F:serine binding; P:cellular response to tetrahydrofolate
cluster2	PB.14691	tubulin beta-8 chain	P:microtubule cytoskeleton organization; P:mitotic cell cycle; F:GTPase activity; F:structural constituent of cytoskeleton; F:GTP binding; C:Golgi apparatus; C:microtubule
cluster2	PB.14708	geranylgeranyl diphosphate reductase, chloroplastic	C:chloroplast thylakoid membrane; C:chloroplast envelope; P:photosynthesis; P:chlorophyll biosynthetic process; F:geranylgeranyl reductase activity; P:oxidation-reduction process; F:FAD binding; F:geranylgeranyl diphosphate reductase activity
cluster2	PB.14728	UDP-glycosyltransferase 91A1-like	C:integral component of membrane; F:transferase activity, transferring hexosyl groups
cluster2	PB.1474	---NA---
cluster2	PB.14772	CMP-sialic acid transporter 4-like	P:carbohydrate transport; F:sialic acid transmembrane transporter activity; F:pyrimidine nucleotide-sugar transmembrane transporter activity; P:sialic acid transport; C:integral component of Golgi membrane; P:pyrimidine nucleotide-sugar transmembrane transport
cluster2	PB.14776	aldehyde dehydrogenase family 2 member B7, mitochondrial	F:aldehyde dehydrogenase (NAD+) activity; P:oxidation-reduction process
cluster2	PB.14784	glycerophosphodiester phosphodiesterase GDPD6	C:vacuole; P:lipid metabolic process; F:glycerophosphodiester phosphodiesterase activity
cluster2	PB.14790	Photosystem II CP43 chlorophyll apoprotein	C:mitochondrion; C:photosystem II; C:chloroplast thylakoid membrane; P:photosynthetic electron transport in photosystem II; C:integral component of membrane; F:chlorophyll binding; P:protein-chromophore linkage; F:electron transporter, transferring electrons within the cyclic electron transport pathway of photosynthesis activity; F:metal ion binding
cluster2	PB.14843	---NA---
cluster2	PB.14844	Peptidyl-prolyl cis-trans isomerase FKBP42	P:protein peptidyl-prolyl isomerization; F:peptidyl-prolyl cis-trans isomerase activity
cluster2	PB.14866	FCS-Like Zinc finger 8-like	P:response to carbohydrate
cluster2	PB.14880	farnesyl diphosphate synthase	P:response to yeast; P:response to molecule of fungal origin; F:dimethylallyltranstransferase activity; F:geranyltranstransferase activity; C:cytoplasm; P:response to salicylic acid; P:response to jasmonic acid; P:protein transport; P:triterpenoid biosynthetic process; P:carotenoid biosynthetic process; P:saponin biosynthetic process; P:geranyl diphosphate biosynthetic process; P:farnesyl diphosp…
cluster2	PB.14933	probable xyloglucan endotransglucosylase/hydrolase protein B	F:hydrolase activity, hydrolyzing O-glycosyl compounds; C:cell wall; P:xyloglucan metabolic process; C:integral component of membrane; F:xyloglucan:xyloglucosyl transferase activity; P:cell wall biogenesis; C:apoplast; P:cell wall organization
cluster2	PB.14971	protein FDD123-like	F:catalytic activity; F:ion channel activity; C:integral component of membrane; P:ion transmembrane transport
cluster2	PB.14981	calmodulin-binding protein 25	F:calmodulin binding; C:nucleus; P:response to osmotic stress
cluster2	PB.14987	probable WRKY transcription factor 70	F:DNA binding; F:DNA-binding transcription factor activity; C:nucleus; P:regulation of transcription, DNA-templated; F:sequence-specific DNA binding
cluster2	PB.14991	serine/arginine-rich SC35-like splicing factor SCL30	F:RNA binding; F:catalytic activity
cluster2	PB.15012	protein EXORDIUM-like
cluster2	PB.15022	probable mannitol dehydrogenase	F:zinc ion binding; F:oxidoreductase activity; P:oxidation-reduction process
cluster2	PB.15025	probable pectin methylesterase CGR2 isoform X1	C:integral component of membrane
cluster2	PB.15068	BEACH domain-containing protein lvsE-like
cluster2	PB.1510	gibberellin-regulated protein 1-like
cluster2	PB.15117	---NA---
cluster2	PB.15127	14-3-3-like protein GF14 kappa
cluster2	PB.15144	60S ribosomal protein L7-2-like	P:maturation of LSU-rRNA from tricistronic rRNA transcript (SSU-rRNA, 5.8S rRNA, LSU-rRNA); F:RNA binding; F:structural constituent of ribosome; C:cytosolic large ribosomal subunit
cluster2	PB.15197	UMP-CMP kinase 3	F:cytidylate kinase activity; F:ATP binding; C:nucleus; C:cytoplasm; P:purine nucleotide metabolic process; P:'de novo' pyrimidine nucleobase biosynthetic process; P:UDP biosynthetic process; P:phosphorylation; F:UMP kinase activity; P:CDP biosynthetic process; P:nucleoside monophosphate phosphorylation
cluster2	PB.15252	profilin	F:actin monomer binding; C:cytoskeleton; C:cell cortex; P:sequestering of actin monomers
cluster2	PB.15273	Nop14, putative isoform 1	C:integral component of membrane
cluster2	PB.15395	40S ribosomal protein S23	F:structural constituent of ribosome; P:translation; C:cytosolic small ribosomal subunit
cluster2	PB.15400	hemiasterlin resistant protein 1-like	C:nucleus; C:mitochondrion; P:mitochondrion organization
cluster2	PB.15488	60S ribosomal protein L37a	F:structural constituent of ribosome; P:translation; C:integral component of membrane; C:cytosolic large ribosomal subunit
cluster2	PB.15505	ubiquitin-NEDD8-like protein RUB2	C:nucleus; C:cytoplasm; P:protein ubiquitination; P:modification-dependent protein catabolic process; F:protein tag; F:ubiquitin protein ligase binding
cluster2	PB.15537	40S ribosomal protein S29	F:RNA binding; F:structural constituent of ribosome; P:translation; F:zinc ion binding; C:integral component of membrane; C:cytosolic small ribosomal subunit
cluster2	PB.15538	hypothetical protein ES319_D02G208000v1	F:cysteine-type endopeptidase activity; C:membrane; C:integral component of membrane; P:CAAX-box protein processing
cluster2	PB.15542	non-specific lipid-transfer protein A-like	P:lipid transport; F:lipid binding
cluster2	PB.15545	---NA---
cluster2	PB.1557	gibberellin-regulated protein 1-like
cluster2	PB.15688	UBN2_3 domain-containing protein	F:binding
cluster2	PB.15712	calmodulin-binding protein 60 E-like	F:DNA-binding transcription factor activity; F:calmodulin binding; C:nucleus; F:sequence-specific DNA binding; P:regulation of salicylic acid biosynthetic process
cluster2	PB.1611	subtilisin-like protease SBT1.7	F:serine-type endopeptidase activity; P:proteolysis
cluster2	PB.1663	sugar transport protein 5	F:carbohydrate:proton symporter activity; C:integral component of plasma membrane; P:glucose import; P:proton transmembrane transport
cluster2	PB.1688	Serine/threonine-protein kinase nek3	C:membrane; C:integral component of membrane
cluster2	PB.1692	protein CELLULOSE SYNTHASE INTERACTIVE 3
cluster2	PB.1709	Taraxerol synthase	F:lanosterol synthase activity; C:lipid droplet; P:trehalose biosynthetic process; P:triterpenoid biosynthetic process; F:beta-amyrin synthase activity
cluster2	PB.1715	galacturonokinase	F:galactokinase activity; F:ATP binding; F:galactose binding; C:cytosol; P:galactose metabolic process; P:D-galacturonate metabolic process; P:carbohydrate phosphorylation; F:galacturonokinase activity
cluster2	PB.1724	proline-rich receptor-like protein kinase PERK1	F:transmembrane receptor protein serine/threonine kinase activity; F:ATP binding; C:plasma membrane; P:protein phosphorylation; P:transmembrane receptor protein serine/threonine kinase signaling pathway; C:integral component of membrane
cluster2	PB.1743	Tegument protein	C:integral component of membrane
cluster2	PB.1818	60S ribosomal protein L24	P:ribosomal large subunit assembly; F:DNA binding; F:RNA binding; F:structural constituent of ribosome; F:ATP binding; P:DNA replication; P:translation; C:cytosolic large ribosomal subunit; P:assembly of large subunit precursor of preribosome
cluster2	PB.1859	E3 ubiquitin-protein like	F:zinc ion binding; C:integral component of membrane
cluster2	PB.1861	mannose-1-phosphate guanylyltransferase 1	F:mannose-1-phosphate guanylyltransferase (GDP) activity; P:biosynthetic process
cluster2	PB.1870	serine/arginine-rich SC35-like splicing factor SCL30	P:regulation of alternative mRNA splicing, via spliceosome; F:RNA binding; F:triose-phosphate isomerase activity; C:cytoplasm; P:glycolytic process; C:nuclear speck; P:mRNA cis splicing, via spliceosome
cluster2	PB.1895	ATP-dependent RNA helicase DBP3	P:cytoplasmic translational initiation; F:RNA helicase activity; F:translation initiation factor activity; F:ATP binding; C:cytoplasmic stress granule
cluster2	PB.1928	Otogelin like	C:integral component of membrane
cluster2	PB.1934	Glycosyl transferase, family 14 protein	C:integral component of membrane; F:transferase activity
cluster2	PB.1974	CSC1-like protein ERD4	F:calcium activated cation channel activity; C:vacuolar membrane; C:plasma membrane; C:plasmodesma; C:chloroplast envelope; C:integral component of membrane; P:cation transmembrane transport
cluster2	PB.2004	Allergen Act d like	F:electron transfer activity; C:plant-type cell wall; C:integral component of membrane; F:heme binding; P:electron transport chain; F:metal ion binding
cluster2	PB.2013	transcription factor HY5	F:DNA binding; F:DNA-binding transcription factor activity; C:nucleus; P:regulation of transcription, DNA-templated; P:red or far-red light signaling pathway; P:regulation of photomorphogenesis; P:response to red light; P:response to far red light
cluster2	PB.2020	UPF0481 protein At3g47200-like	C:membrane; C:integral component of membrane
cluster2	PB.2023	hydroxyphenylpyruvate reductase	F:phosphoglycerate dehydrogenase activity; P:cellular amino acid metabolic process; F:NAD binding; P:oxidation-reduction process
cluster2	PB.2027	BEACH domain-containing protein lvsE-like
cluster2	PB.2030	40S ribosomal protein S11	F:structural constituent of ribosome; P:translation; C:cytosolic small ribosomal subunit
cluster2	PB.2037	tubulin beta-8 chain	P:microtubule cytoskeleton organization; P:mitotic cell cycle; F:GTPase activity; F:structural constituent of cytoskeleton; F:GTP binding; C:cytoplasm; C:microtubule; F:transferase activity, transferring glycosyl groups; P:seed trichome elongation
cluster2	PB.209	probable xyloglucan endotransglucosylase/hydrolase protein B	F:hydrolase activity, hydrolyzing O-glycosyl compounds; C:cell wall; P:xyloglucan metabolic process; C:integral component of membrane; F:xyloglucan:xyloglucosyl transferase activity; P:cell wall biogenesis; C:apoplast; P:cell wall organization
cluster2	PB.2102	NC domain-containing family protein	F:transferase activity, transferring acyl groups
cluster2	PB.2185	peptidyl-prolyl cis-trans isomerase CYP18-1	P:protein peptidyl-prolyl isomerization; F:peptidyl-prolyl cis-trans isomerase activity; P:protein folding
cluster2	PB.2187	40S ribosomal protein S13	F:structural constituent of ribosome; C:nucleolus; P:translation; C:cytosolic small ribosomal subunit; F:small ribosomal subunit rRNA binding
cluster2	PB.2220	NAD-dependent malic enzyme 62 kDa isoform, mitochondrial	F:malate dehydrogenase (decarboxylating) (NAD+) activity; F:ATP binding; C:mitochondrion; P:pyruvate metabolic process; P:malate metabolic process; F:zinc ion binding; F:protein homodimerization activity; F:cobalt ion binding; F:NAD binding; P:oxidation-reduction process
cluster2	PB.2225	UMP-CMP kinase 3	F:cytidylate kinase activity; F:ATP binding; C:nucleus; C:cytoplasm; P:purine nucleotide metabolic process; P:'de novo' pyrimidine nucleobase biosynthetic process; P:UDP biosynthetic process; P:phosphorylation; F:UMP kinase activity; P:CDP biosynthetic process; P:nucleoside monophosphate phosphorylation
cluster2	PB.2228	AUGMIN subunit 7	C:spindle microtubule; C:phragmoplast; F:microtubule minus-end binding; P:spindle assembly; C:HAUS complex
cluster2	PB.2301	cytochrome P450 86A22-like	F:monooxygenase activity; F:iron ion binding; C:integral component of membrane; F:oxidoreductase activity, acting on paired donors, with incorporation or reduction of molecular oxygen; F:heme binding; P:oxidation-reduction process
cluster2	PB.232	Two-component response regulator ARR11	P:phosphorelay signal transduction system; F:DNA binding; C:nucleus
cluster2	PB.2340	60S ribosomal protein L37a	F:structural constituent of ribosome; P:translation; C:integral component of membrane; C:cytosolic large ribosomal subunit
cluster2	PB.2342	novel plant SNARE 11	F:SNARE binding; F:SNAP receptor activity; C:endoplasmic reticulum membrane; C:Golgi apparatus; C:cytosol; C:plasma membrane; P:protein targeting to vacuole; P:endoplasmic reticulum to Golgi vesicle-mediated transport; P:retrograde vesicle-mediated transport, Golgi to endoplasmic reticulum; P:intra-Golgi vesicle-mediated transport; P:Golgi to vacuole transport; C:cell plate; C:ER to Golgi transpo…
cluster2	PB.2388	protein IQ-DOMAIN 1-like
cluster2	PB.2394	60S ribosomal protein L10a	P:maturation of LSU-rRNA; F:RNA binding; F:structural constituent of ribosome; P:translation; C:cytosolic large ribosomal subunit
cluster2	PB.2404	DNA-directed RNA polymerase I subunit RPA43	F:DNA-directed 5'-3' RNA polymerase activity; C:RNA polymerase I complex; P:RNA biosynthetic process
cluster2	PB.2407	aquaporin TIP1-1	F:channel activity; C:integral component of membrane; P:transmembrane transport
cluster2	PB.2417	Methyltransferase PMT28	F:methyltransferase activity; C:integral component of membrane; P:methylation
cluster2	PB.2432	40S ribosomal protein S15a	F:structural constituent of ribosome; P:translation; C:cytosolic small ribosomal subunit
cluster2	PB.2471	60S ribosomal protein L5	P:ribosomal large subunit assembly; F:structural constituent of ribosome; P:translation; F:5S rRNA binding; C:cytosolic large ribosomal subunit
cluster2	PB.2481	cytochrome b561 and DOMON domain-containing protein At3g25290-like	C:integral component of membrane; F:metal ion binding; P:oxidation-reduction process
cluster2	PB.2506	60S ribosomal protein L23	F:structural constituent of ribosome; P:translation; C:cytosolic large ribosomal subunit; F:large ribosomal subunit rRNA binding
cluster2	PB.2508	60S ribosomal protein L14-2	F:RNA binding; F:structural constituent of ribosome; C:ribosome; P:translation
cluster2	PB.2510	H/ACA ribonucleoprotein complex subunit 3-like protein	C:integral component of membrane; P:rRNA pseudouridine synthesis; P:snRNA pseudouridine synthesis; C:box H/ACA snoRNP complex; F:box H/ACA snoRNA binding; F:telomerase RNA binding; C:box H/ACA telomerase RNP complex
cluster2	PB.2583	---NA---
cluster2	PB.2601	probable amino acid permease 7 isoform X1	P:amino acid transmembrane transport; C:plasma membrane; F:amino acid transmembrane transporter activity; C:integral component of membrane; P:peptidyl-diphthamide biosynthetic process from peptidyl-histidine
cluster2	PB.262	gibberellin-regulated protein 3-like	C:integral component of membrane
cluster2	PB.2643	glucomannan 4-beta-mannosyltransferase 9	C:Golgi apparatus; C:integral component of membrane; F:mannan synthase activity; P:mannosylation
cluster2	PB.2647	---NA---
cluster2	PB.2680	binding partner of ACD11 1-like	F:DNA binding; F:RNA binding
cluster2	PB.2686	60S ribosomal protein L24	P:ribosomal large subunit assembly; F:RNA binding; F:structural constituent of ribosome; P:translation; C:integral component of membrane; C:cytosolic large ribosomal subunit; P:assembly of large subunit precursor of preribosome
cluster2	PB.2693	40S ribosomal protein S12-like	F:structural constituent of ribosome; P:translation; C:cytosolic small ribosomal subunit
cluster2	PB.2719	probable pectate lyase 13	C:integral component of membrane; F:pectate lyase activity; P:pectin catabolic process; F:metal ion binding
cluster2	PB.2723	protein disulfide isomerase-like 1-4	F:protein disulfide isomerase activity; C:mitochondrion; C:vacuolar membrane; C:endoplasmic reticulum; P:protein folding; P:response to oxidative stress; P:response to endoplasmic reticulum stress; P:cell redox homeostasis
cluster2	PB.2737	Acid phosphatase protein	F:N6-(1,2-dicarboxyethyl)AMP AMP-lyase (fumarate-forming) activity; P:IMP biosynthetic process; C:integral component of membrane
cluster2	PB.2742	probable aquaporin PIP1-2	C:vacuole; C:plasma membrane; P:water transport; P:response to water deprivation; C:plasmodesma; F:water channel activity; C:integral component of membrane; P:plant ovule development; P:transmembrane transport
cluster2	PB.2770	---NA---
cluster2	PB.2773	60S ribosomal protein L24	P:ribosomal large subunit assembly; F:RNA binding; F:structural constituent of ribosome; P:translation; C:cytosolic large ribosomal subunit; P:assembly of large subunit precursor of preribosome
cluster2	PB.2785	60S ribosomal protein L36-2-like	F:structural constituent of ribosome; C:ribosome; P:translation
cluster2	PB.2801	60S acidic ribosomal protein P1-like	P:cytoplasmic translation; F:structural constituent of ribosome; P:translational elongation; C:integral component of membrane; C:cytosolic large ribosomal subunit; F:protein kinase activator activity; P:activation of protein kinase activity; F:ribonucleoprotein complex binding
cluster2	PB.2845	Ceramide glucosyltransferase-A like	P:glucosylceramide biosynthetic process; F:ceramide glucosyltransferase activity; C:integral component of membrane
cluster2	PB.2882	protein argonaute 2-like	F:nucleic acid binding; P:gene silencing by RNA
cluster2	PB.3012	21 kDa protein	F:enzyme inhibitor activity; F:ATP binding; P:nucleobase-containing compound metabolic process; P:phosphorylation; F:nucleobase-containing compound kinase activity; P:negative regulation of catalytic activity
cluster2	PB.3043	protein NEDD1 isoform X1	P:cell plate assembly; C:kinetochore microtubule; P:positive regulation of cytokinesis; P:regulation of mitotic spindle organization; P:regulation of phragmoplast microtubule organization
cluster2	PB.310	heparanase-like protein 1	F:beta-glucuronidase activity; C:plant-type cell wall; C:membrane
cluster2	PB.3162	Pectinesterase	C:extracellular region; C:cell wall; C:integral component of membrane; F:pectinesterase activity; P:cell wall modification; P:negative regulation of catalytic activity; F:aspartyl esterase activity; P:pectin catabolic process; F:pectinesterase inhibitor activity
cluster2	PB.3177	tubulin beta chain	P:microtubule cytoskeleton organization; P:mitotic cell cycle; F:GTPase activity; F:structural constituent of cytoskeleton; F:GTP binding; C:cytoplasm; C:microtubule; F:transferase activity, transferring glycosyl groups
cluster2	PB.3201	glucomannan 4-beta-mannosyltransferase 2	C:Golgi apparatus; P:mucilage biosynthetic process; C:integral component of membrane; F:glucomannan 4-beta-mannosyltransferase activity; P:mucilage metabolic process involved in seed coat development; F:mannan synthase activity; P:mannosylation
cluster2	PB.3220	Fos-related antigen 2 like
cluster2	PB.3221	vicilin-like seed storage protein At2g28490	P:polysaccharide catabolic process; F:beta-amylase activity; F:nutrient reservoir activity; F:amylopectin maltohydrolase activity
cluster2	PB.3244	tubulin beta-2 chain	P:microtubule cytoskeleton organization; P:mitotic cell cycle; F:GTPase activity; F:structural constituent of cytoskeleton; F:protein binding; F:GTP binding; C:cytoplasm; C:microtubule
cluster2	PB.3268	40S ribosomal protein S18	F:RNA binding; F:structural constituent of ribosome; C:cytosol; P:translation; C:small ribosomal subunit
cluster2	PB.3286	---NA---
cluster2	PB.3308	ubiquitin-40S ribosomal protein S27a	F:structural constituent of ribosome; C:nucleus; C:cytoplasm; C:ribosome; P:translation; P:protein ubiquitination; P:modification-dependent protein catabolic process; F:protein tag; F:ubiquitin protein ligase binding
cluster2	PB.332	protein NUCLEAR FUSION DEFECTIVE 2	F:double-stranded RNA binding; F:ribonuclease III activity; C:nucleus; P:production of siRNA involved in RNA interference; P:primary miRNA processing; P:pre-miRNA processing; P:RNA phosphodiester bond hydrolysis, endonucleolytic
cluster2	PB.3342	probable 1-deoxy-D-xylulose-5-phosphate synthase, chloroplastic	F:structural constituent of ribosome; C:ribosome; P:translation; F:1-deoxy-D-xylulose-5-phosphate synthase activity; C:chloroplast; P:chlorophyll biosynthetic process; P:terpenoid biosynthetic process
cluster2	PB.3347	Endo-1,3 like	F:hydrolase activity
cluster2	PB.3366	protein WVD2-like 3
cluster2	PB.3370	Protein phosphatase 1 regulatory subunit 42	C:membrane; C:integral component of membrane
cluster2	PB.3376	---NA---
cluster2	PB.342	oleosin 18.2 kDa-like	P:seed oilbody biogenesis; C:monolayer-surrounded lipid storage body; C:integral component of membrane; P:lipid storage; P:response to freezing
cluster2	PB.3462	WAT1-related protein At5g07050-like	C:plasma membrane; C:integral component of membrane; F:transmembrane transporter activity; P:transmembrane transport
cluster2	PB.3466	Tubulin beta-4 chain	P:microtubule cytoskeleton organization; P:mitotic cell cycle; F:GTPase activity; F:structural constituent of cytoskeleton; F:GTP binding; C:cytoplasm; C:microtubule; F:transferase activity, transferring glycosyl groups
cluster2	PB.3477	Tetratricopeptide repeat protein like	C:nucleus; C:plasma membrane; P:shade avoidance; P:auxin transport
cluster2	PB.3526	secretory carrier-associated membrane protein 1-like	C:plasma membrane; P:protein transport; C:integral component of membrane; C:transport vesicle membrane; C:trans-Golgi network membrane; C:recycling endosome membrane
cluster2	PB.3527	hypothetical protein B456_005G202100	F:cysteine-type endopeptidase activity; C:membrane; C:integral component of membrane; P:CAAX-box protein processing
cluster2	PB.3533	---NA---
cluster2	PB.3535	beta-amylase isoform X1	P:polysaccharide catabolic process; F:beta-amylase activity; F:amylopectin maltohydrolase activity
cluster2	PB.3559	receptor-like protein 7	C:membrane; C:integral component of membrane
cluster2	PB.3560	DNA-directed RNA polymerases II, IV and V subunit 12	C:RNA polymerase IV complex; C:RNA polymerase V complex; F:DNA binding; F:DNA-directed 5'-3' RNA polymerase activity; C:RNA polymerase II, core complex; C:RNA polymerase III complex; C:RNA polymerase I complex; P:transcription, DNA-templated; F:zinc ion binding
cluster2	PB.358	60S ribosomal protein L17-2	C:ribosome
cluster2	PB.369	---NA---
cluster2	PB.3702	---NA---
cluster2	PB.3756	probable small nuclear ribonucleoprotein G	P:spliceosomal snRNP assembly; F:RNA binding; C:U5 snRNP; C:U1 snRNP; C:U2 snRNP; C:U4 snRNP; C:U12-type spliceosomal complex; C:integral component of membrane; C:SMN-Sm protein complex; C:P granule; C:U2-type prespliceosome; C:precatalytic spliceosome; C:catalytic step 2 spliceosome; C:spliceosomal tri-snRNP complex
cluster2	PB.3777	hydroxyproline-rich glycoprotein family protein	C:integral component of membrane
cluster2	PB.3781	tubulin beta-5 chain	P:microtubule cytoskeleton organization; P:mitotic cell cycle; F:GTPase activity; F:structural constituent of cytoskeleton; F:GTP binding; C:cytoplasm; C:microtubule
cluster2	PB.3806	peroxidase A2-like	F:peroxidase activity; C:extracellular region; P:response to oxidative stress; C:integral component of membrane; F:heme binding; P:hydrogen peroxide catabolic process; F:metal ion binding; P:oxidation-reduction process; P:cellular oxidant detoxification
cluster2	PB.3821	inactive TPR repeat-containing thioredoxin TTL3	C:cytoplasm
cluster2	PB.3864	Ribosome-recycling factor like
cluster2	PB.3870	universal stress protein PHOS32-like
cluster2	PB.3899	fasciclin-like arabinogalactan protein 1	C:cell wall; C:integral component of membrane; C:anchored component of plasma membrane; P:root development; P:shoot system development
cluster2	PB.3925	Ceramide glucosyltransferase-A like	P:glucosylceramide biosynthetic process; F:ceramide glucosyltransferase activity; C:integral component of membrane
cluster2	PB.3952	tRNA (guanine(9)-N1)-methyltransferase	P:tRNA processing; F:methyltransferase activity; P:methylation; C:intracellular membrane-bounded organelle
cluster2	PB.3957	CBL-interacting serine/threonine-protein kinase 21	F:protein serine/threonine kinase activity; F:ATP binding; C:nucleus; C:cytoplasm; P:protein phosphorylation; P:intracellular signal transduction
cluster2	PB.3966	calmodulin-binding protein 60 E isoform X1	F:DNA-binding transcription factor activity; C:nucleus; F:sequence-specific DNA binding; P:regulation of salicylic acid biosynthetic process
cluster2	PB.400	---NA---
cluster2	PB.4008	ethylene-responsive transcription factor RAP2-4-like	F:DNA binding; F:DNA-binding transcription factor activity; C:nucleus; P:regulation of transcription, DNA-templated
cluster2	PB.4048	histone H3.v1 isoform X2
cluster2	PB.4061	MLP-like protein 329	P:defense response; C:integral component of membrane
cluster2	PB.4080	protein THYLAKOID FORMATION1, chloroplastic	C:chloroplast thylakoid; P:thylakoid membrane organization; P:photosystem II assembly; P:protein import into chloroplast stroma; P:protein import into chloroplast thylakoid membrane
cluster2	PB.4084	protein NLP7-like isoform X6
cluster2	PB.4091	---NA---
cluster2	PB.4107	Craniofacial development protein	C:Golgi apparatus; C:membrane; C:integral component of membrane
cluster2	PB.4152	40S ribosomal protein S30	F:structural constituent of ribosome; P:translation; C:cytosolic small ribosomal subunit
cluster2	PB.4153	60S ribosomal protein L31	P:cytoplasmic translation; F:structural constituent of ribosome; C:cytosolic large ribosomal subunit
cluster2	PB.4217	protein SRG1-like	F:metal ion binding; F:dioxygenase activity; P:oxidation-reduction process
cluster2	PB.4220	protein SRG1-like	F:metal ion binding; F:dioxygenase activity; P:oxidation-reduction process
cluster2	PB.4229	40S ribosomal protein S12	F:structural constituent of ribosome; P:translation; C:cytosolic small ribosomal subunit
cluster2	PB.4246	Pectinesterase	C:extracellular region; C:cell wall; C:integral component of membrane; F:pectinesterase activity; P:cell wall modification; P:negative regulation of catalytic activity; F:aspartyl esterase activity; P:pectin catabolic process; F:pectinesterase inhibitor activity
cluster2	PB.4293	Acyl-CoA--sterol O-acyltransferase	F:O-acyltransferase activity; C:integral component of membrane
cluster2	PB.430	D-3-phosphoglycerate dehydrogenase 2, chloroplastic-like	F:phosphoglycerate dehydrogenase activity; P:L-serine biosynthetic process; C:chloroplast stroma; F:NAD binding; P:oxidation-reduction process
cluster2	PB.4313	pyruvate dehydrogenase E1 component subunit beta-3, chloroplastic	F:pyruvate dehydrogenase (acetyl-transferring) activity; P:acetyl-CoA biosynthetic process from pyruvate; P:oxidation-reduction process
cluster2	PB.4364	putative tubulin beta-1 chain-like
cluster2	PB.4408	H/ACA ribonucleoprotein complex subunit 3-like protein	C:integral component of membrane; P:rRNA pseudouridine synthesis; P:snRNA pseudouridine synthesis; C:box H/ACA snoRNP complex; F:box H/ACA snoRNA binding; F:telomerase RNA binding; C:box H/ACA telomerase RNP complex
cluster2	PB.4426	---NA---
cluster2	PB.4445	60S ribosomal protein L18-2	F:RNA binding; F:structural constituent of ribosome; P:translation; C:cytosolic large ribosomal subunit
cluster2	PB.4447	putative RAN GTPase-activating protein 2-like isoform 1
cluster2	PB.4478	two-pore potassium channel 3-like	C:integral component of plasma membrane; C:plant-type vacuole membrane; F:potassium ion leak channel activity; P:stabilization of membrane potential; P:potassium ion transmembrane transport
cluster2	PB.4547	uncharacterized protein LOC114319040
cluster2	PB.4552	aquaporin TIP1-1	F:channel activity; C:integral component of membrane; P:transmembrane transport
cluster2	PB.4607	unknown	C:membrane; C:integral component of membrane
cluster2	PB.4727	UDP-glycosyltransferase 86A1	F:UDP-glycosyltransferase activity; F:transferase activity, transferring hexosyl groups; C:intracellular membrane-bounded organelle
cluster2	PB.4770	GPI ethanolamine phosphate transferase	C:integral component of membrane; F:transferase activity
cluster2	PB.48	1-Cys peroxiredoxin	F:peroxidase activity; C:mitochondrion; C:cytosol; P:cell redox homeostasis; F:peroxiredoxin activity; P:oxidation-reduction process; P:cellular oxidant detoxification
cluster2	PB.4837	late embryogenesis abundant protein D-29	C:membrane; C:integral component of membrane
cluster2	PB.4851	dynamin-related protein 4C-like	F:GTPase activity; F:GTP binding; C:cytoplasm; F:microtubule binding; C:membrane; P:organelle fission
cluster2	PB.4853	calcineurin subunit B-like	F:calcium ion binding
cluster2	PB.4901	---NA---
cluster2	PB.4932	probable amino acid permease 7 isoform X1	P:amino acid transmembrane transport; C:plasma membrane; F:amino acid transmembrane transporter activity; C:integral component of membrane; P:peptidyl-diphthamide biosynthetic process from peptidyl-histidine
cluster2	PB.4942	Protein LONGIFOLIA like	C:membrane
cluster2	PB.4947	10 kDa chaperonin, mitochondrial-like	C:mitochondrial matrix; F:metal ion binding; F:unfolded protein binding; P:chaperone cofactor-dependent protein refolding; F:chaperone binding
cluster2	PB.500	Fasciclin-like arabinogalactan protein 4	C:integral component of membrane
cluster2	PB.5000	Protein unc-13 C like	F:kinase activity; P:phosphorylation
cluster2	PB.5010	bZIP transcription factor 11-like	F:DNA-binding transcription factor activity; P:regulation of transcription, DNA-templated
cluster2	PB.5036	mannan endo-1,4-beta-mannosidase 7-like	P:carbohydrate metabolic process; F:mannan endo-1,4-beta-mannosidase activity
cluster2	PB.506	histone H2B	C:nucleosome; F:DNA binding; C:nucleus; P:nucleosome assembly; F:protein heterodimerization activity
cluster2	PB.5060	WD repeat-containing protein 43	F:polygalacturonase activity; P:carbohydrate metabolic process
cluster2	PB.5163	tubulin beta-8 chain	P:microtubule cytoskeleton organization; P:mitotic cell cycle; F:GTPase activity; F:structural constituent of cytoskeleton; F:GTP binding; C:cytoplasm; C:microtubule
cluster2	PB.5166	---NA---
cluster2	PB.5187	probable galacturonosyltransferase 9	C:Golgi membrane; C:endosome; C:trans-Golgi network; C:integral component of membrane; P:pectin biosynthetic process; F:polygalacturonate 4-alpha-galacturonosyltransferase activity; P:cell wall organization
cluster2	PB.5190	heat shock cognate 70 kDa protein 2	F:ATP binding; C:cytoplasm; F:ATPase activity; F:heat shock protein binding; P:cellular response to unfolded protein; P:protein refolding; F:protein folding chaperone; F:unfolded protein binding; P:chaperone cofactor-dependent protein refolding; F:misfolded protein binding
cluster2	PB.5253	beta-xylosidase/alpha-L-arabinofuranosidase 2	F:xylan 1,4-beta-xylosidase activity; C:plant-type cell wall; P:arabinan catabolic process; P:xylan catabolic process; F:alpha-L-arabinofuranosidase activity
cluster2	PB.5294	transcription factor bHLH149-like	C:membrane; C:integral component of membrane; F:protein dimerization activity
cluster2	PB.5365	---NA---
cluster2	PB.5378	40S ribosomal protein S26-3-like	F:mRNA binding; F:structural constituent of ribosome; P:translation; C:cytosolic small ribosomal subunit
cluster2	PB.538	Lipoyl synthase
cluster2	PB.5423	cell division control protein 2 homolog	F:protein serine/threonine kinase activity; F:ATP binding; P:protein phosphorylation; P:cell division
cluster2	PB.5446	serine/arginine-rich splicing factor RS2Z33-like isoform X1	F:RNA binding; F:zinc ion binding
cluster2	PB.5455	late embryogenesis abundant protein Dc3-like
cluster2	PB.5483	protein MANNAN SYNTHESIS-RELATED 1	P:fucose metabolic process; C:integral component of membrane; F:transferase activity, transferring glycosyl groups
cluster2	PB.5489	pectin methylesterase 1	C:extracellular region; C:cell wall; C:integral component of membrane; F:pectinesterase activity; P:cell wall modification; P:negative regulation of catalytic activity; F:aspartyl esterase activity; P:pectin catabolic process; F:pectinesterase inhibitor activity
cluster2	PB.5552	(DL)-glycerol-3-phosphatase 2	F:magnesium ion binding; P:glycerol biosynthetic process; P:dephosphorylation; F:glycerol-3-phosphatase activity
cluster2	PB.556	BI1-like protein	C:integral component of membrane
cluster2	PB.5579	nudix hydrolase 20, chloroplastic-like	C:integral component of membrane; F:8-oxo-dGDP phosphatase activity
cluster2	PB.5589	alpha-mannosidase	F:alpha-mannosidase activity; P:mannose metabolic process; P:protein deglycosylation; F:carbohydrate binding; F:metal ion binding
cluster2	PB.5599	GTP-binding nuclear protein Ran-3	P:ribosomal subunit export from nucleus; F:GTPase activity; F:ATP binding; F:GTP binding; C:nucleus; C:cytoplasm; P:protein import into nucleus; P:protein catabolic process
cluster2	PB.5614	60S ribosomal protein L44-like	F:structural constituent of ribosome; P:translation; C:cytosolic large ribosomal subunit
cluster2	PB.5640	galacturonokinase	C:cytosol; P:galactose metabolic process; P:phosphorylation; F:small molecule binding; F:galacturonokinase activity
cluster2	PB.5649	60S acidic ribosomal protein P3-like	F:structural constituent of ribosome; C:ribosome; P:translational elongation
cluster2	PB.5669	protein CELLULOSE SYNTHASE INTERACTIVE 3
cluster2	PB.5719	sugar transport protein 5	F:carbohydrate:proton symporter activity; C:integral component of plasma membrane; P:glucose import; P:proton transmembrane transport
cluster2	PB.5722	protein EXORDIUM-like
cluster2	PB.5726	40S ribosomal protein S6	F:structural constituent of ribosome; C:ribosome; P:translation
cluster2	PB.574	Ribosomal protein S4e	C:ribosome
cluster2	PB.5767	putative receptor protein kinase ZmPK1	F:protein serine/threonine kinase activity; F:ATP binding; P:protein phosphorylation; C:integral component of membrane; P:recognition of pollen
cluster2	PB.5782	60S acidic ribosomal protein P2-1-like	F:structural constituent of ribosome; C:ribosome; P:translational elongation
cluster2	PB.5813	small nuclear ribonucleoprotein SmD3b-like	C:commitment complex; P:spliceosomal snRNP assembly; F:RNA binding; C:U5 snRNP; C:U1 snRNP; C:U2 snRNP; C:U4 snRNP; C:U12-type spliceosomal complex; C:cytosol; C:pICln-Sm protein complex; C:SMN-Sm protein complex; C:precatalytic spliceosome; C:catalytic step 2 spliceosome; C:spliceosomal tri-snRNP complex
cluster2	PB.5854	WEB family protein At3g02930, chloroplastic-like	P:reciprocal meiotic recombination
cluster2	PB.5878	60S acidic ribosomal protein P1-like	P:cytoplasmic translation; F:structural constituent of ribosome; P:translational elongation; C:integral component of membrane; C:cytosolic large ribosomal subunit; F:protein kinase activator activity; P:activation of protein kinase activity; F:ribonucleoprotein complex binding
cluster2	PB.5967	Acetyl-coenzyme A synthetase
cluster2	PB.597	---NA---
cluster2	PB.5977	probable aquaporin PIP1-2	C:vacuole; C:plasma membrane; P:water transport; P:response to water deprivation; C:plasmodesma; F:water channel activity; C:integral component of membrane; P:transmembrane transport
cluster2	PB.598	acyl-lipid (9-3)-desaturase-like	P:lipid metabolic process; C:integral component of membrane; F:oxidoreductase activity; P:oxidation-reduction process
cluster2	PB.5983	Dystrophin like
cluster2	PB.5990	mannose-1-phosphate guanylyltransferase 1	F:mannose-1-phosphate guanylyltransferase (GDP) activity; P:biosynthetic process
cluster2	PB.6006	60S ribosomal protein L23A	P:ribosomal large subunit assembly; F:structural constituent of ribosome; P:translation; C:cytosolic large ribosomal subunit
cluster2	PB.6045	ABC transporter B family member 1	F:ATP binding; C:integral component of membrane; F:ATPase activity; F:ATPase-coupled transmembrane transporter activity; P:transmembrane transport
cluster2	PB.6052	40S ribosomal protein S12-like	F:structural constituent of ribosome; C:ribosome; P:translation
cluster2	PB.6085	40S ribosomal protein S17-like	F:structural constituent of ribosome; C:ribosome; P:translation; C:integral component of membrane
cluster2	PB.6088	probable aspartyl protease At4g16563	F:aspartic-type endopeptidase activity; P:proteolysis; F:peptidase activity; C:plant-type cell wall; P:protein catabolic process
cluster2	PB.6152	3beta-hydroxysteroid-dehydrogenase/decarboxylase-like isoform X1	F:3-beta-hydroxy-delta5-steroid dehydrogenase activity; C:endoplasmic reticulum; C:endoplasmic reticulum membrane; P:steroid biosynthetic process; C:integral component of membrane; P:oxidation-reduction process
cluster2	PB.6169	Titin like	C:membrane; C:integral component of membrane
cluster2	PB.6196	ubiquitin-60S ribosomal protein L40	F:structural constituent of ribosome; C:nucleolus; P:translation; P:protein ubiquitination; P:modification-dependent protein catabolic process; C:cytosolic large ribosomal subunit; F:protein tag; F:ubiquitin protein ligase binding
cluster2	PB.6227	selenium-binding protein 1-like	F:selenium binding
cluster2	PB.6233	60S ribosomal protein L37a	F:structural constituent of ribosome; P:translation; C:integral component of membrane; C:cytosolic large ribosomal subunit
cluster2	PB.6323	probable protein S-acyltransferase 22	C:endoplasmic reticulum; C:Golgi apparatus; P:protein targeting to membrane; C:integral component of membrane; P:peptidyl-L-cysteine S-palmitoylation; F:protein-cysteine S-palmitoyltransferase activity
cluster2	PB.6333	E3 ubiquitin-protein ligase RHA2A-like	C:membrane; P:protein ubiquitination; F:ubiquitin protein ligase activity
cluster2	PB.6367	probable receptor-like protein kinase At5g18500	F:transmembrane receptor protein serine/threonine kinase activity; F:ATP binding; C:plasma membrane; P:protein phosphorylation; P:transmembrane receptor protein serine/threonine kinase signaling pathway; C:integral component of membrane
cluster2	PB.6430	binding partner of ACD11 1-like	F:RNA binding
cluster2	PB.6447	chitinase-like protein 1	F:chitinase activity; P:carbohydrate metabolic process; P:chitin catabolic process; P:cell wall macromolecule catabolic process
cluster2	PB.6459	transcription factor bHLH153	F:DNA-binding transcription activator activity, RNA polymerase II-specific; F:DNA binding; C:nucleus; P:positive regulation of transcription by RNA polymerase II; F:protein dimerization activity
cluster2	PB.6473	6,7-dimethyl-8-ribityllumazine synthase, chloroplastic	F:6,7-dimethyl-8-ribityllumazine synthase activity; P:riboflavin biosynthetic process; C:riboflavin synthase complex; C:chloroplast stroma
cluster2	PB.6561	protein NRT1/ PTR FAMILY 2.13-like	C:plasma membrane; F:peptide:proton symporter activity; C:integral component of membrane; P:oligopeptide transmembrane transport; F:oligopeptide transmembrane transporter activity; P:proton transmembrane transport
cluster2	PB.6573	Expansin-A1 like	C:extracellular region; C:cell wall; P:plant-type cell wall organization; C:integral component of membrane
cluster2	PB.6603	16.9 kDa class I heat shock protein 1-like	P:protein folding; P:response to heat; P:response to salt stress; P:response to hydrogen peroxide; F:protein self-association; F:unfolded protein binding; P:protein complex oligomerization
cluster2	PB.6605	probable protein phosphatase 2C 5	F:magnesium-dependent protein serine/threonine phosphatase activity; P:protein dephosphorylation
cluster2	PB.6615	Serine/threonine-protein kinase kinX	F:kinase activity; P:phosphorylation
cluster2	PB.6630	ATP phosphoribosyltransferase 2, chloroplastic-like	P:histidine biosynthetic process; F:magnesium ion binding; F:ATP phosphoribosyltransferase activity; C:cytoplasm
cluster2	PB.6671	probable polyamine transporter At3g19553	C:integral component of membrane; F:transmembrane transporter activity; P:transmembrane transport
cluster2	PB.6691	40S ribosomal protein S16	P:maturation of SSU-rRNA from tricistronic rRNA transcript (SSU-rRNA, 5.8S rRNA, LSU-rRNA); F:RNA binding; F:structural constituent of ribosome; P:translation; C:cytosolic small ribosomal subunit
cluster2	PB.6704	bZIP transcription factor 11-like	F:DNA-binding transcription factor activity; C:nucleus; F:sequence-specific DNA binding; F:transcription regulatory region DNA binding; P:positive regulation of transcription, DNA-templated
cluster2	PB.6721	peptidyl-prolyl cis-trans isomerase	P:protein peptidyl-prolyl isomerization; F:peptidyl-prolyl cis-trans isomerase activity; C:cytosol; C:plasma membrane; P:protein folding; F:cyclosporin A binding
cluster2	PB.6777	serine hydroxymethyltransferase 7-like	F:glycine hydroxymethyltransferase activity; P:L-serine catabolic process; F:methyltransferase activity; F:zinc ion binding; P:glycine biosynthetic process from serine; F:pyridoxal phosphate binding; P:methylation; P:tetrahydrofolate interconversion; P:folic acid metabolic process; F:cobalt ion binding; F:serine binding; P:cellular response to tetrahydrofolate
cluster2	PB.6783	mitogen-activated protein kinase kinase 9-like	F:protein serine/threonine kinase activity; F:ATP binding; C:cytoplasm; P:regulation of mitotic cell cycle; P:signal transduction by protein phosphorylation; P:stress-activated protein kinase signaling cascade; P:activation of protein kinase activity
cluster2	PB.6800	enolase-phosphatase E1-like	F:kinase activity; P:phosphorylation
cluster2	PB.6872	cytochrome P450 81E8-like	F:monooxygenase activity; F:iron ion binding; C:integral component of membrane; F:oxidoreductase activity, acting on paired donors, with incorporation or reduction of molecular oxygen; F:heme binding; P:oxidation-reduction process
cluster2	PB.6879	60S ribosomal protein L34	F:structural constituent of ribosome; P:translation; C:cytosolic large ribosomal subunit; P:ribosome biogenesis
cluster2	PB.6880	homeobox-leucine zipper protein ATHB-13-like	C:nucleus; F:sequence-specific DNA binding; P:positive regulation of transcription, DNA-templated
cluster2	PB.6976	60S ribosomal protein L38	F:structural constituent of ribosome; P:translation; P:ribonucleoprotein complex assembly; C:cytosolic large ribosomal subunit
cluster2	PB.6993	probable serine incorporator	C:integral component of membrane
cluster2	PB.7016	10 kDa chaperonin, mitochondrial-like	F:ATP binding; C:mitochondrial matrix; C:integral component of membrane; F:metal ion binding; F:unfolded protein binding; P:chaperone cofactor-dependent protein refolding; F:chaperone binding
cluster2	PB.7017	protein TORNADO 2	C:plasma membrane; C:plasmodesma; C:integral component of membrane
cluster2	PB.7025	---NA---
cluster2	PB.7051	acyl-lipid (9-3)-desaturase-like	P:lipid metabolic process; C:integral component of membrane; F:oxidoreductase activity; P:oxidation-reduction process
cluster2	PB.7068	L-ascorbate oxidase homolog	F:ferroxidase activity; F:copper ion binding; C:plasma membrane; P:iron ion transport; P:iron ion homeostasis; P:oxidation-reduction process
cluster2	PB.7084	protein arginine N-methyltransferase 2	C:nucleus; C:cytoplasm; F:protein-arginine N-methyltransferase activity; P:peptidyl-arginine N-methylation
cluster2	PB.7143	rapid alkalinization factor	C:plasmodesma; P:calcium-mediated signaling
cluster2	PB.7173	Glucose and ribitol dehydrogenase -like protein	F:oxidoreductase activity; P:oxidation-reduction process
cluster2	PB.7179	14 kDa proline-rich protein DC2.15	F:DNA-directed 5'-3' RNA polymerase activity; P:response to cold; P:RNA biosynthetic process; P:leaf development
cluster2	PB.7196	NADP-dependent malic enzyme	F:malate dehydrogenase (decarboxylating) (NAD+) activity; F:malate dehydrogenase (decarboxylating) (NADP+) activity; F:tryptophan-tRNA ligase activity; F:ATP binding; P:pyruvate metabolic process; P:malate metabolic process; P:tryptophanyl-tRNA aminoacylation; C:chloroplast; F:metal ion binding; F:NAD binding; P:oxidation-reduction process
cluster2	PB.7204	ribosomal lysine N-methyltransferase 3	C:nucleus; F:protein-lysine N-methyltransferase activity; P:peptidyl-lysine monomethylation
cluster2	PB.7226	---NA---
cluster2	PB.7260	expansin-A10-like isoform X1	C:extracellular region; C:cell wall; P:plant-type cell wall organization; P:unidimensional cell growth; C:integral component of membrane; P:primary root development
cluster2	PB.7265	non-specific lipid-transfer protein A-like	C:membrane
cluster2	PB.7307	60S ribosomal protein L7a-1	P:maturation of LSU-rRNA; F:RNA binding; C:integral component of membrane; C:cytosolic large ribosomal subunit
cluster2	PB.7389	probable galacturonosyltransferase 9	C:Golgi membrane; C:endosome; C:trans-Golgi network; C:integral component of membrane; P:pectin biosynthetic process; F:polygalacturonate 4-alpha-galacturonosyltransferase activity; P:cell wall organization
cluster2	PB.74	mitogen-activated protein kinase 15-like isoform X1	P:MAPK cascade; F:MAP kinase activity; F:ATP binding
cluster2	PB.7408	bidirectional sugar transporter SWEET1-like	C:endoplasmic reticulum; C:endoplasmic reticulum membrane; C:integral component of plasma membrane; P:carbohydrate transmembrane transport; F:sugar transmembrane transporter activity; P:protein homooligomerization
cluster2	PB.7409	dentin sialophosphoprotein-like	C:membrane
cluster2	PB.7450	---NA---
cluster2	PB.7481	UPF0481 protein At3g47200-like	C:membrane; C:integral component of membrane
cluster2	PB.7512	peamaclein
cluster2	PB.7565	L-ascorbate oxidase homolog	F:ferroxidase activity; F:copper ion binding; C:plasma membrane; P:iron ion transport; F:L-ascorbate oxidase activity; P:iron ion homeostasis; P:oxidation-reduction process
cluster2	PB.7576	endoglucanase 10-like	F:diphthine synthase activity; F:cellulase activity; C:integral component of membrane; P:peptidyl-diphthamide biosynthetic process from peptidyl-histidine; P:cellulose catabolic process
cluster2	PB.7593	Snakin-1 like
cluster2	PB.7607	14-3-3-like protein GF14 kappa
cluster2	PB.7610	---NA---
cluster2	PB.7618	60S ribosomal protein L30	F:RNA binding; F:structural constituent of ribosome; C:cytosolic large ribosomal subunit
cluster2	PB.7627	uncharacterized GPI-anchored protein At3g06035-like	C:integral component of membrane
cluster2	PB.764	tryptophan aminotransferase-related protein 4-like	F:transaminase activity; C:integral component of membrane; F:carbon-sulfur lyase activity
cluster2	PB.7666	3-ketoacyl-CoA synthase 11-like	P:fatty acid biosynthetic process; C:integral component of membrane; F:transferase activity, transferring acyl groups other than amino-acyl groups
cluster2	PB.7711	F-box/kelch-repeat protein At5g15710	F:ubiquitin-protein transferase activity; P:protein ubiquitination; F:ligase activity; P:SCF-dependent proteasomal ubiquitin-dependent protein catabolic process
cluster2	PB.7721	60S ribosomal protein L34	F:structural constituent of ribosome; P:translation; C:cytosolic large ribosomal subunit; P:ribosome biogenesis
cluster2	PB.7724	non-specific lipid-transfer protein A-like	P:lipid transport; F:lipid binding
cluster2	PB.7743	Universal stress protein A-like protein	F:AMP binding
cluster2	PB.7747	coat protein	C:viral capsid
cluster2	PB.7753	probable methyltransferase PMT9	F:ATP binding; C:endosome; C:trans-Golgi network; F:methyltransferase activity; P:nucleoside metabolic process; C:integral component of membrane; F:kinase activity; P:phosphorylation; P:methylation
cluster2	PB.7776	GDP-fucose protein O-fucosyltransferase protein	P:fucose metabolic process; C:integral component of membrane; F:transferase activity, transferring glycosyl groups
cluster2	PB.7780	O-fucosyltransferase 36-like	P:fucose metabolic process; C:integral component of membrane; P:protein O-linked fucosylation; F:peptide-O-fucosyltransferase activity
cluster2	PB.7785	phospholipid:diacylglycerol acyltransferase 1-like	F:diacylglycerol O-acyltransferase activity; C:vacuole; C:endoplasmic reticulum; C:integral component of membrane; P:triglyceride biosynthetic process; F:phospholipid:diacylglycerol acyltransferase activity
cluster2	PB.7794	protein CDI-like
cluster2	PB.7800	putative cytochrome c oxidase subunit 5b-like	F:cytochrome-c oxidase activity; C:mitochondrial envelope; P:mitochondrial electron transport, cytochrome c to oxygen; P:mitochondrial ATP synthesis coupled proton transport
cluster2	PB.781	MRNA stability protein	F:protein kinase activity; F:protein phosphatase inhibitor activity; F:ATP binding; C:cytoplasm; C:plasma membrane; P:protein phosphorylation; C:integral component of membrane; P:negative regulation of phosphoprotein phosphatase activity
cluster2	PB.7825	60S ribosomal protein like	F:structural constituent of ribosome; P:translation; C:large ribosomal subunit
cluster2	PB.7842	protein NUCLEAR FUSION DEFECTIVE 2	F:double-stranded RNA binding; F:ribonuclease III activity; C:nucleus; P:production of siRNA involved in RNA interference; P:primary miRNA processing; P:pre-miRNA processing; P:RNA phosphodiester bond hydrolysis, endonucleolytic
cluster2	PB.7844	nucleobase-ascorbate transporter 6	C:plasmodesma; C:integral component of membrane; F:transmembrane transporter activity; P:transmembrane transport
cluster2	PB.7849	nucleobase-ascorbate transporter 6	C:plasmodesma; C:integral component of membrane; F:transmembrane transporter activity; P:transmembrane transport
cluster2	PB.7850	nucleobase-ascorbate transporter 6	C:plasmodesma; C:integral component of membrane; F:transmembrane transporter activity; P:transmembrane transport
cluster2	PB.7868	heparanase-like protein 1	F:beta-glucuronidase activity; C:plant-type cell wall; C:membrane
cluster2	PB.7913	ubiquitin-40S ribosomal protein S27a-like	F:structural constituent of ribosome; C:nucleus; C:cytoplasm; C:ribosome; P:translation; P:protein ubiquitination; P:modification-dependent protein catabolic process; F:protein tag; F:ubiquitin protein ligase binding
cluster2	PB.7934	probable xyloglucan endotransglucosylase/hydrolase protein B	F:hydrolase activity, hydrolyzing O-glycosyl compounds; C:cell wall; P:xyloglucan metabolic process; C:integral component of membrane; F:xyloglucan:xyloglucosyl transferase activity; P:cell wall biogenesis; C:apoplast; P:cell wall organization
cluster2	PB.7950	ras-related protein RABA5c-like	F:GTPase activity; F:GTP binding; P:intracellular protein transport; C:endomembrane system; P:Rab protein signal transduction
cluster2	PB.7960	Alkaline ceramidase	P:response to molecule of fungal origin; C:nucleus; C:endoplasmic reticulum; C:Golgi apparatus; P:ceramide metabolic process; P:response to salt stress; P:response to abscisic acid; P:defense response, incompatible interaction; P:wax biosynthetic process; P:leaf senescence; P:positive regulation of autophagy; C:integral component of membrane; F:N-acylsphingosine amidohydrolase activity; P:water h…
cluster2	PB.7974	small EDRK-rich factor 2-like
cluster2	PB.7987	calcium-binding protein 39-like	P:intracellular signal transduction; F:protein serine/threonine kinase activator activity; P:positive regulation of protein serine/threonine kinase activity
cluster2	PB.7998	early light-induced protein, chloroplastic-like	C:integral component of membrane
cluster2	PB.8003	HR-like lesion-inducer	C:integral component of membrane
cluster2	PB.8004	40S ribosomal protein S15-4	P:ribosomal small subunit assembly; F:RNA binding; F:structural constituent of ribosome; P:translation; C:cytosolic small ribosomal subunit
cluster2	PB.8044	early light-induced protein 1, chloroplastic-like	C:chloroplast thylakoid membrane; C:integral component of membrane
cluster2	PB.8129	60S ribosomal protein L11	P:ribosomal large subunit assembly; F:mRNA binding; F:structural constituent of ribosome; F:protein binding; C:nucleolus; C:vacuole; C:Golgi apparatus; P:translation; C:plasmodesma; F:rRNA binding; C:cytosolic large ribosomal subunit
cluster2	PB.8141	probable 3-beta-hydroxysteroid-Delta(8),Delta(7)-isomerase	F:C-8 sterol isomerase activity; F:steroid delta-isomerase activity; C:endoplasmic reticulum; C:integral component of membrane; P:sterol biosynthetic process; F:cholestenol delta-isomerase activity
cluster2	PB.8145	60S ribosomal protein L17-2	P:cytoplasmic translation; F:structural constituent of ribosome; C:cytosolic large ribosomal subunit
cluster2	PB.8165	ubiquitin-40S ribosomal protein S27a	F:structural constituent of ribosome; C:nucleus; C:cytoplasm; C:ribosome; P:translation; P:protein ubiquitination; P:modification-dependent protein catabolic process; F:protein tag; F:ubiquitin protein ligase binding
cluster2	PB.8169	probable xyloglucan endotransglucosylase/hydrolase protein 33	F:hydrolase activity, hydrolyzing O-glycosyl compounds; C:cell wall; C:integral component of plasma membrane; P:plant-type cell wall modification involved in multidimensional cell growth; P:xyloglucan metabolic process; F:xyloglucan:xyloglucosyl transferase activity; P:cell wall biogenesis; C:apoplast
cluster2	PB.8173	snakin-2-like	C:integral component of membrane
cluster2	PB.8244	Myosin-10 like
cluster2	PB.8245	protein CDI-like	C:nucleus; P:auxin-activated signaling pathway
cluster2	PB.8265	phospholipid:diacylglycerol acyltransferase 1-like	F:diacylglycerol O-acyltransferase activity; C:vacuole; C:endoplasmic reticulum; C:integral component of membrane; P:triglyceride biosynthetic process; F:phospholipid:diacylglycerol acyltransferase activity
cluster2	PB.827	Plant intracellular Ras-group-related LRR protein	C:membrane; C:integral component of membrane
cluster2	PB.8320	basic 7S globulin-like	F:aspartic-type endopeptidase activity; P:proteolysis; P:protein catabolic process
cluster2	PB.8383	60S ribosomal protein L38	F:structural constituent of ribosome; P:translation; P:ribonucleoprotein complex assembly; C:cytosolic large ribosomal subunit
cluster2	PB.8388	60S ribosomal protein L5-like	P:ribosomal large subunit assembly; F:structural constituent of ribosome; P:translation; F:5S rRNA binding; C:cytosolic large ribosomal subunit
cluster2	PB.8421	BTB/POZ domain-containing protein	C:integral component of membrane
cluster2	PB.8457	probable xyloglucan endotransglucosylase/hydrolase protein B	F:hydrolase activity, hydrolyzing O-glycosyl compounds; C:cell wall; P:xyloglucan metabolic process; C:integral component of membrane; F:xyloglucan:xyloglucosyl transferase activity; P:cell wall biogenesis; C:apoplast; P:cell wall organization
cluster2	PB.8479	ubiquitin-40S ribosomal protein S27a-like	F:structural constituent of ribosome; C:nucleus; C:cytoplasm; C:ribosome; P:translation; P:protein ubiquitination; P:modification-dependent protein catabolic process; F:protein tag; F:ubiquitin protein ligase binding
cluster2	PB.8493	snakin-2-like	C:integral component of membrane
cluster2	PB.8525	glycerophosphodiester phosphodiesterase GDPD6	C:vacuole; P:lipid metabolic process; F:glycerophosphodiester phosphodiesterase activity
cluster2	PB.8534	geranylgeranyl diphosphate reductase, chloroplastic	C:chloroplast thylakoid membrane; C:chloroplast envelope; P:photosynthesis; P:chlorophyll biosynthetic process; F:geranylgeranyl reductase activity; P:oxidation-reduction process; F:FAD binding; F:geranylgeranyl diphosphate reductase activity
cluster2	PB.8535	60S ribosomal protein L34	F:structural constituent of ribosome; P:translation; C:cytosolic large ribosomal subunit; P:ribosome biogenesis
cluster2	PB.8538	heparanase-like protein 1	F:beta-glucuronidase activity; C:plant-type cell wall; C:membrane
cluster2	PB.8549	oleosin 18.2 kDa-like	P:seed oilbody biogenesis; C:monolayer-surrounded lipid storage body; C:integral component of membrane; P:lipid storage; P:response to freezing
cluster2	PB.8555	leucine-rich repeat receptor-like serine/threonine/tyrosine-protein kinase SOBIR1	F:protein serine/threonine kinase activity; F:ATP binding; C:plasma membrane; C:integral component of membrane; P:protein autophosphorylation
cluster2	PB.8562	60S ribosomal protein like	P:cytoplasmic translation; F:structural constituent of ribosome; C:cytosolic large ribosomal subunit
cluster2	PB.8576	lamin-like protein	F:electron transfer activity; C:integral component of membrane; P:electron transport chain; C:anchored component of plasma membrane
cluster2	PB.8586	GDP-fucose protein O-fucosyltransferase protein	P:fucose metabolic process; C:integral component of membrane; F:transferase activity, transferring glycosyl groups
cluster2	PB.8589	D-3-phosphoglycerate dehydrogenase 2, chloroplastic-like	F:phosphoglycerate dehydrogenase activity; P:L-serine biosynthetic process; C:chloroplast stroma; F:NAD binding; P:oxidation-reduction process
cluster2	PB.8619	60S ribosomal protein L28-2-like	F:structural constituent of ribosome; C:ribosome; P:translation
cluster2	PB.8622	profilin-3	F:actin monomer binding; C:cytoskeleton; C:cell cortex; P:sequestering of actin monomers
cluster2	PB.8690	40S ribosomal protein S14	F:structural constituent of ribosome; C:ribosome; P:translation
cluster2	PB.8699	transcription factor TCP20	F:DNA-binding transcription factor activity; C:nucleus; P:regulation of transcription, DNA-templated; F:sequence-specific DNA binding
cluster2	PB.8707	Myosin-H heavy chain like	C:plasma membrane
cluster2	PB.8753	60S ribosomal protein L39-3	F:structural constituent of ribosome; P:translation; C:cytosolic large ribosomal subunit
cluster2	PB.8766	allene oxide cyclase, chloroplastic-like	P:jasmonic acid biosynthetic process; F:allene-oxide cyclase activity
cluster2	PB.8808	protein RALF-like 34	F:protein binding; P:cell communication; P:signaling; C:cellular anatomical entity
cluster2	PB.8816	cold-regulated 413 plasma membrane protein 2	C:integral component of membrane
cluster2	PB.8867	40S ribosomal protein S19-3-like	F:structural constituent of ribosome; C:ribosome; P:translation
cluster2	PB.8869	40S ribosomal protein S19-3-like	P:ribosomal small subunit assembly; F:RNA binding; F:structural constituent of ribosome; P:translation; C:cytosolic small ribosomal subunit
cluster2	PB.8875	HVA22-like protein a	C:integral component of membrane
cluster2	PB.8889	purple acid phosphatase	F:hydrolase activity
cluster2	PB.8899	probable transcription factor PosF21	F:DNA-binding transcription factor activity; P:regulation of transcription, DNA-templated
cluster2	PB.8917	CMP-sialic acid transporter 4-like	F:pyrimidine nucleotide-sugar transmembrane transporter activity; C:integral component of Golgi membrane; P:pyrimidine nucleotide-sugar transmembrane transport
cluster2	PB.8927	hypothetical protein CEY00_Acc23295
cluster2	PB.8957	pectinesterase/pectinesterase inhibitor PPE8B-like	C:extracellular region; C:cell wall; F:pectinesterase activity; P:cell wall modification; P:negative regulation of catalytic activity; F:aspartyl esterase activity; P:pectin catabolic process; F:pectinesterase inhibitor activity
cluster2	PB.8963	sugar transport protein 14-like	F:carbohydrate:proton symporter activity; C:integral component of plasma membrane; P:glucose import; P:proton transmembrane transport
cluster2	PB.8969	Profilin-1	F:actin monomer binding; C:cell wall; C:nucleolus; C:spindle; C:cytosol; C:plasma membrane; C:cell cortex; C:plasmodesma; C:phragmoplast; P:inflorescence development; P:sequestering of actin monomers; C:apoplast; P:leaf development; P:lateral root development; P:seed trichome elongation; P:secondary cell wall biogenesis involved in seed trichome differentiation
cluster2	PB.903	proline-rich protein 4-like	C:endoplasmic reticulum membrane; C:integral component of membrane
cluster2	PB.904	peptidyl-prolyl cis-trans isomerase	P:protein peptidyl-prolyl isomerization; F:peptidyl-prolyl cis-trans isomerase activity; C:cytosol; C:plasma membrane; P:protein folding; F:cyclosporin A binding
cluster2	PB.9041	beta-galactosidase 3	F:beta-galactosidase activity; C:cell wall; C:vacuole; P:carbohydrate metabolic process; C:integral component of membrane; F:carbohydrate binding
cluster2	PB.9058	L-ascorbate oxidase homolog	F:copper ion binding; F:oxidoreductase activity; P:oxidation-reduction process
cluster2	PB.909	probable aquaporin PIP2-8	C:vacuole; C:plasma membrane; P:water transport; C:plasmodesma; F:water channel activity; C:integral component of membrane; P:transmembrane transport
cluster2	PB.9102	Ribosomal protein L39e	F:structural constituent of ribosome; F:protein kinase activity; F:ATP binding; P:carbohydrate metabolic process; P:translation; P:protein phosphorylation; F:chitin binding; C:integral component of membrane; F:transferase activity, transferring alkyl or aryl (other than methyl) groups; C:cytosolic large ribosomal subunit
cluster2	PB.9120	Aldose 1-epimerase	F:aldose 1-epimerase activity; P:glucose metabolic process; F:carbohydrate binding; P:galactose catabolic process via UDP-galactose
cluster2	PB.9150	transcription factor TCP20	F:DNA-binding transcription factor activity; C:nucleus; P:regulation of transcription, DNA-templated; F:sequence-specific DNA binding
cluster2	PB.9171	40S ribosomal protein S14	F:structural constituent of ribosome; C:ribosome; P:translation
cluster2	PB.9248	Inositol-3-phosphate synthase	F:inositol-3-phosphate synthase activity; C:cytoplasm; P:inositol biosynthetic process; P:phospholipid biosynthetic process
cluster2	PB.9263	SAL1 phosphatase	P:phosphate-containing compound metabolic process; P:organophosphate metabolic process; P:primary metabolic process
cluster2	PB.9267	probable methyltransferase PMT26	C:endosome; C:trans-Golgi network; F:methyltransferase activity; C:integral component of membrane; P:methylation
cluster2	PB.9274	cold-regulated 413 plasma membrane protein 2-like	C:integral component of membrane
cluster2	PB.9276	G-box-binding factor 1-like isoform X1	F:DNA-binding transcription factor activity; C:nucleus; P:regulation of transcription, DNA-templated; F:sequence-specific DNA binding
cluster2	PB.9311	biotin carboxyl carrier protein of acetyl-CoA carboxylase 2, chloroplastic-like	C:cytoplasm; P:fatty acid metabolic process; F:ligase activity
cluster2	PB.9331	bZIP transcription factor 11-like	F:DNA-binding transcription factor activity; C:nucleus; F:sequence-specific DNA binding; F:transcription regulatory region DNA binding; P:positive regulation of transcription, DNA-templated
cluster2	PB.9415	Phycobilisome rod-core linker polypeptide CpcG2 like	F:RNA polymerase II regulatory region sequence-specific DNA binding; C:nucleus; P:positive regulation of transcription by RNA polymerase II; F:protein dimerization activity
cluster2	PB.9458	importin-4 isoform X1	C:nucleus; C:cytosol; P:protein import into nucleus; F:nuclear localization sequence binding; F:Ran GTPase binding; F:nuclear import signal receptor activity
cluster2	PB.9472	germin-like protein 5-1	C:cell wall; C:plasmodesma; P:plasmodesmata-mediated intercellular transport; C:integral component of membrane; F:manganese ion binding; F:nutrient reservoir activity; C:apoplast; P:regulation of root development
cluster2	PB.948	probable pectin methylesterase CGR2	C:integral component of membrane
cluster2	PB.9482	Calreticulin like	F:calcium ion binding; C:endoplasmic reticulum lumen; C:endoplasmic reticulum membrane; P:protein folding; P:endoplasmic reticulum unfolded protein response; F:unfolded protein binding
cluster2	PB.9513	Calreticulin-3 like	F:calcium ion binding; C:endoplasmic reticulum lumen; C:endoplasmic reticulum membrane; P:protein folding; C:integral component of membrane; P:endoplasmic reticulum unfolded protein response; F:unfolded protein binding
cluster2	PB.9548	Geraniol 8-hydroxylase	F:monooxygenase activity; F:binding; F:oxidoreductase activity, acting on paired donors, with incorporation or reduction of molecular oxygen
cluster2	PB.9563	nucleobase-ascorbate transporter 6	C:plasmodesma; C:integral component of membrane; F:transmembrane transporter activity; P:transmembrane transport
cluster2	PB.9567	60S ribosomal protein L27a-3	F:structural constituent of ribosome; P:translation; C:cytosolic large ribosomal subunit
cluster2	PB.9586	11-beta-hydroxysteroid dehydrogenase 1B-like	F:estradiol 17-beta-dehydrogenase activity; F:3-oxoacyl-[acyl-carrier-protein] reductase (NADPH) activity; C:integral component of membrane; P:oxidation-reduction process; F:3-oxo-glutaryl-[acp] methyl ester reductase activity; F:3-oxo-pimeloyl-[acp] methyl ester reductase activity
cluster2	PB.9625	late embryogenesis abundant protein Dc3-like
cluster2	PB.9656	protein STRUBBELIG-RECEPTOR FAMILY 6	F:transmembrane receptor protein serine/threonine kinase activity; F:non-membrane spanning protein tyrosine kinase activity; F:ATP binding; C:plasma membrane; P:transmembrane receptor protein serine/threonine kinase signaling pathway; C:integral component of membrane; P:peptidyl-tyrosine phosphorylation
cluster2	PB.9734	---NA---
cluster2	PB.9758	beta-xylosidase/alpha-L-arabinofuranosidase 2	F:xylan 1,4-beta-xylosidase activity; C:plant-type cell wall; P:arabinan catabolic process; P:xylan catabolic process; F:alpha-L-arabinofuranosidase activity
cluster2	PB.9770	60S ribosomal protein L3	P:ribosomal large subunit assembly; F:RNA binding; F:structural constituent of ribosome; P:translation; C:cytosolic large ribosomal subunit
cluster2	PB.9773	60S ribosomal protein L3-2	P:ribosomal large subunit assembly; F:RNA binding; F:structural constituent of ribosome; P:translation; C:cytosolic large ribosomal subunit
cluster2	PB.9780	germin-like protein 5-1	C:cell wall; C:plasmodesma; P:plasmodesmata-mediated intercellular transport; C:integral component of membrane; F:manganese ion binding; F:nutrient reservoir activity; C:apoplast; P:regulation of root development
cluster2	PB.9853	pectin methylesterase 1	C:extracellular region; C:cell wall; C:integral component of membrane; F:pectinesterase activity; P:cell wall modification; P:negative regulation of catalytic activity; F:aspartyl esterase activity; P:pectin catabolic process; F:pectinesterase inhibitor activity
cluster2	PB.988	protein WVD2-like 5
cluster2	PB.9889	late embryogenesis abundant protein Dc3-like
cluster2	PB.991	uncharacterized vacuolar membrane protein YML018C	C:integral component of membrane
cluster2	PB.9944	40S ribosomal protein S26-3-like	F:mRNA binding; F:structural constituent of ribosome; P:translation; C:cytosolic small ribosomal subunit
cluster2	PB.9953	nucleobase-ascorbate transporter 6	C:plasmodesma; C:integral component of membrane; F:transmembrane transporter activity; P:transmembrane transport
cluster2	PB.9973	40S ribosomal protein S29	F:RNA binding; F:structural constituent of ribosome; P:translation; F:zinc ion binding; C:integral component of membrane; C:cytosolic small ribosomal subunit
cluster3	PB.10024	probable LRR receptor-like serine/threonine-protein kinase At3g47570	F:kinase activity
cluster3	PB.10065	mitochondrial uncoupling protein 1	C:integral component of membrane; F:oxidative phosphorylation uncoupler activity; C:mitochondrial membrane; P:proton transmembrane transport; P:mitochondrial transmembrane transport
cluster3	PB.10156	heavy metal-associated isoprenylated plant protein 9	P:metal ion transport; F:metal ion binding
cluster3	PB.10174	UDP-glycosyltransferase 88A1-like	F:UDP-glycosyltransferase activity; F:transferase activity, transferring hexosyl groups; C:intracellular membrane-bounded organelle
cluster3	PB.10199	vacuolar invertase	F:sucrose alpha-glucosidase activity; C:vacuolar lumen; P:carbohydrate metabolic process; C:integral component of membrane
cluster3	PB.10216	adenine/guanine permease AZG1-like	F:purine nucleobase transmembrane transporter activity; C:plasma membrane; P:adenine transport; P:guanine transport; C:integral component of membrane; P:purine nucleobase transmembrane transport
cluster3	PB.10274	exocyst complex component EXO70H1-like	C:exocyst; P:exocytosis; P:protein transport
cluster3	PB.10302	pentatricopeptide repeat-containing protein At3g22150, chloroplastic	C:mitochondrion; P:RNA modification; C:chloroplast; C:plastid; C:intracellular membrane-bounded organelle; P:mitochondrial mRNA modification; P:chloroplast RNA modification
cluster3	PB.10348	---NA---
cluster3	PB.10399	D-xylose-proton symporter-like 2	F:carbohydrate:proton symporter activity; F:fructose transmembrane transporter activity; F:glucose transmembrane transporter activity; C:integral component of plasma membrane; P:fructose transmembrane transport; P:glucose import; P:proton transmembrane transport
cluster3	PB.10404	putative pre-mRNA-splicing factor SF2 isoform X1	F:helicase activity; F:transferase activity; F:transferase activity, transferring acyl groups
cluster3	PB.10450	vacuolar invertase	F:sucrose alpha-glucosidase activity; C:vacuolar lumen; P:carbohydrate metabolic process; C:integral component of membrane
cluster3	PB.10474	Regulatory protein	C:integral component of membrane; F:hydrolase activity
cluster3	PB.10567	protein DETOXIFICATION 24	F:antiporter activity; C:integral component of membrane; P:xenobiotic transport; F:xenobiotic transmembrane transporter activity; P:transmembrane transport
cluster3	PB.10612	18 kDa seed maturation protein	P:embryo development ending in seed dormancy
cluster3	PB.10742	F-box protein At1g61340
cluster3	PB.10783	CTP synthase-like isoform X1	F:CTP synthase activity; F:ATP binding; P:glutamine metabolic process; P:pyrimidine nucleobase biosynthetic process; F:identical protein binding; P:'de novo' CTP biosynthetic process
cluster3	PB.10811	putative germin-like protein 2-1	C:cell wall; F:manganese ion binding; F:nutrient reservoir activity; C:apoplast
cluster3	PB.10877	---NA---
cluster3	PB.10959	protein NETWORKED 3A-like	C:vacuolar membrane; C:plasma membrane; F:kinase activity; P:phosphorylation; F:actin filament binding
cluster3	PB.10966	UDP-glucuronic acid decarboxylase 2-like	C:cytoplasm; C:integral component of membrane; P:D-xylose metabolic process; F:UDP-glucuronate decarboxylase activity; F:NAD+ binding
cluster3	PB.10986	transcription factor UPBEAT1-like	F:protein dimerization activity
cluster3	PB.11018	EID1-like F-box protein 3	C:nucleus; F:glutamyl-tRNA reductase activity; P:response to water deprivation; P:response to salt stress; P:abscisic acid-activated signaling pathway; P:regulation of seed germination; P:vegetative to reproductive phase transition of meristem; P:tetrapyrrole biosynthetic process; F:NADP binding; P:oxidation-reduction process
cluster3	PB.11048	phosphatidylinositol/phosphatidylcholine transfer protein SFH9 isoform X1	C:integral component of membrane
cluster3	PB.11077	uncharacterized protein LOC114276278
cluster3	PB.1114	nuclear polyadenylated RNA-binding protein 3-like	F:microtubule motor activity; F:ATP binding; P:microtubule-based movement; F:microtubule binding; C:integral component of membrane
cluster3	PB.11150	Intron-encoded endonuclease	F:endonuclease activity; C:membrane; C:integral component of membrane; P:nucleic acid phosphodiester bond hydrolysis
cluster3	PB.1119	protein DETOXIFICATION 46, chloroplastic-like	F:antiporter activity; C:integral component of membrane; P:xenobiotic transport; F:xenobiotic transmembrane transporter activity; P:transmembrane transport
cluster3	PB.11339	Transcription initiation factor TFIID subunit 9 like	F:translation initiation factor activity; P:translational initiation; C:plasmodesma
cluster3	PB.11346	fatty acid desaturase 4, chloroplastic-like
cluster3	PB.11415	septum-promoting GTP-binding protein 1-like	F:GTPase activity; F:GTP binding; P:intracellular protein transport; C:endomembrane system; P:Rab protein signal transduction; C:pollen tube tip
cluster3	PB.11431	probable protein phosphatase 2C 52	F:magnesium-dependent protein serine/threonine phosphatase activity; P:protein dephosphorylation; F:metal ion binding
cluster3	PB.11450	protein trichome birefringence-like 39	C:Golgi apparatus; P:proteolysis; F:cysteine-type peptidase activity; F:O-acetyltransferase activity
cluster3	PB.11466	transcription factor PAR1-like
cluster3	PB.11532	DUF740 domain-containing protein
cluster3	PB.11536	putative U-box domain-containing protein 50	P:cellular protein modification process; F:kinase activity; P:phosphorylation; F:catalytic activity, acting on a protein
cluster3	PB.11571	ATP-dependent RNA helicase	F:helicase activity; C:membrane; C:integral component of membrane
cluster3	PB.11572	Transcription factor IBH1-like 1	F:binding; P:regulation of biological process
cluster3	PB.11577	probable alpha,alpha-trehalose-phosphate synthase [UDP-forming] 11	F:catalytic activity; P:trehalose biosynthetic process
cluster3	PB.116	receptor-like kinase TMK4	F:transmembrane receptor protein serine/threonine kinase activity; F:ATP binding; C:plasma membrane; P:protein phosphorylation; P:transmembrane receptor protein serine/threonine kinase signaling pathway; C:integral component of membrane
cluster3	PB.11603	protein trichome birefringence-like 23	C:Golgi apparatus; C:integral component of membrane; F:O-acetyltransferase activity
cluster3	PB.11635	ethylene-responsive transcription factor ERF003-like	F:DNA binding; F:DNA-binding transcription factor activity; C:nucleus; P:regulation of transcription, DNA-templated
cluster3	PB.11649	---NA---
cluster3	PB.11690	endoglucanase 8-like	F:cellulase activity; C:integral component of membrane; P:cellulose catabolic process
cluster3	PB.11691	21 kDa protein-like	F:enzyme inhibitor activity; F:pectinesterase activity; P:negative regulation of catalytic activity
cluster3	PB.11696	WD repeat and HMG-box DNA-binding protein like	F:DNA binding; C:integral component of membrane
cluster3	PB.11703	WD repeat and HMG-box DNA-binding protein like	F:DNA binding; C:integral component of membrane
cluster3	PB.11729	putative ribonuclease h protein	F:nucleic acid binding; F:DNA binding; F:RNA-DNA hybrid ribonuclease activity; C:nucleus; F:oxidoreductase activity; P:oxidation-reduction process; P:RNA phosphodiester bond hydrolysis, endonucleolytic
cluster3	PB.11778	Signal transduction histidine-protein kinase	F:kinase activity; P:phosphorylation
cluster3	PB.11785	protein phosphatase 2C 37-like	F:phosphoprotein phosphatase activity; F:cation binding
cluster3	PB.11795	inactive receptor-like serine/threonine-protein kinase At2g40270	F:protein kinase activity; F:ATP binding; P:protein phosphorylation; C:integral component of membrane
cluster3	PB.11800	Expansin-A8 like	C:extracellular region; C:cell wall; P:plant-type cell wall organization; C:membrane
cluster3	PB.11801	expansin	C:extracellular region; C:cell wall; P:plant-type cell wall organization; C:membrane
cluster3	PB.11802	Expansin-A8 like	C:extracellular region; C:cell wall; P:plant-type cell wall organization; C:integral component of membrane
cluster3	PB.11812	acid beta-fructofuranosidase-like	F:sucrose alpha-glucosidase activity; C:vacuolar lumen; P:carbohydrate metabolic process; C:integral component of membrane
cluster3	PB.11852	protein trichome birefringence-like 23	C:integral component of membrane
cluster3	PB.11880	ethylene-responsive transcription factor ERF003-like	F:DNA binding; F:DNA-binding transcription factor activity; C:nucleus; P:regulation of transcription, DNA-templated
cluster3	PB.11954	endoglucanase 8	F:cellulase activity; P:cellulose catabolic process
cluster3	PB.11960	21 kDa protein-like	F:enzyme inhibitor activity; F:pectinesterase activity; P:negative regulation of catalytic activity
cluster3	PB.11971	WD repeat and HMG-box DNA-binding protein like	F:DNA binding; C:integral component of membrane
cluster3	PB.12037	---NA---
cluster3	PB.12074	putative U-box domain-containing protein 50 isoform X2	F:protein kinase activity; F:ubiquitin-protein transferase activity; F:ATP binding; P:protein phosphorylation; P:protein ubiquitination
cluster3	PB.12112	NAC domain-containing protein 2-like	F:DNA binding; C:nucleus; P:regulation of transcription, DNA-templated
cluster3	PB.12297	transcription factor TGA1	F:DNA-binding transcription factor activity; P:regulation of transcription, DNA-templated; F:sequence-specific DNA binding
cluster3	PB.12298	hypothetical protein CJ030_MR6G010872
cluster3	PB.1231	protein DETOXIFICATION 51-like	F:antiporter activity; C:integral component of membrane; P:xenobiotic transport; F:xenobiotic transmembrane transporter activity; P:transmembrane transport
cluster3	PB.12336	receptor-like protein Cf-9
cluster3	PB.12341	---NA---
cluster3	PB.12354	---NA---
cluster3	PB.12459	putative invertase inhibitor	F:enzyme inhibitor activity; P:negative regulation of catalytic activity
cluster3	PB.1248	5'-methylthioadenosine/S-adenosylhomocysteine nucleosidase 2-like	F:catalytic activity; P:nucleoside metabolic process
cluster3	PB.12482	probable methyltransferase PMT15	C:endosome; C:trans-Golgi network; F:methyltransferase activity; C:integral component of membrane; P:methylation
cluster3	PB.12491	aquaporin PIP1-1	C:vacuole; C:plasma membrane; P:water transport; P:response to water deprivation; C:plasmodesma; F:water channel activity; C:integral component of membrane; P:transmembrane transport
cluster3	PB.12493	ubiquitin-conjugating enzyme E2-23 kDa-like	F:ubiquitin activating enzyme activity; F:ATP binding; P:ubiquitin-dependent protein catabolic process; P:protein ubiquitination; F:transferase activity, transferring acyl groups; F:ubiquitin conjugating enzyme activity
cluster3	PB.1252	5'-methylthioadenosine/S-adenosylhomocysteine nucleosidase 2-like	F:catalytic activity; P:biosynthetic process; P:nucleoside metabolic process; P:cellulose microfibril organization; F:transferase activity; F:transferase activity, transferring acyl groups; F:transferase activity, transferring acyl groups other than amino-acyl groups; C:anchored component of membrane
cluster3	PB.1257	auxin-responsive protein SAUR21	P:response to auxin
cluster3	PB.12588	phosphoglycerate mutase-like protein 1 isoform X3	C:cytoplasm; F:intramolecular transferase activity, phosphotransferases
cluster3	PB.12659	putative invertase inhibitor	F:pectinesterase activity; P:negative regulation of catalytic activity; F:pectinesterase inhibitor activity
cluster3	PB.12662	putative invertase inhibitor	F:pectinesterase activity; P:negative regulation of catalytic activity; F:pectinesterase inhibitor activity
cluster3	PB.12668	palmitoyl-protein thioesterase 1	F:palmitoyl hydrolase activity; P:macromolecule depalmitoylation
cluster3	PB.12679	probable methyltransferase PMT15	C:endosome; C:trans-Golgi network; F:methyltransferase activity; C:integral component of membrane; P:methylation
cluster3	PB.12680	probable aquaporin PIP1-2	C:vacuole; C:plasma membrane; P:water transport; P:response to water deprivation; C:plasmodesma; F:water channel activity; C:integral component of membrane; P:transmembrane transport
cluster3	PB.12724	probable sulfate transporter 3.5	C:integral component of plasma membrane; F:secondary active sulfate transmembrane transporter activity; F:anion:anion antiporter activity; P:sulfate transmembrane transport
cluster3	PB.12771	L-ascorbate oxidase homolog	F:ferroxidase activity; F:copper ion binding; C:plasma membrane; P:iron ion transport; F:L-ascorbate oxidase activity; P:iron ion homeostasis; P:oxidation-reduction process
cluster3	PB.12785	zinc transporter 4, chloroplastic-like	F:zinc ion transmembrane transporter activity; C:integral component of membrane; P:zinc ion transmembrane transport
cluster3	PB.12854	uncharacterized protein LOC114276278
cluster3	PB.1290	glycerophosphodiester phosphodiesterase GDPD6	C:vacuole; P:lipid metabolic process; F:glycerophosphodiester phosphodiesterase activity
cluster3	PB.12909	Protein DMR6-LIKE OXYGENASE 2 like	F:metal ion binding; F:dioxygenase activity; P:oxidation-reduction process
cluster3	PB.12970	---NA---
cluster3	PB.1311	mannan endo-1,4-beta-mannosidase 7	P:metabolic process; F:mannan endo-1,4-beta-mannosidase activity
cluster3	PB.13125	lipid transfer-like protein VAS	P:lipid transport; F:lipid binding
cluster3	PB.13152	ethylene-responsive transcription factor ERF061-like	C:cellular anatomical entity
cluster3	PB.13212	probable 9-cis-epoxycarotenoid dioxygenase NCED5, chloroplastic	C:chloroplast stroma; F:carotenoid dioxygenase activity; P:carotene catabolic process
cluster3	PB.13234	1,4-alpha-glucan branching enzyme GlgB like	C:plasma membrane
cluster3	PB.13296	lipid transfer protein	P:lipid transport; F:transcription factor binding; F:lipid binding; P:response to abscisic acid; P:cutin biosynthetic process; C:membrane; P:symbiotic process; P:seed trichome elongation; P:secondary cell wall biogenesis involved in seed trichome differentiation
cluster3	PB.13330	---NA---
cluster3	PB.13341	probable anion transporter 3, chloroplastic	F:inorganic phosphate transmembrane transporter activity; C:plastid; C:membrane
cluster3	PB.13365	ATP sulfurylase 1, chloroplastic-like	P:sulfate assimilation; F:sulfate adenylyltransferase (ATP) activity
cluster3	PB.13379	endo-1,3;1,4-beta-D-glucanase-like	F:carboxymethylenebutenolidase activity
cluster3	PB.1343	UDP-rhamnose/UDP-galactose transporter 6-like	C:Golgi membrane; F:UDP-galactose transmembrane transporter activity; P:carbohydrate transport; F:antiporter activity; C:integral component of membrane; P:UDP-galactose transmembrane transport
cluster3	PB.13469	beta-D-glucosyl crocetin beta-1,6-glucosyltransferase-like	F:transferase activity, transferring glycosyl groups
cluster3	PB.13502	expansin-A8-like	C:extracellular region; C:cell wall; P:plant-type cell wall organization; C:membrane
cluster3	PB.13548	Protein DETOXIFICATION like	F:antiporter activity; C:integral component of membrane; P:xenobiotic transport; F:xenobiotic transmembrane transporter activity; P:transmembrane transport
cluster3	PB.13569	probable GABA transporter 2 isoform X1	C:integral component of membrane
cluster3	PB.13602	F-box/kelch-repeat protein At3g23880-like	C:membrane; C:integral component of membrane; F:hydrolase activity
cluster3	PB.13603	---NA---
cluster3	PB.13604	cytochrome P450 CYP749A22-like	F:monooxygenase activity; F:iron ion binding; C:integral component of membrane; F:oxidoreductase activity, acting on paired donors, with incorporation or reduction of molecular oxygen; F:heme binding; P:oxidation-reduction process
cluster3	PB.13606	---NA---
cluster3	PB.13607	3-oxo-Delta(4,5)-steroid 5-beta-reductase	C:cytosol; P:steroid metabolic process; P:response to wounding; P:xylem and phloem pattern formation; C:integral component of membrane; F:enone reductase activity; F:protein dimerization activity; F:coenzyme binding; P:oxidation-reduction process
cluster3	PB.13632	hydrophobic protein LTI6B	C:integral component of membrane
cluster3	PB.13663	Senescence regulator S40 protein	F:translation initiation factor activity; P:translational initiation; C:plasmodesma
cluster3	PB.13668	---NA---
cluster3	PB.13746	galactinol synthase 2-like	C:cytoplasm; P:galactose metabolic process; F:metal ion binding; F:inositol 3-alpha-galactosyltransferase activity
cluster3	PB.13747	galactinol synthase 2-like	C:cytoplasm; P:galactose metabolic process; F:metal ion binding; F:inositol 3-alpha-galactosyltransferase activity
cluster3	PB.13769	21 kDa protein-like	F:enzyme inhibitor activity; F:pectinesterase activity; P:negative regulation of catalytic activity
cluster3	PB.13770	21 kDa protein-like	F:enzyme inhibitor activity; P:negative regulation of catalytic activity
cluster3	PB.13778	---NA---
cluster3	PB.13779	probable aquaporin PIP2-5	C:plasma membrane; P:water transport; F:water channel activity; C:integral component of membrane; P:transmembrane transport
cluster3	PB.13792	---NA---
cluster3	PB.13809	protein trichome birefringence-like 41	C:Golgi apparatus; F:O-acetyltransferase activity
cluster3	PB.13812	low-temperature-induced 65 kDa protein-like	P:response to abscisic acid
cluster3	PB.13813	low-temperature-induced 65 kDa protein-like	P:response to abscisic acid
cluster3	PB.13814	low-temperature-induced 65 kDa protein-like	P:response to abscisic acid; C:membrane; C:integral component of membrane
cluster3	PB.13815	low-temperature-induced 65 kDa protein-like	P:response to abscisic acid; C:membrane; C:integral component of membrane
cluster3	PB.13816	low-temperature-induced 65 kDa protein isoform X2	P:response to abscisic acid
cluster3	PB.13828	---NA---
cluster3	PB.13831	Arogenate dehydrogenase 1, chloroplastic	F:prephenate dehydrogenase (NADP+) activity; P:tyrosine biosynthetic process; F:prephenate dehydrogenase (NAD+) activity; C:integral component of membrane; P:oxidation-reduction process
cluster3	PB.13832	Arogenate dehydrogenase 1, chloroplastic	F:prephenate dehydrogenase (NADP+) activity; P:tyrosine biosynthetic process; F:prephenate dehydrogenase (NAD+) activity; C:integral component of membrane; P:oxidation-reduction process
cluster3	PB.13835	probable caffeoyl-CoA O-methyltransferase At4g26220	C:cytosol; P:methylation; F:caffeoyl-CoA O-methyltransferase activity
cluster3	PB.13839	Cysteine-rich receptor-like protein kinase 29	F:kinase activity; P:phosphorylation
cluster3	PB.13840	putative receptor-like protein kinase At4g00960 isoform X1	C:membrane; F:kinase activity; P:phosphorylation
cluster3	PB.13887	---NA---
cluster3	PB.13917	---NA---
cluster3	PB.13918	transcriptional regulator ATRX homolog	F:kinase activity; P:phosphorylation
cluster3	PB.13919	ribulose-phosphate 3-epimerase, cytoplasmic isoform	F:threonine-type endopeptidase activity; F:ribulose-phosphate 3-epimerase activity; C:nucleus; C:cytosol; C:proteasome core complex; P:pentose-phosphate shunt, non-oxidative branch; C:integral component of membrane; P:pentose catabolic process; P:cellular carbohydrate metabolic process; F:metal ion binding; P:proteolysis involved in cellular protein catabolic process
cluster3	PB.13920	ribulose-phosphate 3-epimerase, cytoplasmic isoform	F:ribulose-phosphate 3-epimerase activity; C:cytosol; P:pentose-phosphate shunt, non-oxidative branch; P:pentose catabolic process; P:cellular carbohydrate metabolic process; F:metal ion binding
cluster3	PB.13925	putative germin-like protein 2-1	C:cellular anatomical entity
cluster3	PB.13946	---NA---
cluster3	PB.13947	---NA---
cluster3	PB.13962	---NA---
cluster3	PB.14040	hypothetical protein CJ030_MR6G010872
cluster3	PB.14041	hypothetical protein CJ030_MR6G010872
cluster3	PB.14042	Coiled-coil domain-containing protein 18, putative isoform 2
cluster3	PB.14043	hypothetical protein CJ030_MR6G010872
cluster3	PB.14050	uncharacterized membrane protein C776.05-like	P:phosphatidylcholine biosynthetic process; C:integral component of membrane
cluster3	PB.14077	arabinogalactan peptide 20	C:integral component of membrane
cluster3	PB.14078	arabinogalactan peptide 20-like	C:integral component of membrane
cluster3	PB.14079	arabinogalactan peptide 20-like	C:integral component of membrane
cluster3	PB.14088	---NA---
cluster3	PB.14089	---NA---
cluster3	PB.14101	---NA---
cluster3	PB.14107	hypothetical protein TEA_002068	C:membrane; C:integral component of membrane
cluster3	PB.14115	Protein-methionine-sulfoxide reductase catalytic subunit MsrP like	C:integral component of membrane
cluster3	PB.14122	---NA---
cluster3	PB.14128	---NA---
cluster3	PB.14139	putative pre-mRNA-splicing factor SF2 isoform X1	F:catalytic activity
cluster3	PB.14181	---NA---
cluster3	PB.14182	---NA---
cluster3	PB.14186	---NA---
cluster3	PB.1421	BAG family molecular chaperone regulator 2-like
cluster3	PB.14228	Retrovirus-related Pol polyprotein from transposon TNT 1-94	F:nuclease activity; P:DNA metabolic process; F:peptidase activity; F:nucleotidyltransferase activity; F:metal ion binding
cluster3	PB.14229	probable leucine-rich repeat receptor-like protein kinase At1g35710	F:nucleic acid binding; F:zinc ion binding; P:DNA integration
cluster3	PB.14249	acid vacuolar invertase	F:sucrose alpha-glucosidase activity; C:vacuolar lumen; P:sucrose metabolic process; C:integral component of membrane
cluster3	PB.1425	---NA---
cluster3	PB.14389	endoglucanase 8-like	F:cellulase activity; P:cellulose catabolic process
cluster3	PB.14390	endoglucanase 8-like	F:cellulase activity; P:cellulose catabolic process
cluster3	PB.14410	---NA---
cluster3	PB.1442	Transcription factor PRE5	F:DNA binding; F:protein dimerization activity
cluster3	PB.14477	UDP-glycosyltransferase 90A1-like	F:UDP-glycosyltransferase activity; C:integral component of membrane; F:transferase activity, transferring hexosyl groups; C:intracellular membrane-bounded organelle
cluster3	PB.1451	UDP-glycosyltransferase 90A1-like	F:UDP-glycosyltransferase activity; C:integral component of membrane; F:transferase activity, transferring hexosyl groups; C:intracellular membrane-bounded organelle
cluster3	PB.1453	UDP-glycosyltransferase 90A1-like	F:DNA binding; C:nucleus; F:UDP-glycosyltransferase activity; F:transferase activity, transferring hexosyl groups; F:protein dimerization activity
cluster3	PB.14610	7-deoxyloganetin glucosyltransferase-like	C:intracellular membrane-bounded organelle; F:quercetin 3-O-glucosyltransferase activity; F:quercetin 7-O-glucosyltransferase activity
cluster3	PB.14635	glycylpeptide N-tetradecanoyltransferase 1-like	F:glycylpeptide N-tetradecanoyltransferase activity; C:cytoplasm; P:N-terminal peptidyl-glycine N-myristoylation
cluster3	PB.14663	palmitoyl-monogalactosyldiacylglycerol delta-7 desaturase, chloroplastic-like	F:stearoyl-CoA 9-desaturase activity; P:unsaturated fatty acid biosynthetic process; C:integral component of membrane; F:heme binding; F:metal ion binding; P:oxidation-reduction process
cluster3	PB.14710	tetratricopeptide repeat protein 38
cluster3	PB.14765	beta-fructofuranosidase, soluble isoenzyme I-like	F:sucrose alpha-glucosidase activity; C:vacuolar lumen; P:carbohydrate metabolic process; C:integral component of membrane
cluster3	PB.14778	WRKY DNA-binding transcription factor 70-like	F:DNA binding; F:DNA-binding transcription factor activity; C:nucleus; P:regulation of transcription, DNA-templated
cluster3	PB.14797	Pectate lyase	F:pectate lyase activity; P:pectin catabolic process; F:metal ion binding
cluster3	PB.14823	probable isoprenylcysteine alpha-carbonyl methylesterase ICMEL1	C:Golgi membrane; C:endoplasmic reticulum membrane; P:catabolic process; F:prenylcysteine methylesterase activity; C:integral component of membrane
cluster3	PB.14874	protein NLP7-like
cluster3	PB.1493	RING-H2 finger protein ATL8-like	F:voltage-gated anion channel activity; P:inorganic anion transport; C:integral component of membrane; P:ion transmembrane transport; P:regulation of anion transport
cluster3	PB.14948	bifunctional 3-dehydroquinate dehydratase/shikimate dehydrogenase, chloroplastic-like	F:oxidoreductase activity; P:carboxylic acid metabolic process
cluster3	PB.14962	---NA---
cluster3	PB.14978	protein FDD123-like	F:farnesyl-diphosphate farnesyltransferase activity; F:ion channel activity; C:integral component of membrane; P:carotenoid biosynthetic process; F:oxidoreductase activity; F:intramolecular lyase activity; P:ion transmembrane transport; F:squalene synthase activity; P:oxidation-reduction process
cluster3	PB.14997	elicitor-responsive protein 1-like	C:cytosol; P:response to cold; C:plasmodesma
cluster3	PB.15027	aquaporin TIP1-3	P:water transport; F:urea transmembrane transporter activity; F:water channel activity; C:integral component of membrane; P:urea transmembrane transport
cluster3	PB.1505	hypothetical protein C3L33_11162, partial
cluster3	PB.1518	delta(12)-fatty-acid desaturase FAD2-like	P:unsaturated fatty acid biosynthetic process; C:integral component of membrane; F:oxidoreductase activity, acting on paired donors, with oxidation of a pair of donors resulting in the reduction of molecular oxygen to two molecules of water; P:oxidation-reduction process
cluster3	PB.15239	ethylene-responsive transcription factor WIN1-like	C:cellular anatomical entity
cluster3	PB.15289	late embryogenesis abundant protein Dc3
cluster3	PB.15347	phosphoglycerate mutase-like protein 1 isoform X3
cluster3	PB.15364	uncharacterized protein LOC112026006
cluster3	PB.15435	cytochrome c oxidase subunit 1	F:cytochrome-c oxidase activity; C:mitochondrial inner membrane; P:oxidative phosphorylation; P:aerobic respiration; C:chloroplast; P:electron transport coupled proton transport; C:integral component of membrane; F:heme binding; P:electron transport chain; C:respiratory chain complex IV; F:metal ion binding
cluster3	PB.15478	---NA---
cluster3	PB.15480	---NA---
cluster3	PB.1550	probable cinnamyl alcohol dehydrogenase 6	F:zinc ion binding; P:lignin biosynthetic process; F:cinnamyl-alcohol dehydrogenase activity; P:oxidation-reduction process
cluster3	PB.15503	---NA---
cluster3	PB.15546	non-specific lipid-transfer protein 1-like	P:lipid transport; F:lipid binding
cluster3	PB.1556	thaumatin-like protein 1b	C:extracellular region; P:defense response; C:integral component of membrane
cluster3	PB.15566	soluble inorganic pyrophosphatase 4	F:magnesium ion binding; F:inorganic diphosphatase activity; C:cytosol; P:phosphate-containing compound metabolic process
cluster3	PB.15578	ubiquitin-specific protease 12	F:magnesium ion binding; F:ATP binding; C:chloroplast; P:carbon fixation; F:ribulose-bisphosphate carboxylase activity
cluster3	PB.15581	probable anion transporter 3, chloroplastic	F:inorganic phosphate transmembrane transporter activity; C:plastid; C:integral component of membrane; P:transmembrane transport
cluster3	PB.15582	1-aminocyclopropane-1-carboxylate oxidase homolog 1-like	C:cytosol; F:metal ion binding; F:dioxygenase activity; P:oxidation-reduction process
cluster3	PB.15594	stromal cell-derived factor 2-like protein	C:integral component of membrane
cluster3	PB.15605	---NA---
cluster3	PB.15618	---NA---
cluster3	PB.15671	C2H2 finger domain transcription factor sebA-like	F:nucleic acid binding; F:DNA binding; C:nucleus; P:transcription, DNA-templated; F:zinc ion binding
cluster3	PB.15690	Calcium uniporter protein	C:membrane; C:integral component of membrane
cluster3	PB.15771	rust resistance kinase Lr10-like	F:protein serine/threonine kinase activity; F:ATP binding; P:protein phosphorylation; C:integral component of membrane; F:polysaccharide binding
cluster3	PB.15807	pectinesterase 3-like	C:extracellular region; C:cell wall; C:integral component of membrane; F:pectinesterase activity; P:cell wall modification; P:negative regulation of catalytic activity; F:aspartyl esterase activity; P:pectin catabolic process; F:pectinesterase inhibitor activity
cluster3	PB.15816	PLASMODESMATA CALLOSE-BINDING PROTEIN 3-like	F:protein histidine kinase activity; C:integral component of membrane; P:peptidyl-histidine phosphorylation
cluster3	PB.15857	Signal transduction histidine-protein kinase	F:kinase activity; P:phosphorylation
cluster3	PB.15874	probable indole-3-acetic acid-amido synthetase GH3.1
cluster3	PB.164	Polyphenol oxidase	F:catechol oxidase activity; P:pigment biosynthetic process; F:metal ion binding; P:oxidation-reduction process
cluster3	PB.165	---NA---
cluster3	PB.1678	putative invertase inhibitor	F:enzyme inhibitor activity
cluster3	PB.1694	aquaporin PIP1-1	F:channel activity; C:integral component of membrane; P:transmembrane transport
cluster3	PB.1728	probable sulfate transporter 3.5	C:integral component of plasma membrane; F:secondary active sulfate transmembrane transporter activity; F:anion:anion antiporter activity; P:sulfate transmembrane transport
cluster3	PB.173	---NA---
cluster3	PB.1739	heme oxygenase 1, chloroplastic	F:heme oxygenase (decyclizing) activity; P:heme oxidation
cluster3	PB.1824	acid beta-fructofuranosidase-like	F:sucrose alpha-glucosidase activity; C:vacuolar lumen; P:carbohydrate metabolic process; C:integral component of membrane
cluster3	PB.1837	Expansin-A8 like	C:extracellular region; C:cell wall; P:plant-type cell wall organization; C:integral component of membrane
cluster3	PB.1838	Expansin-A8 like	C:extracellular region; C:cell wall; P:plant-type cell wall organization; C:integral component of membrane
cluster3	PB.1842	Expansin-A8 like	C:extracellular region; C:cell wall; P:plant-type cell wall organization; C:integral component of membrane
cluster3	PB.1849	inactive receptor-like serine/threonine-protein kinase At2g40270	F:protein kinase activity; F:ATP binding; P:protein phosphorylation; C:integral component of membrane
cluster3	PB.1867	protein phosphatase 2C 37-like	F:magnesium-dependent protein serine/threonine phosphatase activity; C:nucleus; C:cytosol; P:protein dephosphorylation; P:response to stress; P:response to abiotic stimulus; P:response to abscisic acid; F:kinase binding; F:metal ion binding; P:negative regulation of cellular process
cluster3	PB.1896	beta-D-glucosyl crocetin beta-1,6-glucosyltransferase-like	F:UDP-glycosyltransferase activity; C:intracellular membrane-bounded organelle
cluster3	PB.1916	putative ribonuclease h protein	F:nucleic acid binding; F:DNA binding; F:RNA-DNA hybrid ribonuclease activity; C:nucleus; F:oxidoreductase activity; P:oxidation-reduction process; P:RNA phosphodiester bond hydrolysis, endonucleolytic
cluster3	PB.2054	probable GABA transporter 2	P:amino acid transmembrane transport; C:plasma membrane; F:amino acid transmembrane transporter activity; C:integral component of membrane
cluster3	PB.2059	protein trichome birefringence-like 23	C:integral component of membrane
cluster3	PB.210	GEM-like protein 4
cluster3	PB.2106	aspartyl protease family protein 2-like	F:aspartic-type endopeptidase activity; P:proteolysis; P:protein catabolic process
cluster3	PB.2118	arabinogalactan peptide 20-like	C:integral component of membrane
cluster3	PB.2155	Cysteine-rich receptor-like protein kinase 29	F:kinase activity; P:phosphorylation
cluster3	PB.2229	non-specific phospholipase C3-like	F:hydrolase activity, hydrolyzing O-glycosyl compounds; C:cell wall; P:cellular glucan metabolic process; F:xyloglucan:xyloglucosyl transferase activity; F:hydrolase activity, acting on ester bonds; C:apoplast
cluster3	PB.223	endoplasmic reticulum metallopeptidase 1	F:structural constituent of ribosome; P:translation; P:proteolysis; C:large ribosomal subunit; C:integral component of membrane
cluster3	PB.2250	hypothetical protein C3L33_08268, partial
cluster3	PB.2251	---NA---
cluster3	PB.231	---NA---
cluster3	PB.2310	lysophospholipid acyltransferase 1-like	C:endoplasmic reticulum; P:phospholipid biosynthetic process; C:integral component of membrane; F:transferase activity, transferring acyl groups; P:triglyceride biosynthetic process; P:lipid modification
cluster3	PB.2313	protein stay-green, chloroplastic	C:plastid; P:chlorophyll catabolic process
cluster3	PB.234	TLC domain-containing protein At5g14285-like	C:integral component of membrane
cluster3	PB.2348	late embryogenesis abundant protein 6	P:embryo development ending in seed dormancy
cluster3	PB.2362	cellulose synthase-like protein D3	C:trans-Golgi network; C:plasma membrane; P:plant-type primary cell wall biogenesis; C:integral component of membrane; F:cellulose synthase (UDP-forming) activity; P:cellulose biosynthetic process; F:mannan synthase activity; P:cell wall organization; P:mannosylation
cluster3	PB.245	Transmembrane protein	C:integral component of membrane
cluster3	PB.2485	ninja-family protein Os05g0558800	C:nucleus; P:signal transduction; P:negative regulation of transcription, DNA-templated
cluster3	PB.2599	probable amino acid permease 7	P:amino acid transmembrane transport; C:plasma membrane; F:amino acid transmembrane transporter activity; C:integral component of membrane
cluster3	PB.2624	polygalacturonase inhibitor-like	C:plant-type cell wall; C:plasmodesma; P:negative regulation of catalytic activity; F:polygalacturonase inhibitor activity
cluster3	PB.2664	NDR1/HIN1-like protein 1	C:plasmodesma; C:integral component of membrane; C:anchored component of plasma membrane
cluster3	PB.2697	exocyst complex component EXO70A1-like	C:exocyst; P:exocytosis; P:protein transport
cluster3	PB.2760	beta-fructofuranosidase, soluble isoenzyme I-like	F:sucrose alpha-glucosidase activity; C:vacuolar lumen; P:carbohydrate metabolic process; C:integral component of membrane
cluster3	PB.2779	low-temperature-induced 65 kDa protein-like	P:response to abscisic acid; C:membrane; C:integral component of membrane
cluster3	PB.279	beta-glucosidase 40	P:carbohydrate metabolic process; F:beta-glucosidase activity; C:integral component of membrane
cluster3	PB.2803	heavy metal-associated isoprenylated plant protein 9	P:metal ion transport; F:metal ion binding
cluster3	PB.2897	tonoplast dicarboxylate transporter	C:integral component of membrane; F:transmembrane transporter activity; P:anion transmembrane transport
cluster3	PB.2913	CTP synthase-like isoform X1	F:CTP synthase activity; F:ATP binding; C:cytosol; P:glutamine metabolic process; P:pyrimidine nucleobase biosynthetic process; F:identical protein binding; P:'de novo' CTP biosynthetic process; P:response to cadmium ion
cluster3	PB.3004	RHOMBOID-like protein 2	F:serine-type endopeptidase activity; P:proteolysis; C:integral component of membrane
cluster3	PB.3009	acid beta-fructofuranosidase-like	F:sucrose alpha-glucosidase activity; C:vacuolar lumen; P:carbohydrate metabolic process; C:integral component of membrane
cluster3	PB.3022	---NA---
cluster3	PB.3029	Arogenate dehydrogenase 1, chloroplastic	F:prephenate dehydrogenase (NADP+) activity; P:tyrosine biosynthetic process; F:prephenate dehydrogenase (NAD+) activity; C:integral component of membrane; P:oxidation-reduction process
cluster3	PB.3048	Signal transduction histidine-protein kinase	F:kinase activity; P:phosphorylation
cluster3	PB.3066	amino acid transporter AVT1C-like	C:integral component of membrane
cluster3	PB.3095	Peroxygenase	F:monooxygenase activity; F:peroxidase activity; F:calcium ion binding; C:integral component of membrane; P:oxidation-reduction process; P:cellular oxidant detoxification; F:plant seed peroxidase activity
cluster3	PB.3115	UV excision repair protein	C:membrane; C:integral component of membrane
cluster3	PB.312	expansin-A1 isoform X1	C:extracellular region; C:cell wall; P:plant-type cell wall organization; C:integral component of membrane
cluster3	PB.3134	cation/calcium exchanger 1-like	C:integral component of membrane; P:transmembrane transport
cluster3	PB.3157	protein TRANSPORT INHIBITOR RESPONSE 1-like
cluster3	PB.3171	auxin-responsive protein SAUR78	F:iron ion binding; P:response to auxin; C:membrane; F:oxidoreductase activity, acting on paired donors, with incorporation or reduction of molecular oxygen; F:heme binding; P:oxidation-reduction process
cluster3	PB.3178	putative germin-like protein 2-1	C:cell wall; F:manganese ion binding; F:nutrient reservoir activity; C:apoplast
cluster3	PB.3262	expansin-A8-like	C:extracellular region; C:cell wall; P:plant-type cell wall organization; C:membrane
cluster3	PB.3380	---NA---
cluster3	PB.3393	probable anion transporter 3, chloroplastic	F:inorganic phosphate transmembrane transporter activity; C:plastid; C:integral component of membrane; P:transmembrane transport
cluster3	PB.3404	soluble inorganic pyrophosphatase 4-like	F:magnesium ion binding; F:inorganic diphosphatase activity; C:cytosol; P:phosphate-containing compound metabolic process
cluster3	PB.3438	Dihydrofolate reductase	F:dihydrofolate reductase activity; C:nucleus; C:cytoplasm; F:hydrolase activity; P:oxidation-reduction process
cluster3	PB.3452	lipid transfer protein	P:lipid transport; F:transcription factor binding; F:lipid binding; P:response to abscisic acid; P:cutin biosynthetic process; C:membrane; P:symbiotic process; P:seed trichome elongation; P:secondary cell wall biogenesis involved in seed trichome differentiation
cluster3	PB.3458	protein PIN-LIKES 6	C:endoplasmic reticulum membrane; P:response to auxin; C:membrane; C:integral component of membrane; P:transmembrane transport
cluster3	PB.3556	TRNA wybutosine-synthesizing protein like	F:DNA binding
cluster3	PB.3558	9-cis-epoxycarotenoid dioxygenase 1	F:9-cis-epoxycarotenoid dioxygenase activity; F:metal ion binding; P:oxidation-reduction process
cluster3	PB.3568	nudix hydrolase 7-like	F:hydrolase activity
cluster3	PB.3576	seed maturation protein	P:biological_process
cluster3	PB.3581	early nodulin-like protein 2	C:plasma membrane; F:electron transfer activity; C:integral component of membrane; P:electron transport chain
cluster3	PB.3724	probable anion transporter 3, chloroplastic	F:inorganic phosphate transmembrane transporter activity; C:plastid; C:integral component of membrane; P:transmembrane transport
cluster3	PB.3735	soluble inorganic pyrophosphatase 4	F:magnesium ion binding; F:inorganic diphosphatase activity; C:cytosol; P:phosphate-containing compound metabolic process
cluster3	PB.3747	protein PIN-LIKES 6	C:endoplasmic reticulum membrane; P:response to auxin; C:integral component of membrane; P:transmembrane transport
cluster3	PB.3764	dihydrofolate reductase	C:nucleus; C:cytoplasm
cluster3	PB.3851	seed maturation protein	P:biological_process
cluster3	PB.3891	putative beta-glucosidase 41	F:hydrolase activity, hydrolyzing O-glycosyl compounds; P:carbohydrate metabolic process
cluster3	PB.3960	probable alpha,alpha-trehalose-phosphate synthase [UDP-forming] 11	F:trehalose-phosphatase activity; C:mitochondrion; C:cytosol; P:trehalose biosynthetic process; P:dephosphorylation; P:trehalose metabolism in response to stress
cluster3	PB.3967	cysteine-rich receptor-like protein kinase 10	F:chitinase activity; F:protein kinase activity; F:ATP binding; C:extracellular region; P:carbohydrate metabolic process; P:chitin catabolic process; P:protein phosphorylation; F:chitin binding; C:integral component of membrane
cluster3	PB.4001	probable trehalose-phosphate phosphatase J	F:trehalose-phosphatase activity; P:trehalose biosynthetic process; P:dephosphorylation
cluster3	PB.4212	WRKY transcription factor 28	F:DNA-binding transcription factor activity; C:nucleus; P:regulation of transcription, DNA-templated; F:sequence-specific DNA binding
cluster3	PB.4240	F-box protein At1g61340-like isoform X2
cluster3	PB.4287	auxin-responsive protein SAUR78	F:iron ion binding; P:response to auxin; F:oxidoreductase activity, acting on paired donors, with incorporation or reduction of molecular oxygen; F:heme binding; P:oxidation-reduction process
cluster3	PB.4309	probable 9-cis-epoxycarotenoid dioxygenase NCED5, chloroplastic	C:chloroplast stroma; P:carotene catabolic process; F:9-cis-epoxycarotenoid dioxygenase activity; F:metal ion binding; P:oxidation-reduction process
cluster3	PB.439	lipid transfer-like protein VAS	P:lipid transport; F:lipid binding
cluster3	PB.4412	1-aminocyclopropane-1-carboxylate oxidase homolog 1-like	F:metal ion binding; F:dioxygenase activity; P:oxidation-reduction process
cluster3	PB.4436	thiamine pyrophosphokinase 1 isoform X1	P:mRNA splicing, via spliceosome; P:nuclear-transcribed mRNA catabolic process; F:thiamine diphosphokinase activity; F:ATP binding; P:thiamine metabolic process; P:thiamine diphosphate biosynthetic process; F:kinase activity; P:phosphorylation; F:thiamine binding
cluster3	PB.4439	UDP-glucuronic acid decarboxylase 2-like	C:cytoplasm; P:D-xylose metabolic process; F:UDP-glucuronate decarboxylase activity; F:NAD+ binding
cluster3	PB.4513	probable amino acid permease 7	P:amino acid transmembrane transport; C:plasma membrane; F:amino acid transmembrane transporter activity; C:integral component of membrane
cluster3	PB.452	hypothetical protein TEA_005570	F:nucleic acid binding; F:RNA-DNA hybrid ribonuclease activity; C:membrane; C:integral component of membrane; P:RNA phosphodiester bond hydrolysis, endonucleolytic
cluster3	PB.4598	putative beta-glucosidase 41 isoform X1	P:carbohydrate metabolic process; F:beta-glucosidase activity
cluster3	PB.4653	Fusaric acid cluster transcription factor
cluster3	PB.4680	Coronin-2A like	C:integral component of membrane
cluster3	PB.4708	---NA---
cluster3	PB.4716	dihydrofolate reductase	C:nucleus; C:cytoplasm
cluster3	PB.475	cellulose synthase-like protein D3	C:trans-Golgi network; C:plasma membrane; P:plant-type primary cell wall biogenesis; C:integral component of membrane; F:cellulose synthase (UDP-forming) activity; P:cellulose biosynthetic process; F:mannan synthase activity; P:cell wall organization; P:mannosylation
cluster3	PB.4750	GBF-interacting protein like	F:helicase activity; F:transferase activity, transferring glycosyl groups
cluster3	PB.4798	monothiol glutaredoxin-S10	F:arsenate reductase (glutaredoxin) activity; F:electron transfer activity; F:protein disulfide oxidoreductase activity; P:electron transport chain; P:cell redox homeostasis
cluster3	PB.4824	ATP-citrate synthase beta chain protein 2	F:ATP citrate synthase activity; C:cytosol; P:acetyl-CoA biosynthetic process; P:fatty acid biosynthetic process
cluster3	PB.4863	putative 5'-methylthioadenosine/S-adenosylhomocysteine nucleosidase 1-like	F:calcium ion binding
cluster3	PB.4923	hypothetical protein C3L33_08268, partial
cluster3	PB.4927	protein NOI4	P:innate immune response-activating signal transduction; C:plasma membrane
cluster3	PB.4931	probable amino acid permease 7	C:integral component of membrane
cluster3	PB.5023	oligopeptide transporter 7-like	C:integral component of plasma membrane; P:oligopeptide transmembrane transport; F:oligopeptide transmembrane transporter activity
cluster3	PB.5079	aspartyl protease family protein 2-like	F:aspartic-type endopeptidase activity; P:proteolysis; P:protein catabolic process
cluster3	PB.5138	chaperone protein dnaJ 11, chloroplastic-like	C:integral component of membrane
cluster3	PB.5148	non-specific lipid-transfer protein 1-like	P:lipid transport; F:lipid binding
cluster3	PB.5168	---NA---
cluster3	PB.5196	Expansin-A6 like	C:extracellular region; C:cell wall; P:plant-type cell wall organization; C:membrane
cluster3	PB.5249	bifunctional riboflavin biosynthesis protein RIBA 1, chloroplastic	F:GTP cyclohydrolase II activity; F:3,4-dihydroxy-2-butanone-4-phosphate synthase activity; P:riboflavin biosynthetic process; C:chloroplast stroma
cluster3	PB.5281	Protein FAM227A like
cluster3	PB.5282	Pectin acetylesterase	C:extracellular region; C:plant-type cell wall; F:pectin acetylesterase activity; P:cell wall organization
cluster3	PB.5373	---NA---
cluster3	PB.5386	Pectate lyase	F:pectate lyase activity; P:pectin catabolic process; F:metal ion binding
cluster3	PB.5390	hypothetical protein BRARA_G00699	F:adenosylhomocysteinase activity; P:one-carbon metabolic process; F:hydrolase activity
cluster3	PB.5490	pectinesterase 3-like	C:extracellular region; C:cell wall; C:integral component of membrane; F:pectinesterase activity; P:cell wall modification; P:negative regulation of catalytic activity; F:aspartyl esterase activity; P:pectin catabolic process; F:pectinesterase inhibitor activity
cluster3	PB.5509	inorganic pyrophosphatase 1-like	P:dephosphorylation; F:phosphatase activity; F:metal ion binding
cluster3	PB.5608	putative phosphatidylglycerol/phosphatidylinositol transfer protein DDB_G0282179	P:intracellular sterol transport; F:sterol binding
cluster3	PB.5666	aquaporin PIP1-1	C:vacuole; C:plasma membrane; P:water transport; P:response to water deprivation; C:plasmodesma; F:water channel activity; C:integral component of membrane; P:transmembrane transport
cluster3	PB.5714	probable glucan 1,3-beta-glucosidase A	F:hydrolase activity, hydrolyzing O-glycosyl compounds; C:cytoplasm; P:carbohydrate metabolic process; P:establishment or maintenance of cell polarity; C:actin cytoskeleton; P:cell migration; F:actin filament binding; P:actin filament bundle assembly
cluster3	PB.5715	probable glucan 1,3-beta-glucosidase A	F:hydrolase activity, hydrolyzing O-glycosyl compounds; C:cytoplasm; P:carbohydrate metabolic process; P:establishment or maintenance of cell polarity; C:actin cytoskeleton; P:cell migration; F:actin filament binding; P:actin filament bundle assembly
cluster3	PB.5785	type IV inositol polyphosphate 5-phosphatase 11	F:phosphatidylinositol-4,5-bisphosphate 5-phosphatase activity; F:endonuclease activity; F:exonuclease activity; C:plasma membrane; P:response to salt stress; P:response to auxin; P:response to abscisic acid; P:response to jasmonic acid; F:phosphatidylinositol-3,4,5-trisphosphate 5-phosphatase activity; P:phosphatidylinositol-3-phosphate biosynthetic process; F:phosphatidylinositol-3,5-bisphospha…
cluster3	PB.5859	D-xylose-proton symporter-like 2	F:carbohydrate:proton symporter activity; F:fructose transmembrane transporter activity; F:glucose transmembrane transporter activity; C:integral component of plasma membrane; P:fructose transmembrane transport; P:glucose import; P:proton transmembrane transport
cluster3	PB.5902	UDP-glycosyltransferase 88A1-like	F:UDP-glycosyltransferase activity; C:integral component of membrane; F:transferase activity, transferring hexosyl groups; C:intracellular membrane-bounded organelle
cluster3	PB.5938	acid vacuolar invertase	F:sucrose alpha-glucosidase activity; C:vacuolar lumen; P:carbohydrate metabolic process; C:integral component of membrane
cluster3	PB.5955	Glutamate [NMDA] receptor subunit 1 like	C:chloroplast
cluster3	PB.5958	adenine/guanine permease AZG1	F:purine nucleobase transmembrane transporter activity; C:plasma membrane; P:adenine transport; P:guanine transport; C:integral component of membrane; P:purine nucleobase transmembrane transport
cluster3	PB.596	protein REVERSION-TO-ETHYLENE SENSITIVITY1	C:endoplasmic reticulum; C:Golgi apparatus; P:regulation of ethylene-activated signaling pathway; C:integral component of membrane
cluster3	PB.6004	aquaporin TIP1-3	P:water transport; F:urea transmembrane transporter activity; F:water channel activity; C:integral component of membrane; P:urea transmembrane transport
[truncated: 3,628 more rows]
