# Supplementary material for: Ethylene promotes fruit ripening initiation by downregulating photosynthesis, enhancing abscisic acid and suppressing jasmonic acid in blueberry (Vaccinium ashei)
Source: BMC Plant Biol. 2024 May 18;24:418. doi: 10.1186/s12870-024-05106-4 (PMC11102277; doi:10.1186/s12870-024-05106-4)
Supplement: Supplementary file 5 — Supplementary Material 5 [file 12870_2024_5106_MOESM5_ESM.xlsx]

## Sheet: Table S3
Table S3. Ethylene regulated genes in rabbiteye blueberry (>2 fold change & < 0.01 FDR)
Days after ethephon treatment	gene	logFC	fdr	description	GO	Cluster
1	PB.10233	4.0101	6.80837e-11	uncharacterized acetyltransferase At3g50280-like	F:transferase activity, transferring acyl groups other than amino-acyl groups	cluster7
1	PB.11900	3.16785	4.27766e-28	probable boron transporter 7	F:inorganic anion exchanger activity; C:integral component of membrane; P:borate transmembrane transport; F:borate efflux transmembrane transporter activity	cluster8
1	PB.5417	2.49894	8.32393e-20	---NA---		cluster8
1	PB.14076	1.96221	3.86438e-13	---NA---		cluster8
1	PB.2304	1.9357	2.75112e-08	thaumatin-like protein	C:extracellular region; P:defense response	cluster9
1	PB.6351	1.87788	0.00857809	laccase-15-like	F:ferroxidase activity; F:copper ion binding; C:plasma membrane; P:iron ion transport; P:lignin catabolic process; C:apoplast; F:hydroquinone:oxygen oxidoreductase activity; P:iron ion homeostasis; P:oxidation-reduction process	cluster5
1	PB.10024	1.85428	0.00131988	probable LRR receptor-like serine/threonine-protein kinase At3g47570	F:kinase activity	cluster3
1	PB.9040	1.84898	1.14538e-13	---NA---		cluster8
1	PB.6249	1.7833	3.31321e-12	---NA---		cluster8
1	PB.3938	1.77936	1.33407e-08	ARGOS-like protein		cluster8
1	PB.14075	1.76875	2.12412e-10	Uncharacterized protein TCM_020114	C:membrane; C:integral component of membrane	cluster8
1	PB.14615	1.7621	0.00151128	probable LRR receptor-like serine/threonine-protein kinase At3g47570	F:nucleotide binding; F:protein kinase activity; C:membrane; P:phosphorylation	cluster9
1	PB.6469	1.73457	3.35203e-08	---NA---		cluster8
1	PB.13137	1.69276	0.00135614	protein P21-like	C:extracellular region; P:defense response	cluster7
1	PB.10893	1.67389	3.61555e-06	expansin-A4	C:extracellular region; C:cell wall; P:plant-type cell wall organization; C:membrane	cluster8
1	PB.4359	1.66583	2.74215e-05	expansin-A4	C:extracellular region; C:cell wall; P:plant-type cell wall organization; C:membrane	cluster8
1	PB.9945	1.66536	5.236e-10	Myelin transcription factor 1-like protein	F:antiporter activity; C:integral component of membrane; P:xenobiotic transport; F:xenobiotic transmembrane transporter activity; P:transmembrane transport	cluster3
1	PB.1769	1.62427	2.90594e-07	basic endochitinase-like	F:chitinase activity; P:carbohydrate metabolic process; P:chitin catabolic process; F:chitin binding; P:cell wall macromolecule catabolic process	cluster1
1	PB.6352	1.62037	3.90954e-05	laccase-15-like isoform X1	F:ferroxidase activity; F:copper ion binding; C:plasma membrane; P:iron ion transport; P:lignin catabolic process; C:apoplast; F:hydroquinone:oxygen oxidoreductase activity; P:iron ion homeostasis; P:oxidation-reduction process	cluster5
1	PB.4288	1.55205	0.00365495	tetrahydrocannabinolic acid synthase-like	F:oxidoreductase activity; P:oxidation-reduction process; F:FAD binding	cluster5
1	PB.15808	1.54601	0.000769533	endochitinase 4	P:polysaccharide catabolic process; F:chitinase activity; C:extracellular region; C:cell wall; C:vacuole; P:chitin catabolic process; F:chitin binding; P:plant-type hypersensitive response; P:cell wall macromolecule catabolic process; P:defense response to fungus	cluster7
1	PB.10297	1.54364	0.000181833	calcium-dependent protein kinase 26-like	F:calcium ion binding; F:calmodulin binding; F:ATP binding; C:nucleus; C:cytoplasm; F:calcium-dependent protein serine/threonine kinase activity; P:peptidyl-serine phosphorylation; P:intracellular signal transduction; P:protein autophosphorylation	cluster5
1	PB.14457	1.52901	0.000135441	transposable element gene	F:nucleic acid binding; F:endonuclease activity; F:zinc ion binding; P:DNA integration; P:nucleic acid phosphodiester bond hydrolysis	cluster7
1	PB.14832	1.49263	5.30288e-06	Ethylene-responsive transcription factor RAP2-12 like	F:DNA binding; F:DNA-binding transcription factor activity; C:nucleus; P:regulation of transcription, DNA-templated	cluster5
1	PB.9577	1.48978	1.80891e-09	vinorine synthase-like	F:transferase activity	cluster7
1	PB.9211	1.4636	0.00873946	---NA---		cluster7
1	PB.7572	1.43781	4.17402e-07	chaperone protein dnaJ 11, chloroplastic-like		cluster1
1	PB.11532	1.43008	0.00103048	DUF740 domain-containing protein		cluster3
1	PB.380	1.42683	8.27347e-08	probable WRKY transcription factor 40	F:DNA binding	cluster9
1	PB.1593	1.42636	4.53107e-05	cytochrome P450 CYP82D47-like	F:DNA binding; F:monooxygenase activity; F:iron ion binding; C:nucleus; C:integral component of membrane; F:oxidoreductase activity, acting on paired donors, with incorporation or reduction of molecular oxygen; F:heme binding; P:oxidation-reduction process	cluster9
1	PB.9855	1.40433	7.81414e-06	ethylene-responsive transcription factor RAP2-12	F:DNA binding; F:DNA-binding transcription factor activity; C:nucleus; P:regulation of transcription, DNA-templated	cluster5
1	PB.8235	1.40052	1.06132e-07	probable WRKY transcription factor 40	F:DNA binding	cluster9
1	PB.8744	1.36621	1.45363e-05	Protein ENHANCED DISEASE RESISTANCE like		cluster9
1	PB.4284	1.35219	0.00288325	tetrahydrocannabinolic acid synthase-like	F:oxidoreductase activity; P:oxidation-reduction process; F:FAD binding	cluster5
1	PB.9423	1.35129	3.23848e-05	uncharacterized acetyltransferase At3g50280	F:transferase activity, transferring acyl groups other than amino-acyl groups	NA
1	PB.4298	1.34713	0.00171888	probable LRR receptor-like serine/threonine-protein kinase At3g47570	F:kinase activity	cluster8
1	PB.8913	1.33405	0.00924144	endochitinase B	P:polysaccharide catabolic process; F:chitinase activity; C:vacuole; P:chitin catabolic process; F:chitin binding; P:plant-type hypersensitive response; P:cell wall macromolecule catabolic process; P:defense response to fungus	cluster9
1	PB.3865	1.33302	0.000188972	Vesicle-associated protein 4-2	C:endoplasmic reticulum membrane	cluster9
1	PB.2377	1.32706	2.74547e-05	Retrovirus-related Pol polyprotein from transposon TNT 1-94	F:nucleic acid binding; F:zinc ion binding; P:DNA integration	cluster7
1	PB.15044	1.32131	1.91947e-05	protein EXORDIUM-like		NA
1	PB.5509	1.32041	4.67761e-06	inorganic pyrophosphatase 1-like	P:dephosphorylation; F:phosphatase activity; F:metal ion binding	cluster3
1	PB.13910	1.30744	0.00510635	23.6 kDa heat shock protein, mitochondrial-like isoform X2		cluster5
1	PB.1240	1.29133	0.00418276	endochitinase B	P:polysaccharide catabolic process; F:chitinase activity; C:extracellular region; C:cell wall; C:vacuole; P:chitin catabolic process; F:chitin binding; P:plant-type hypersensitive response; P:cell wall macromolecule catabolic process; P:defense response to fungus	cluster9
1	PB.4938	1.28971	0.00637241	---NA---		NA
1	PB.6388	1.28316	1.06768e-07	Phosphatidylinositol 4-phosphate 5-kinase	C:integral component of membrane; F:kinase activity; P:phosphorylation	cluster8
1	PB.13746	1.27867	6.12893e-05	galactinol synthase 2-like	C:cytoplasm; P:galactose metabolic process; F:metal ion binding; F:inositol 3-alpha-galactosyltransferase activity	cluster3
1	PB.14077	1.27536	0.000838188	arabinogalactan peptide 20	C:integral component of membrane	cluster3
1	PB.14458	1.26682	5.71463e-05	transposable element gene	F:nucleic acid binding; F:endonuclease activity; F:methyltransferase activity; F:zinc ion binding; P:DNA integration; P:methylation; P:nucleic acid phosphodiester bond hydrolysis	cluster7
1	PB.9109	1.26344	0.000365818	UDP-glycosyltransferase 13-like	F:UDP-glycosyltransferase activity; F:transferase activity, transferring hexosyl groups; C:intracellular membrane-bounded organelle	cluster5
1	PB.55	1.26306	0.000202779	extradiol ring-cleavage dioxygenase-like	P:cellular aromatic compound metabolic process; F:ferrous iron binding; F:zinc ion binding; F:oxidoreductase activity, acting on single donors with incorporation of molecular oxygen; F:dioxygenase activity; P:oxidation-reduction process	cluster9
1	PB.6394	1.26276	0.000256043	abscisic acid receptor PYR1-like	F:protein phosphatase inhibitor activity; C:nucleus; C:cytosol; P:abscisic acid-activated signaling pathway; F:abscisic acid binding; F:signaling receptor activity; F:protein homodimerization activity; P:regulation of protein serine/threonine phosphatase activity; P:negative regulation of protein serine/threonine phosphatase activity	cluster8
1	PB.1920	1.26268	0.00551909	ABC transporter G family member 21	F:ATP binding; C:plasma membrane; C:integral component of membrane; F:ATPase activity; F:ATPase-coupled transmembrane transporter activity; P:transmembrane transport	cluster9
1	PB.7399	1.25045	7.4539e-07	putative glutamine amidotransferase PB2B2.05	P:glutamine metabolic process; F:transferase activity; F:hydrolase activity	cluster8
1	PB.8480	1.24807	4.97752e-05	expansin-like B1	C:extracellular region; P:sexual reproduction	cluster7
1	PB.6214	1.24652	0.000392998	abscisic acid receptor PYR1-like	F:protein phosphatase inhibitor activity; C:nucleus; C:cytosol; P:abscisic acid-activated signaling pathway; F:abscisic acid binding; F:signaling receptor activity; F:protein homodimerization activity; P:regulation of protein serine/threonine phosphatase activity; P:negative regulation of protein serine/threonine phosphatase activity	cluster8
1	PB.7910	1.24543	4.9453e-05	expansin-like B1	C:extracellular region; P:sexual reproduction	cluster7
1	PB.9949	1.23303	0.00794404	carbonic anhydrase 2-like	F:carbonate dehydratase activity; F:zinc ion binding; P:cyanate catabolic process; P:carbon utilization	cluster3
1	PB.13663	1.22968	9.0662e-08	Senescence regulator S40 protein	F:translation initiation factor activity; P:translational initiation; C:plasmodesma	cluster3
1	PB.14707	1.22593	8.19208e-07	---NA---		cluster5
1	PB.1508	1.22309	0.0064513	chaperone protein dnaJ 11, chloroplastic-like	F:RNA binding; F:methyltransferase activity; F:transferase activity; P:methylation	cluster1
1	PB.13917	1.21041	5.43765e-05	---NA---		cluster3
1	PB.11339	1.20529	3.77516e-07	Transcription initiation factor TFIID subunit 9 like	F:translation initiation factor activity; P:translational initiation; C:plasmodesma	cluster3
1	PB.1092	1.19802	1.14883e-05	auxin-responsive protein SAUR76-like	C:nucleus; C:cytoplasm; P:response to auxin; C:extrinsic component of plasma membrane; P:positive regulation of cell growth	cluster8
1	PB.6189	1.1898	0.00361968	zinc finger CCCH domain-containing protein 20-like	F:nucleic acid binding; F:metal ion binding	cluster5
1	PB.13978	1.18894	0.00711864	zinc finger protein ZAT5-like	F:nucleic acid binding; F:superoxide dismutase activity; P:superoxide metabolic process; P:removal of superoxide radicals; F:metal ion binding; P:oxidation-reduction process	cluster9
1	PB.2118	1.17944	0.000963341	arabinogalactan peptide 20-like	C:integral component of membrane	cluster3
1	PB.596	1.1748	3.61555e-06	protein REVERSION-TO-ETHYLENE SENSITIVITY1	C:endoplasmic reticulum; C:Golgi apparatus; P:regulation of ethylene-activated signaling pathway; C:integral component of membrane	cluster3
1	PB.14079	1.16845	0.00133384	arabinogalactan peptide 20-like	C:integral component of membrane	cluster3
1	PB.1425	1.16451	2.5771e-08	---NA---		cluster3
1	PB.14078	1.16131	0.00251643	arabinogalactan peptide 20-like	C:integral component of membrane	cluster3
1	PB.13747	1.15649	0.000203733	galactinol synthase 2-like	C:cytoplasm; P:galactose metabolic process; F:metal ion binding; F:inositol 3-alpha-galactosyltransferase activity	cluster3
1	PB.6747	1.14879	0.00298298	probable carboxylesterase 12	F:hydrolase activity	cluster9
1	PB.11066	1.14314	0.000408259	mitogen-activated protein kinase kinase kinase 18-like	F:protein serine/threonine kinase activity; F:ATP binding; P:protein phosphorylation; P:signal transduction; P:positive regulation of macromolecule metabolic process; C:membrane; P:positive regulation of cellular metabolic process; P:positive regulation of nitrogen compound metabolic process; P:regulation of primary metabolic process	cluster9
1	PB.5198	1.14228	3.04611e-05	C24B11 05	P:dephosphorylation; F:pyridoxal phosphatase activity	NA
1	PB.1212	1.14161	0.00633114	17.1 kDa class II heat shock protein-like	P:protein folding; P:response to heat; P:response to salt stress; P:response to hydrogen peroxide; F:protein self-association; F:unfolded protein binding; P:protein complex oligomerization	cluster9
1	PB.6610	1.14071	0.000381787	galactinol synthase 2-like	P:galactose metabolic process; F:inositol 3-alpha-galactosyltransferase activity	cluster3
1	PB.1175	1.13381	3.83798e-06	DUF761 domain-containing protein/DUF4408 domain-containing protein	C:membrane; C:integral component of membrane	cluster2
1	PB.12352	1.12502	0.00500987	eceriferum 3	C:membrane	cluster9
1	PB.11592	1.12439	0.00224156	luminal-binding protein	F:ATP binding; C:nucleus; C:endoplasmic reticulum lumen; C:integral component of membrane; F:ATPase activity; P:ubiquitin-dependent ERAD pathway; P:endoplasmic reticulum unfolded protein response; F:heat shock protein binding; C:endoplasmic reticulum chaperone complex; P:protein refolding; F:protein folding chaperone; F:unfolded protein binding; P:chaperone cofactor-dependent protein refolding; F…	cluster8
1	PB.11842	1.12344	0.000578766	luminal-binding protein 5	F:ATP binding; C:nucleus; C:endoplasmic reticulum lumen; C:membrane; F:ATPase activity; P:ubiquitin-dependent ERAD pathway; P:endoplasmic reticulum unfolded protein response; F:heat shock protein binding; C:endoplasmic reticulum chaperone complex; P:protein refolding; F:protein folding chaperone; F:unfolded protein binding; P:chaperone cofactor-dependent protein refolding; F:misfolded protein bin…	cluster8
1	PB.9354	1.11878	0.00310013	17.1 kDa class II heat shock protein-like	P:protein folding; P:response to heat; P:response to salt stress; P:response to hydrogen peroxide; F:protein self-association; F:unfolded protein binding; P:protein complex oligomerization	cluster9
1	PB.627	1.11403	6.38091e-06	Phosphatidylinositol 4-phosphate 5-kinase	C:integral component of membrane; F:kinase activity; P:phosphorylation	NA
1	PB.4344	1.11019	0.00333288	mitogen-activated protein kinase kinase kinase 18-like	F:protein serine/threonine kinase activity; F:ATP binding; P:protein phosphorylation; C:membrane	cluster9
1	PB.2067	1.10949	0.00308693	luminal-binding protein	F:ATP binding; C:nucleus; C:endoplasmic reticulum lumen; C:integral component of membrane; F:ATPase activity; P:ubiquitin-dependent ERAD pathway; P:endoplasmic reticulum unfolded protein response; F:heat shock protein binding; C:endoplasmic reticulum chaperone complex; P:protein refolding; F:protein folding chaperone; F:unfolded protein binding; P:chaperone cofactor-dependent protein refolding; F…	cluster8
1	PB.9931	1.10417	0.00386344	---NA---		cluster3
1	PB.12017	1.10081	0.00269834	luminal-binding protein 5	F:ATP binding; C:nucleus; C:endoplasmic reticulum lumen; C:integral component of membrane; F:ATPase activity; P:ubiquitin-dependent ERAD pathway; P:endoplasmic reticulum unfolded protein response; F:heat shock protein binding; C:endoplasmic reticulum chaperone complex; P:protein refolding; F:protein folding chaperone; F:unfolded protein binding; P:chaperone cofactor-dependent protein refolding; F…	cluster8
1	PB.10062	1.07348	2.58222e-06	TIP41-like protein		cluster8
1	PB.6075	1.06627	2.64539e-06	protein BIC1-like	P:blue light signaling pathway	cluster3
1	PB.13918	1.05577	6.38245e-05	transcriptional regulator ATRX homolog	F:kinase activity; P:phosphorylation	cluster3
1	PB.6836	1.05404	0.00211935	pathogen-related protein-like		cluster7
1	PB.11397	1.05379	4.97582e-05	cytochrome b561 and DOMON domain-containing protein At5g47530-like	C:integral component of membrane; F:metal ion binding; P:oxidation-reduction process	cluster7
1	PB.11450	1.0443	0.0032663	protein trichome birefringence-like 39	C:Golgi apparatus; P:proteolysis; F:cysteine-type peptidase activity; F:O-acetyltransferase activity	cluster3
1	PB.9712	1.04028	9.00107e-07	Sushi, nidogen and EGF-like domain-containing protein	F:transferase activity	cluster8
1	PB.2106	1.03946	0.000489015	aspartyl protease family protein 2-like	F:aspartic-type endopeptidase activity; P:proteolysis; P:protein catabolic process	cluster3
1	PB.2913	1.03895	0.00442516	CTP synthase-like isoform X1	F:CTP synthase activity; F:ATP binding; C:cytosol; P:glutamine metabolic process; P:pyrimidine nucleobase biosynthetic process; F:identical protein binding; P:'de novo' CTP biosynthetic process; P:response to cadmium ion	cluster3
1	PB.1993	1.03374	1.28982e-05	putative alpha/Beta hydrolase	P:proteolysis; F:serine-type peptidase activity; C:integral component of membrane	NA
1	PB.11635	1.02958	0.000766037	ethylene-responsive transcription factor ERF003-like	F:DNA binding; F:DNA-binding transcription factor activity; C:nucleus; P:regulation of transcription, DNA-templated	cluster3
1	PB.5605	1.02733	2.65828e-05	EIN3-binding F-box protein 1	C:SCF ubiquitin ligase complex; P:SCF-dependent proteasomal ubiquitin-dependent protein catabolic process	cluster5
1	PB.9054	1.02203	0.00350947	probable calcium-binding protein CML41	F:calcium ion binding	cluster9
1	PB.13362	1.01894	1.75695e-05	auxin-responsive protein IAA4-like	C:nucleus; P:regulation of transcription, DNA-templated; P:auxin-activated signaling pathway	NA
1	PB.779	1.01201	0.00418324	---NA---		cluster3
1	PB.14139	1.01182	0.00728555	putative pre-mRNA-splicing factor SF2 isoform X1	F:catalytic activity	cluster3
1	PB.10783	1.01112	0.00764962	CTP synthase-like isoform X1	F:CTP synthase activity; F:ATP binding; P:glutamine metabolic process; P:pyrimidine nucleobase biosynthetic process; F:identical protein binding; P:'de novo' CTP biosynthetic process	cluster3
1	PB.13053	1.00712	1.69596e-05	Centromere protein like		cluster8
1	PB.6542	1.00528	0.00493789	putative lipid-transfer protein DIR1	F:fatty acid binding; P:systemic acquired resistance	cluster8
1	PB.1666	1.00438	0.00292177	protein EXORDIUM-like	C:extracellular space; C:apoplast	cluster8
1	PB.13190	1.0011	0.000607479	probable xyloglucan endotransglucosylase/hydrolase protein 23	F:hydrolase activity, hydrolyzing O-glycosyl compounds; C:cell wall; P:xyloglucan metabolic process; F:xyloglucan:xyloglucosyl transferase activity; P:cell wall biogenesis; C:apoplast; P:cell wall organization	cluster5
1	PB.9309	-1.00055	0.00248667	Cleavage and polyadenylation specificity factor subunit like	C:integral component of membrane	cluster1
1	PB.14900	-1.00097	3.24524e-06	thiamine thiazole synthase, chloroplastic-like	F:iron ion binding; C:cytosol; P:thiamine biosynthetic process; C:chloroplast stroma; F:transferase activity, transferring pentosyl groups; P:thiazole biosynthetic process	cluster5
1	PB.15209	-1.00108	5.08294e-05	30S ribosomal protein S10, chloroplastic-like	F:RNA binding; F:structural constituent of ribosome; C:mitochondrion; P:translation; C:chloroplast stroma; C:small ribosomal subunit	cluster1
1	PB.4383	-1.00147	0.000118937	monocopper oxidase-like protein SKU5	F:serine-type carboxypeptidase activity; F:ferroxidase activity; F:copper ion binding; C:plasma membrane; P:proteolysis; P:iron ion transport; F:L-ascorbate oxidase activity; P:iron ion homeostasis; P:oxidation-reduction process	cluster1
1	PB.8560	-1.00216	1.66961e-05	protein PLASTID TRANSCRIPTIONALLY ACTIVE 10	F:nucleic acid binding; C:chloroplast; C:plastid chromosome	cluster6
1	PB.11454	-1.00219	9.84509e-05	ATP-dependent zinc metalloprotease FTSH 2, chloroplastic	F:ATP-dependent peptidase activity; F:metalloendopeptidase activity; F:ATP binding; P:proteolysis; F:zinc ion binding; C:chloroplast thylakoid membrane; C:chloroplast envelope; P:thylakoid membrane organization; P:photoinhibition; P:photosystem II repair; P:PSII associated light-harvesting complex II catabolic process; C:integral component of membrane	cluster1
1	PB.128	-1.00248	0.00655539	---NA---		NA
1	PB.2766	-1.00319	7.66783e-05	receptor-like serine/threonine-protein kinase At4g25390	F:protein kinase activity; F:ATP binding; P:protein phosphorylation; C:integral component of membrane	NA
1	PB.7998	-1.00344	0.000331747	early light-induced protein, chloroplastic-like	C:integral component of membrane	cluster2
1	PB.5639	-1.0041	0.00266545	protein argonaute 4-like	F:nucleic acid binding; P:gene silencing by RNA	cluster1
1	PB.6851	-1.0042	9.84509e-05	DPP6 N-terminal domain-like protein		cluster6
1	PB.4297	-1.00573	0.00117485	Wall-associated receptor kinase 5	F:protein kinase activity; C:membrane; P:phosphorylation; F:ion binding	cluster1
1	PB.2802	-1.00709	0.00969544	---NA---		cluster1
1	PB.11406	-1.00908	0.000449871	chromatin remodeling protein EBS	F:chromatin binding; F:methyltransferase activity; P:methylation; F:metal ion binding; F:histone demethylase activity (H3-K36 specific); P:oxidation-reduction process; P:histone H3-K36 demethylation	cluster1
1	PB.11475	-1.00924	1.60852e-05	filament-like plant protein isoform X1		cluster1
1	PB.7756	-1.00926	0.00628418	Zinc finger protein like	C:cellular anatomical entity	cluster1
1	PB.1166	-1.01003	0.000193501	65-kDa microtubule-associated protein 1-like	P:microtubule cytoskeleton organization; F:microtubule binding	cluster1
1	PB.2592	-1.01118	0.000149293	phosphoglycerate kinase, chloroplastic	F:phosphoglycerate kinase activity; F:ATP binding; C:cytosol; P:gluconeogenesis; P:glycolytic process; F:ADP binding; P:response to cadmium ion; P:positive regulation of oxidative phosphorylation	cluster1
1	PB.9872	-1.01209	3.981e-05	chaperonin CPN60-like 2, mitochondrial	C:cytoplasm; P:protein folding	cluster1
1	PB.6598	-1.01235	0.00209856	abscisic stress-ripening protein 2-like		cluster6
1	PB.2742	-1.01238	0.000442443	probable aquaporin PIP1-2	C:vacuole; C:plasma membrane; P:water transport; P:response to water deprivation; C:plasmodesma; F:water channel activity; C:integral component of membrane; P:plant ovule development; P:transmembrane transport	cluster2
1	PB.519	-1.01314	0.000690009	root phototropism protein 2	P:phototropism	cluster1
1	PB.9030	-1.014	5.71463e-05	protein ASPARTIC PROTEASE IN GUARD CELL 1	F:aspartic-type endopeptidase activity; P:proteolysis; P:response to water deprivation; P:response to abscisic acid; P:protein catabolic process	cluster1
1	PB.11535	-1.01682	0.000472423	homeobox-leucine zipper protein ATHB-6-like	F:DNA binding	cluster6
1	PB.7915	-1.01726	1.83557e-05	protein NSP-INTERACTING KINASE 3	F:transmembrane receptor protein serine/threonine kinase activity; F:ATP binding; C:plasma membrane; P:protein phosphorylation; P:transmembrane receptor protein serine/threonine kinase signaling pathway; C:integral component of membrane	cluster6
1	PB.3161	-1.01733	0.00130506	DAG protein, chloroplastic-like	C:mitochondrion; C:chloroplast; P:cytidine to uridine editing; P:mitochondrial mRNA modification; P:chloroplast RNA modification	cluster1
1	PB.9614	-1.01898	0.00452833	Protein LURP-one-related like		cluster1
1	PB.6758	-1.0191	1.42278e-05	malate dehydrogenase, glyoxysomal	P:carbohydrate metabolic process; P:tricarboxylic acid cycle; P:malate metabolic process; C:chloroplast; F:L-malate dehydrogenase activity	cluster6
1	PB.6108	-1.02092	0.000184924	subtilisin-like protease SBT1.9	F:serine-type endopeptidase activity; P:proteolysis; F:peptidase activity; F:serine-type peptidase activity; F:hydrolase activity	cluster1
1	PB.8493	-1.02099	0.000630315	snakin-2-like	C:integral component of membrane	cluster2
1	PB.9021	-1.02175	4.97752e-05	alpha-galactosidase 1	P:carbohydrate metabolic process; C:plant-type cell wall; C:integral component of membrane; C:apoplast; F:raffinose alpha-galactosidase activity	cluster1
1	PB.2926	-1.02225	0.000118664	phosphoglycerate kinase, chloroplastic	F:phosphoglycerate kinase activity; F:ATP binding; C:cytosol; P:gluconeogenesis; P:glycolytic process; F:ADP binding; P:response to cadmium ion; P:positive regulation of oxidative phosphorylation	cluster1
1	PB.5530	-1.02302	0.000135441	sugar carrier protein A	F:carbohydrate:proton symporter activity; C:integral component of plasma membrane; P:glucose import; P:proton transmembrane transport	cluster6
1	PB.6447	-1.02351	0.00158445	chitinase-like protein 1	F:chitinase activity; P:carbohydrate metabolic process; P:chitin catabolic process; P:cell wall macromolecule catabolic process	cluster2
1	PB.15860	-1.02536	2.12824e-05	kaempferol 3-O-beta-D-galactosyltransferase-like	P:anthocyanin-containing compound biosynthetic process; F:cyanidin 3-O-galactosyltransferase activity	cluster1
1	PB.15311	-1.02607	0.00253125	Histone-lysine N-methyltransferase	F:transferase activity	cluster6
1	PB.4132	-1.02672	0.00214397	La-related protein 6 isoform 1	C:endoplasmic reticulum; C:integral component of membrane; P:cellular response to oxidative stress; P:cellular response to osmotic stress	cluster1
1	PB.2462	-1.02798	0.000392998	root phototropism protein 2	P:phototropism	cluster1
1	PB.15155	-1.02852	0.0018418	---NA---		cluster4
1	PB.10782	-1.02915	3.72402e-05	DNA-directed RNA polymerases IV and V subunit 4-like	F:nucleotide binding; F:DNA-directed 5'-3' RNA polymerase activity; P:DNA-templated transcription, initiation; C:RNA polymerase complex	cluster1
1	PB.12806	-1.02929	3.90954e-05	probable 2-carboxy-D-arabinitol-1-phosphatase	C:cytoplasm; P:dephosphorylation; F:phosphatase activity	cluster6
1	PB.11478	-1.02938	2.40589e-05	chlorophyllide a oxygenase, chloroplastic	F:iron ion binding; F:chlorophyllide a oxygenase [overall] activity; F:2 iron, 2 sulfur cluster binding; P:oxidation-reduction process	cluster1
1	PB.13819	-1.03071	7.37463e-07	---NA---		cluster4
1	PB.15484	-1.03377	0.000749869	mitoferrin-like isoform X4	F:ATP transmembrane transporter activity; F:iron ion transmembrane transporter activity; P:ATP transport; C:integral component of membrane; P:iron import into the mitochondrion	NA
1	PB.12517	-1.03379	0.00350523	protein argonaute 4-like	F:nucleic acid binding; P:gene silencing by RNA	cluster1
1	PB.10477	-1.03512	0.000153409	probable aquaporin PIP1-2	C:vacuole; C:plasma membrane; P:water transport; P:response to water deprivation; C:plasmodesma; F:water channel activity; C:integral component of membrane; P:plant ovule development; P:transmembrane transport	cluster2
1	PB.5877	-1.03594	0.000736451	Granule-bound starch synthase 1, chloroplastic/amyloplastic	F:glycogen (starch) synthase activity; C:amyloplast; C:chloroplast; P:starch biosynthetic process	cluster1
1	PB.5986	-1.03615	9.33201e-05	7-deoxyloganetic acid glucosyltransferase-like	F:RNA binding; F:UDP-glycosyltransferase activity; F:transferase activity, transferring hexosyl groups; C:intracellular membrane-bounded organelle	cluster6
1	PB.9823	-1.03655	0.000258706	tubulin alpha chain	P:microtubule cytoskeleton organization; P:mitotic cell cycle; F:GTPase activity; F:structural constituent of cytoskeleton; F:GTP binding; C:cytoplasm; C:microtubule	cluster1
1	PB.8123	-1.03739	3.16718e-05	magnesium-chelatase subunit ChlI, chloroplastic	F:ATP binding; C:chloroplast stroma; P:photosynthesis; P:chlorophyll biosynthetic process; F:magnesium chelatase activity	cluster1
1	PB.3991	-1.03819	0.000252198	probable mannitol dehydrogenase	F:zinc ion binding; P:lignin biosynthetic process; F:cinnamyl-alcohol dehydrogenase activity; F:mannitol dehydrogenase activity; F:sinapyl alcohol dehydrogenase activity; P:oxidation-reduction process	NA
1	PB.8263	-1.03838	0.0057875	protein indeterminate-domain 11-like isoform X2	F:hydrolase activity	cluster1
1	PB.9664	-1.0385	0.000135023	peroxisomal (S)-2-hydroxy-acid oxidase GLO4	F:L-lactate dehydrogenase activity; F:FMN binding; P:lactate oxidation; F:very-long-chain-(S)-2-hydroxy-acid oxidase activity; F:long-chain-(S)-2-hydroxy-long-chain-acid oxidase activity; F:medium-chain-(S)-2-hydroxy-acid oxidase activity	cluster1
1	PB.13855	-1.03889	6.55004e-06	---NA---		cluster1
1	PB.11400	-1.039	5.0865e-05	GDSL esterase/lipase At2g04570-like	C:integral component of membrane; F:hydrolase activity, acting on ester bonds	cluster5
1	PB.9515	-1.03935	0.00010443	phosphoglycolate phosphatase 1B, chloroplastic	F:phosphoglycolate phosphatase activity; P:dephosphorylation	cluster1
1	PB.5005	-1.04199	8.70812e-05	chloroplastic lipocalin	F:small molecule binding	cluster1
1	PB.3942	-1.04286	0.00115247	pentatricopeptide repeat-containing protein At4g16390, chloroplastic	C:chloroplast	cluster6
1	PB.6308	-1.0449	0.00027425	CRS2-associated factor 2, chloroplastic	P:Group II intron splicing; F:RNA binding	NA
1	PB.1531	-1.04582	0.000153189	1,4-alpha-glucan-branching enzyme 1, chloroplastic/amyloplastic-like	F:1,4-alpha-glucan branching enzyme activity; F:hydrolase activity, hydrolyzing O-glycosyl compounds; C:cytoplasm; P:glycogen biosynthetic process; F:cation binding; F:1,4-alpha-glucan branching enzyme activity (using a glucosylated glycogenin as primer for glycogen synthesis)	cluster6
1	PB.7786	-1.04645	0.00831291	protein indeterminate-domain 11-like isoform X2	F:hydrolase activity	cluster1
1	PB.4129	-1.04667	2.41887e-05	alpha,alpha-trehalose-phosphate synthase [UDP-forming] 1	F:alpha,alpha-trehalose-phosphate synthase (UDP-forming) activity; C:cytosol; P:trehalose biosynthetic process; P:trehalose metabolism in response to stress	cluster5
1	PB.9747	-1.04761	0.000117341	serine/threonine-protein kinase STN8, chloroplastic	F:protein kinase activity; F:ATP binding; P:protein phosphorylation; C:chloroplast; C:thylakoid; P:photosystem II stabilization	cluster1
1	PB.2901	-1.04766	0.000203181	CBL-interacting serine/threonine-protein kinase 21	F:protein serine/threonine kinase activity; F:ATP binding; C:nucleus; C:cytoplasm; P:protein phosphorylation; P:intracellular signal transduction	cluster1
1	PB.7707	-1.04785	5.26404e-05	protein NSP-INTERACTING KINASE 1-like	F:transmembrane receptor protein serine/threonine kinase activity; F:ATP binding; C:plasma membrane; P:protein phosphorylation; P:transmembrane receptor protein serine/threonine kinase signaling pathway; C:integral component of membrane; F:2-alkenal reductase [NAD(P)+] activity; P:oxidation-reduction process	cluster1
1	PB.11982	-1.04864	4.03144e-05	G-type lectin S-receptor-like serine/threonine-protein kinase RLK1	F:protein serine/threonine kinase activity; F:ATP binding; P:protein phosphorylation; C:integral component of membrane; P:recognition of pollen	cluster6
1	PB.819	-1.05063	0.00126653	chlorophyll a-b binding protein CP24 10A, chloroplastic	P:response to light stimulus; C:photosystem I; C:photosystem II; C:chloroplast thylakoid membrane; P:photosynthesis, light harvesting in photosystem I; C:chloroplast envelope; C:plastoglobule; C:integral component of membrane; F:chlorophyll binding; P:protein-chromophore linkage	cluster1
1	PB.11480	-1.05118	2.63601e-05	chlorophyllide a oxygenase, chloroplastic	F:iron ion binding; F:chlorophyllide a oxygenase [overall] activity; F:2 iron, 2 sulfur cluster binding; P:oxidation-reduction process	cluster6
1	PB.6406	-1.05147	0.00176836	IQ domain-containing protein IQM1		cluster1
1	PB.9409	-1.05489	4.89694e-06	mitoferrin-like	F:ATP transmembrane transporter activity; P:ATP transport; C:integral component of membrane; P:transmembrane transport	cluster6
1	PB.585	-1.05513	0.000321382	calvin cycle protein CP12-1, chloroplastic		cluster1
1	PB.12646	-1.05621	4.83787e-05	protein RETICULATA-RELATED 4, chloroplastic	C:integral component of membrane	cluster1
1	PB.14849	-1.05657	5.5644e-05	30S ribosomal protein S1, chloroplastic	F:mRNA binding; F:structural constituent of ribosome; C:ribosome; P:translation; C:chloroplast stroma	cluster1
1	PB.5703	-1.05792	7.3984e-05	protein RETICULATA-RELATED 4, chloroplastic	C:integral component of membrane	cluster1
1	PB.5441	-1.06118	0.00145231	Protein LURP-one-related like		cluster1
1	PB.3743	-1.0619	1.04371e-05	magnesium-protoporphyrin IX monomethyl ester [oxidative] cyclase, chloroplastic	C:chloroplast thylakoid membrane; P:photosynthesis; P:chlorophyll biosynthetic process; F:metal ion binding; F:magnesium-protoporphyrin IX monomethyl ester (oxidative) cyclase activity; P:oxidation-reduction process	cluster1
1	PB.14411	-1.06252	9.55095e-07	Trehalase	F:alpha,alpha-trehalase activity; F:calcium ion binding; C:plasma membrane; P:trehalose catabolic process; C:integral component of membrane	cluster2
1	PB.9746	-1.0633	1.12253e-06	beta-glucosidase 44-like	P:carbohydrate metabolic process; F:beta-glucosidase activity	cluster1
1	PB.7901	-1.06461	0.00207027	MLP-like protein 423	F:protein phosphatase inhibitor activity; P:defense response; P:abscisic acid-activated signaling pathway; F:abscisic acid binding; P:negative regulation of phosphoprotein phosphatase activity; F:signaling receptor activity	cluster9
1	PB.24	-1.06796	3.32185e-05	protein piccolo isoform X2		cluster6
1	PB.8097	-1.06817	9.32844e-05	oxygen-evolving enhancer protein 3-2, chloroplastic-like	F:calcium ion binding; C:chloroplast; C:photosystem II oxygen evolving complex; P:photosynthetic electron transport chain; C:extrinsic component of membrane; F:electron transporter, transferring electrons within the cyclic electron transport pathway of photosynthesis activity	cluster1
1	PB.4945	-1.06835	1.30845e-05	putative transporter arsB	F:arsenite transmembrane transporter activity; P:arsenite transport; C:integral component of membrane; P:transmembrane transport	NA
1	PB.9881	-1.06976	1.59387e-05	photosystem I reaction center subunit VI, chloroplastic-like	C:chloroplast thylakoid membrane; C:photosystem I reaction center; P:photosynthesis	cluster1
1	PB.6617	-1.07027	0.000251854	---NA---		cluster6
1	PB.4607	-1.07089	8.07112e-06	unknown	C:membrane; C:integral component of membrane	cluster2
1	PB.9850	-1.07236	5.60728e-05	GDSL esterase/lipase 1	C:vacuolar membrane; F:lipase activity	cluster5
1	PB.6513	-1.07301	1.01958e-05	GDSL esterase/lipase At4g10955		cluster1
1	PB.15131	-1.0731	0.000193248	Guanine nucleotide-binding protein-like 3-like protein	C:integral component of membrane	cluster1
1	PB.9258	-1.07476	2.45199e-05	ABC transporter F family member 5-like	F:ATP binding; F:lyase activity; F:ATPase activity	cluster6
1	PB.397	-1.07667	0.000550533	late embryogenesis abundant protein Dc3		cluster4
1	PB.10283	-1.07773	0.000629981	purine-uracil permease NCS1	C:plasma membrane; F:nucleobase transmembrane transporter activity; P:nucleobase transport; C:integral component of membrane; F:oxygen binding; F:heme binding; P:transmembrane transport	cluster1
1	PB.1249	-1.07784	2.2704e-05	WD-40 repeat-containing protein MSI2-like	C:nucleus	cluster6
1	PB.11719	-1.07793	0.00018092	serine/threonine-protein kinase STN7, chloroplastic	F:protein kinase activity; F:ATP binding; P:protein phosphorylation; C:integral component of membrane	cluster1
1	PB.9681	-1.07815	0.000408259	aminopeptidase M1-like isoform X1	C:cytoplasm; P:proteolysis; P:cellular amino acid metabolic process; F:zinc ion binding; F:pyridoxal phosphate binding; F:peptide binding; P:peptide catabolic process; F:metalloaminopeptidase activity	cluster1
1	PB.9847	-1.07823	0.00147473	putative nitrate transporter 1.2-like	C:granal stacked thylakoid; C:chloroplast thylakoid membrane; P:thylakoid membrane organization; P:nonphotochemical quenching; C:integral component of membrane; P:granum assembly	cluster1
1	PB.12132	-1.0786	0.000629981	homeobox-leucine zipper protein ATHB-12-like	C:nucleus; F:sequence-specific DNA binding; P:positive regulation of transcription, DNA-templated	cluster5
1	PB.8857	-1.08008	3.09187e-05	alpha-galactosidase 1	P:carbohydrate metabolic process; C:plant-type cell wall; C:integral component of membrane; C:apoplast; F:raffinose alpha-galactosidase activity; P:cell wall organization	cluster1
1	PB.10093	-1.08035	2.25312e-05	putative UDP-rhamnose:rhamnosyltransferase 1	F:UDP-glycosyltransferase activity; C:integral component of membrane; F:transferase activity, transferring hexosyl groups; C:intracellular membrane-bounded organelle	cluster2
1	PB.2854	-1.08049	3.55619e-05	probable glutamate carboxypeptidase LAMP1 isoform X1	F:carboxypeptidase activity; P:proteolysis	cluster1
1	PB.12051	-1.08216	0.00365495	Protein O-mannosyltransferase	F:transferase activity, transferring glycosyl groups	cluster4
1	PB.1902	-1.08273	0.000362865	Light-regulated protein	C:chloroplast	cluster1
1	PB.1203	-1.08345	2.16347e-05	FCS-Like Zinc finger 13-like		cluster5
1	PB.14918	-1.08372	1.5678e-05	chitinase-like protein 2	F:chitinase activity; P:carbohydrate metabolic process; P:chitin catabolic process; P:cell wall macromolecule catabolic process	cluster1
1	PB.12804	-1.08409	9.10225e-07	arogenate dehydratase/prephenate dehydratase 6, chloroplastic-like	F:prephenate dehydratase activity; P:L-phenylalanine biosynthetic process; C:chloroplast stroma; F:arogenate dehydratase activity	cluster6
1	PB.6906	-1.08556	0.00102785	photosystem II core complex proteins psbY, chloroplastic	C:photosystem II; C:chloroplast thylakoid; P:photosynthesis; C:integral component of membrane; F:manganese ion binding; P:cell redox homeostasis	cluster1
1	PB.4101	-1.08648	0.00815551	Taste receptor type 1 member 1 like	C:integral component of membrane	cluster1
1	PB.12285	-1.08685	0.000281305	photosystem II 5 kDa protein, chloroplastic-like		cluster1
1	PB.7508	-1.08701	9.17432e-05	phosphoribulokinase, chloroplastic	F:ATP binding; P:carbohydrate metabolic process; F:phosphoribulokinase activity; C:chloroplast; P:phosphorylation; F:hydrolase activity	cluster1
1	PB.12951	-1.08707	0.000256043	calvin cycle protein CP12-1, chloroplastic	C:chloroplast; P:negative regulation of reductive pentose-phosphate cycle	cluster1
1	PB.14462	-1.08816	0.000268769	UDP-glycosyltransferase 89B2-like	F:UDP-glycosyltransferase activity; F:transferase activity, transferring hexosyl groups; C:intracellular membrane-bounded organelle	cluster1
1	PB.3651	-1.08817	3.23875e-05	30S ribosomal protein S1, chloroplastic	F:mRNA binding; F:structural constituent of ribosome; C:ribosome; P:translation; C:chloroplast stroma	cluster1
1	PB.2939	-1.08994	3.08614e-05	CBL-interacting serine/threonine-protein kinase 21 isoform X1	F:protein serine/threonine kinase activity; F:ATP binding; C:nucleus; C:cytoplasm; P:protein phosphorylation; P:intracellular signal transduction	cluster1
1	PB.670	-1.09119	1.01469e-05	FT-interacting protein 1	C:cytosol; C:plasmodesma; C:integral component of membrane	cluster1
1	PB.8467	-1.0931	5.68717e-06	lipoxygenase 6, chloroplastic	F:oxidoreductase activity, acting on single donors with incorporation of molecular oxygen, incorporation of two atoms of oxygen; P:oxylipin biosynthetic process; P:lipid oxidation; F:metal ion binding	cluster4
1	PB.15310	-1.09477	0.000165285	4-hydroxy-tetrahydrodipicolinate synthase		cluster4
1	PB.1611	-1.09745	9.32844e-05	subtilisin-like protease SBT1.7	F:serine-type endopeptidase activity; P:proteolysis	cluster2
1	PB.10144	-1.09806	0.00912502	Kinase superfamily protein isoform 2	F:protein kinase activity; F:ATP binding; P:protein phosphorylation; C:chloroplast	cluster6
1	PB.5972	-1.0994	1.5923e-05	probable 2-oxoglutarate-dependent dioxygenase At5g05600 isoform X1	F:metal ion binding; F:dioxygenase activity; P:oxidation-reduction process	NA
1	PB.15099	-1.09987	7.21169e-06	hypothetical protein C3L33_19507, partial		cluster1
1	PB.13857	-1.09994	1.70094e-06	---NA---		cluster1
1	PB.14944	-1.10055	5.85996e-06	GDSL esterase/lipase At4g10955		cluster1
1	PB.12528	-1.10111	0.000478392	aldehyde dehydrogenase family 2 member C4-like	F:oxidoreductase activity; F:oxidoreductase activity, acting on the aldehyde or oxo group of donors, NAD or NADP as acceptor; P:oxidation-reduction process	cluster6
1	PB.14999	-1.10187	0.000698003	Protein kinase PINOID	F:protein kinase C activity; F:ATP binding; C:nucleus; C:cytoplasm; C:plasma membrane; P:protein phosphorylation; P:auxin-activated signaling pathway; P:auxin polar transport; P:positive gravitropism; C:cell surface; P:root hair initiation; P:root hair elongation; P:cotyledon development; P:response to karrikin	cluster6
1	PB.8415	-1.10192	6.47601e-06	G-type lectin S-receptor-like serine/threonine-protein kinase At4g27290 isoform X1	F:protein serine/threonine kinase activity; F:ATP binding; C:plasma membrane; P:protein phosphorylation; C:integral component of membrane; F:carbohydrate binding; P:recognition of pollen	cluster1
1	PB.5724	-1.10267	6.33171e-05	probable pectin methyltransferase QUA2 isoform X1	C:endosome; C:trans-Golgi network; F:methyltransferase activity; C:integral component of membrane; P:methylation	cluster1
1	PB.13441	-1.10416	0.000280122	Tyrosine protein-kinase	P:auxin-activated signaling pathway; C:integral component of membrane; F:kinase activity; P:phosphorylation; P:transmembrane transport	cluster1
1	PB.10598	-1.10787	0.00645783	nodulin-related protein 1	P:response to heat; P:regulation of abscisic acid biosynthetic process	cluster1
1	PB.14637	-1.1085	0.000302203	geraniol 8-hydroxylase-like	F:monooxygenase activity; F:iron ion binding; C:integral component of membrane; F:oxidoreductase activity, acting on paired donors, with incorporation or reduction of molecular oxygen; F:heme binding; P:oxidation-reduction process	cluster1
1	PB.14587	-1.10889	2.11442e-05	beta-glucosidase 11-like	P:carbohydrate metabolic process; F:beta-glucosidase activity; C:integral component of membrane	cluster6
1	PB.856	-1.11032	7.01314e-05	cinnamyl alcohol dehydrogenase 1	F:zinc ion binding; P:phenylpropanoid biosynthetic process; F:cinnamyl-alcohol dehydrogenase activity; F:geraniol dehydrogenase activity; F:sinapyl alcohol dehydrogenase activity; P:oxidation-reduction process	cluster6
1	PB.13696	-1.11172	0.00197639	catalytic, putative	C:integral component of membrane; F:hydrolase activity	cluster6
1	PB.10906	-1.112	0.000103803	50S ribosomal protein L17, chloroplastic	F:structural constituent of ribosome; P:translation; C:large ribosomal subunit	cluster1
1	PB.5431	-1.1126	0.0082145	---NA---		cluster6
1	PB.3623	-1.11334	5.99167e-06	calcineurin B-like protein 3	F:calcium ion binding	cluster6
1	PB.15276	-1.11743	0.000118937	50S ribosomal protein L6, chloroplastic	F:structural constituent of ribosome; C:ribosome; P:translation; C:chloroplast stroma; P:embryo development ending in seed dormancy; C:chloroplast envelope; F:rRNA binding	cluster1
1	PB.12126	-1.11912	1.43121e-05	DEAD-box ATP-dependent RNA helicase 31-like	F:RNA binding; F:RNA helicase activity; F:ATP binding; C:chloroplast	cluster6
1	PB.9271	-1.11932	2.26163e-06	geraniol 8-hydroxylase-like	F:iron ion binding; C:endoplasmic reticulum; C:endoplasmic reticulum membrane; C:integral component of membrane; P:monoterpenoid biosynthetic process; F:heme binding; P:oxidation-reduction process; F:geraniol 10-hydroxylase activity	cluster1
1	PB.3691	-1.12141	0.000200841	photosystem I reaction center subunit II, chloroplastic-like	C:photosystem I reaction center; P:photosynthesis	cluster1
1	PB.5533	-1.12193	5.35817e-05	heparanase-like protein 3	F:beta-glucuronidase activity; C:plant-type cell wall; C:membrane	cluster1
1	PB.11080	-1.12207	1.60795e-05	methylsterol monooxygenase 2-2	F:C-4 methylsterol oxidase activity; F:iron ion binding; C:endoplasmic reticulum membrane; C:integral component of membrane; P:sterol biosynthetic process; P:4-alpha-methyl-delta7-sterol oxidation	cluster1
1	PB.10347	-1.12302	1.81201e-05	protein STRICTOSIDINE SYNTHASE-LIKE 2	C:endoplasmic reticulum; P:biosynthetic process; C:integral component of membrane; F:strictosidine synthase activity	cluster4
1	PB.7260	-1.12393	0.000260638	expansin-A10-like isoform X1	C:extracellular region; C:cell wall; P:plant-type cell wall organization; P:unidimensional cell growth; C:integral component of membrane; P:primary root development	cluster2
1	PB.13198	-1.12402	4.0856e-05	protochlorophyllide reductase, chloroplastic	C:chloroplast; P:photosynthesis; P:chlorophyll biosynthetic process; F:protochlorophyllide reductase activity; P:oxidation-reduction process	cluster1
1	PB.9321	-1.1243	8.38388e-06	ribulose-phosphate 3-epimerase, chloroplastic	F:ribulose-phosphate 3-epimerase activity; P:pentose-phosphate shunt; P:response to cold; C:chloroplast thylakoid membrane; C:chloroplast stroma; P:response to nematode; C:chloroplast envelope; C:stromule; P:reductive pentose-phosphate cycle; F:metal ion binding; C:apoplast	cluster1
1	PB.12609	-1.12593	2.23e-05	Cyclin-D3-1 like	P:regulation of cyclin-dependent protein serine/threonine kinase activity; C:cyclin-dependent protein kinase holoenzyme complex; C:nucleus; C:cytoplasm; F:cyclin-dependent protein serine/threonine kinase regulator activity; C:host cell nucleus; P:mitotic cell cycle phase transition	cluster1
1	PB.10837	-1.12812	4.68542e-06	cell division protein FtsZ homolog 2-2, chloroplastic	F:GTPase activity; F:GTP binding; C:chloroplast; P:chloroplast fission; P:cell division	cluster1
1	PB.12608	-1.12818	0.00013759	subtilisin-like protease SBT1.7	F:serine-type endopeptidase activity; P:proteolysis	cluster2
1	PB.12084	-1.12899	1.26454e-06	cell wall	C:integral component of membrane	cluster1
1	PB.15550	-1.12958	0.00398417	---NA---		cluster1
1	PB.5894	-1.13058	7.82295e-06	RNA polymerase sigma factor sigE, chloroplastic/mitochondrial	F:DNA-binding transcription factor activity; P:DNA-templated transcription, initiation; P:regulation of transcription, DNA-templated	cluster1
1	PB.12539	-1.13259	9.28113e-05	protein NRT1/ PTR FAMILY 6.2-like	F:peptide:proton symporter activity; C:integral component of membrane; P:oligopeptide transmembrane transport; F:oligopeptide transmembrane transporter activity; P:proton transmembrane transport	cluster6
1	PB.15379	-1.13418	3.2726e-05	FCS-Like Zinc finger 6-like		cluster1
1	PB.10430	-1.13441	1.04184e-07	BAHD acyltransferase DCR	C:cytoplasm; P:trichome morphogenesis; P:cutin biosynthetic process; F:transferase activity, transferring acyl groups other than amino-acyl groups; P:localization	cluster4
1	PB.10224	-1.13643	2.79829e-07	Omega-3 fatty acid desaturase	P:lipid metabolic process; C:integral component of membrane; F:oxidoreductase activity, acting on paired donors, with oxidation of a pair of donors resulting in the reduction of molecular oxygen to two molecules of water; P:oxidation-reduction process	cluster6
1	PB.2493	-1.13733	5.43865e-07	small ubiquitin-related modifier 1-like	C:nucleus; P:protein sumoylation; F:protein tag; F:ubiquitin-like protein ligase binding	cluster1
1	PB.8984	-1.13756	3.34112e-06	Protein efr3 like	C:photosystem II; P:photosynthesis; C:integral component of membrane	cluster1
1	PB.15034	-1.13817	1.06153e-06	calcineurin B-like protein 3	F:calcium ion binding	cluster6
1	PB.8170	-1.1416	0.000594468	Synechocystis YCF37	C:chloroplast thylakoid	cluster1
1	PB.2643	-1.14173	3.6615e-07	glucomannan 4-beta-mannosyltransferase 9	C:Golgi apparatus; C:integral component of membrane; F:mannan synthase activity; P:mannosylation	cluster2
1	PB.6128	-1.14281	3.21886e-05	haloacid dehalogenase-like hydrolase domain-containing protein 3	F:hydrolase activity	cluster1
1	PB.5460	-1.14614	2.87729e-06	NDR1/HIN1-like protein	F:DNA-directed 5'-3' RNA polymerase activity; C:integral component of membrane; P:RNA biosynthetic process	cluster1
1	PB.9347	-1.14658	1.91e-05	Protein efr3 like	C:photosystem II; P:photosynthesis; C:integral component of membrane	cluster1
1	PB.6390	-1.14769	6.069e-05	Fiber protein	C:integral component of membrane	cluster1
1	PB.14413	-1.1502	0.00128857	S-adenosylmethionine synthase	F:nucleotide binding; F:methionine adenosyltransferase activity; C:cytosol; P:S-adenosylmethionine biosynthetic process; P:slug development involved in sorocarp development; P:culmination involved in sorocarp development; F:metal ion binding	cluster1
1	PB.12403	-1.15631	6.66136e-05	subtilisin-like protease SBT1.7	F:serine-type endopeptidase activity; P:proteolysis	cluster2
1	PB.6514	-1.16464	0.000102717	oxygen-evolving enhancer protein 2-2, chloroplastic	F:calcium ion binding; C:chloroplast thylakoid membrane; C:photosystem II oxygen evolving complex; P:photosynthesis; C:extrinsic component of membrane	cluster1
1	PB.8355	-1.16477	3.19657e-06	nuclear transcription factor Y subunit C-9-like isoform X1	F:RNA polymerase II cis-regulatory region sequence-specific DNA binding; C:nucleus; P:regulation of transcription, DNA-templated; F:protein heterodimerization activity	cluster6
1	PB.3549	-1.16576	0.00148906	chlorophyll a-b binding protein 151, chloroplastic	P:response to light stimulus; C:photosystem I; C:photosystem II; C:chloroplast thylakoid membrane; P:photosynthesis, light harvesting in photosystem I; C:chloroplast envelope; C:plastoglobule; C:integral component of membrane; F:chlorophyll binding; P:protein-chromophore linkage	cluster1
1	PB.7735	-1.16823	1.39761e-06	senescence-associated carboxylesterase 101-like isoform X1	P:positive regulation of response to biotic stimulus; C:intracellular; P:positive regulation of defense response; P:positive regulation of response to external stimulus; P:developmental process; C:cellular anatomical entity	cluster1
1	PB.6930	-1.16996	8.97867e-05	Oxygen-evolving enhancer protein 2, chloroplastic	F:calcium ion binding; C:photosystem II oxygen evolving complex; P:photosynthesis; C:extrinsic component of membrane	cluster1
1	PB.9715	-1.17305	1.92344e-07	L-type lectin-domain containing receptor kinase VIII.2-like	C:integral component of membrane; F:carbohydrate binding	cluster1
1	PB.11763	-1.17353	0.00113238	chlorophyll a-b binding protein 6, chloroplastic	P:response to cold; C:photosystem I; C:photosystem II; C:chloroplast thylakoid membrane; P:response to high light intensity; P:response to low light intensity stimulus; P:photosynthesis, light harvesting in photosystem I; C:chloroplast envelope; C:plastoglobule; C:integral component of membrane; F:chlorophyll binding; P:protein-chromophore linkage; F:protein domain specific binding	cluster1
1	PB.2074	-1.17418	3.03003e-06	metal-nicotianamine transporter YSL1 isoform X1	C:plasma membrane; P:response to iron ion; C:integral component of membrane; P:siderophore-dependent iron import into cell; P:seed development; F:iron-nicotianamine transmembrane transporter activity; P:transmembrane transport	cluster6
1	PB.2143	-1.1756	1.26883e-05	ascorbate transporter, chloroplastic	F:inorganic phosphate transmembrane transporter activity; C:chloroplast inner membrane; P:xanthophyll cycle; F:L-ascorbic acid transmembrane transporter activity; P:L-ascorbic acid transmembrane transport; C:integral component of membrane	cluster1
1	PB.10475	-1.17689	4.98259e-05	cytochrome P450 90A1	F:monooxygenase activity; F:iron ion binding; C:integral component of membrane; F:oxidoreductase activity, acting on paired donors, with incorporation or reduction of molecular oxygen; F:heme binding; P:oxidation-reduction process	cluster6
1	PB.32	-1.17726	0.000116631	oxygen-evolving enhancer protein 2, chloroplastic	F:calcium ion binding; C:photosystem II oxygen evolving complex; P:photosynthesis; C:extrinsic component of membrane	cluster1
1	PB.12703	-1.17926	0.000522808	oxysterol-binding protein-related protein 4B-like isoform X1	C:cytosol; F:sterol transporter activity; P:sterol transport; C:membrane; F:sterol binding; C:intracellular membrane-bounded organelle	cluster4
1	PB.11364	-1.1796	2.19514e-07	NAC transcription factor 56-like	F:DNA binding; C:nucleus; P:regulation of transcription, DNA-templated	cluster1
1	PB.14640	-1.18364	1.67121e-07	---NA---		NA
1	PB.15062	-1.18382	0.00326199	---NA---		NA
1	PB.15075	-1.18497	1.50258e-05	transcription factor bHLH35	F:DNA binding; F:protein dimerization activity	cluster1
1	PB.6684	-1.18925	3.14483e-05	cinnamyl alcohol dehydrogenase 1	F:zinc ion binding; P:lignin biosynthetic process; F:cinnamyl-alcohol dehydrogenase activity; F:geraniol dehydrogenase activity; P:oxidation-reduction process	cluster6
1	PB.176	-1.1894	0.000442443	auxin-repressed 12.5 kDa protein-like		cluster6
1	PB.7155	-1.19158	7.86058e-07	LRR receptor-like serine/threonine-protein kinase FEI 1	F:protein serine/threonine kinase activity; F:ATP binding; P:protein phosphorylation; C:integral component of membrane; P:cellulose biosynthetic process	cluster1
1	PB.7170	-1.19362	3.04793e-05	Protein LOW PSII ACCUMULATION 3 like		cluster1
1	PB.15700	-1.19399	4.96193e-08	---NA---		cluster4
1	PB.11614	-1.19467	2.04352e-06	putative transporter arsB	F:arsenite transmembrane transporter activity; P:arsenite transport; C:integral component of membrane; P:transmembrane transport	NA
1	PB.13195	-1.19508	5.98855e-06	Peroxisomal membrane protein	C:integral component of membrane	cluster6
1	PB.5976	-1.19622	6.19185e-05	probable zinc metalloprotease EGY2, chloroplastic	P:tryptophan biosynthetic process; F:anthranilate synthase activity; P:proteolysis; F:metallopeptidase activity; C:chloroplast thylakoid membrane; C:integral component of membrane	cluster1
1	PB.11989	-1.19723	1.76835e-05	probable polyamine transporter At3g13620	F:polyamine transmembrane transporter activity; C:integral component of membrane; P:polyamine transmembrane transport	cluster1
1	PB.9991	-1.19845	0.00282482	increased DNA methylation 2-like	C:nucleus; P:positive regulation of DNA demethylation	cluster6
1	PB.7262	-1.1994	1.69803e-06	Cyclic dof factor 2	F:DNA binding; F:DNA-binding transcription factor activity	cluster4
1	PB.11590	-1.19987	2.3915e-06	metal-nicotianamine transporter YSL1 isoform X1	C:plasma membrane; P:response to iron ion; C:integral component of membrane; P:siderophore-dependent iron import into cell; P:seed development; F:iron-nicotianamine transmembrane transporter activity; P:transmembrane transport	cluster6
1	PB.3868	-1.20004	1.10727e-05	cytochrome b6-f complex iron-sulfur subunit, chloroplastic	C:plasma membrane; F:ubiquinol-cytochrome-c reductase activity; F:plastoquinol--plastocyanin reductase activity; C:chloroplast thylakoid membrane; C:integral component of membrane; P:electron transport chain; F:electron transporter, transferring electrons within cytochrome b6/f complex of photosystem II activity; F:metal ion binding; F:2 iron, 2 sulfur cluster binding	cluster1
1	PB.5242	-1.20145	0.000427351	---NA---		cluster1
1	PB.6872	-1.20484	4.01781e-05	cytochrome P450 81E8-like	F:monooxygenase activity; F:iron ion binding; C:integral component of membrane; F:oxidoreductase activity, acting on paired donors, with incorporation or reduction of molecular oxygen; F:heme binding; P:oxidation-reduction process	cluster2
1	PB.12445	-1.20766	6.62804e-06	protein TAB2 homolog, chloroplastic	F:RNA binding	cluster1
1	PB.12934	-1.208	4.96581e-07	beta-glucosidase 11-like	P:carbohydrate metabolic process; F:beta-glucosidase activity; C:integral component of membrane	cluster6
1	PB.6243	-1.20806	9.72929e-05	B-box zinc finger protein 24-like	C:nucleus; P:regulation of transcription, DNA-templated; F:zinc ion binding; P:photomorphogenesis	cluster1
1	PB.6544	-1.20954	0.000201041	photosystem II core complex proteins psbY, chloroplastic	C:photosystem II; C:chloroplast thylakoid; P:photosynthesis; C:integral component of membrane; F:manganese ion binding; P:cell redox homeostasis	cluster1
1	PB.6600	-1.21056	0.000634365	---NA---		cluster1
1	PB.13315	-1.2121	0.000808734	29 kDa ribonucleoprotein A, chloroplastic	F:mRNA binding; C:nucleus; P:regulation of RNA metabolic process; C:ribonucleoprotein complex	cluster4
1	PB.5222	-1.21579	0.000221603	Chlorophyll a-b binding protein CP29.1, chloroplastic	P:response to light stimulus; C:photosystem I; C:photosystem II; C:chloroplast thylakoid membrane; P:photosynthesis, light harvesting in photosystem I; C:chloroplast envelope; C:plastoglobule; C:integral component of membrane; F:chlorophyll binding; P:protein-chromophore linkage	cluster1
1	PB.8860	-1.21704	0.00391887	agamous-like MADS-box protein AGL8 homolog	F:RNA polymerase II regulatory region sequence-specific DNA binding; F:DNA-binding transcription factor activity, RNA polymerase II-specific; C:nucleus; F:transcription factor binding; F:2-alkenal reductase [NAD(P)+] activity; P:positive regulation of transcription by RNA polymerase II; F:protein dimerization activity; P:oxidation-reduction process	cluster1
1	PB.13131	-1.22129	6.62804e-06	PGR5-like protein 1A, chloroplastic	C:chloroplast thylakoid membrane; P:photosynthetic electron transport in photosystem I; C:integral component of membrane; F:oxidoreductase activity, acting on iron-sulfur proteins as donors	cluster1
1	PB.2525	-1.22176	5.99366e-06	chloroplast photosystem II PsbW protein	C:photosystem II; C:chloroplast thylakoid membrane; C:integral component of membrane; P:photosystem II stabilization	cluster1
1	PB.15822	-1.22272	2.28386e-05	putative ycf39		cluster1
1	PB.3588	-1.22439	1.19419e-06	Peroxisomal membrane protein	C:integral component of membrane	cluster6
1	PB.7928	-1.22492	9.17708e-05	REF/SRPP-like protein At1g67360	F:translation elongation factor activity; C:vacuole; C:endoplasmic reticulum; C:lipid droplet; P:translational elongation; P:pollen development; C:integral component of membrane; P:lipid droplet organization; P:positive regulation of growth; P:developmental vegetative growth; P:positive regulation of response to water deprivation	cluster6
1	PB.3760	-1.22528	2.21772e-05	NDR1/HIN1-like protein 1	C:plasmodesma; C:integral component of membrane; C:anchored component of plasma membrane	cluster1
1	PB.4306	-1.22684	1.48609e-05	probable inositol transporter 2	F:myo-inositol:proton symporter activity; C:integral component of plasma membrane; P:myo-inositol transport; P:glucose import	cluster1
1	PB.2781	-1.22747	0.00101559	PAR1 protein		cluster5
1	PB.4501	-1.22931	5.47707e-08	NADP-dependent glyceraldehyde-3-phosphate dehydrogenase	F:glyceraldehyde-3-phosphate dehydrogenase (NADP+) (non-phosphorylating) activity; F:lactaldehyde dehydrogenase activity; P:oxidation-reduction process	cluster1
1	PB.6410	-1.23102	1.83524e-05	benzyl alcohol O-benzoyltransferase-like	F:transferase activity, transferring acyl groups	cluster1
1	PB.1913	-1.23146	3.95973e-07	protein BIG GRAIN 1-like E	P:cellular process	cluster6
1	PB.8770	-1.23366	0.000670377	RHOMBOID-like protein 9, chloroplastic isoform X3	F:peptidase activity; C:membrane	cluster1
1	PB.4173	-1.23636	4.55469e-06	IRK-interacting protein-like	P:protein folding	cluster6
1	PB.13719	-1.23695	2.42211e-06	Peroxisomal membrane protein	C:integral component of membrane	cluster6
1	PB.10810	-1.23792	0.00106781	berberine bridge enzyme-like 13	F:tetrahydroberberine oxidase activity; P:oxidation-reduction process; F:FAD binding	cluster1
1	PB.15111	-1.23986	1.42278e-05	Immunoglobulin-like and fibronectin type III domain-containing protein		cluster4
1	PB.2976	-1.24053	0.000182589	homeobox-leucine zipper protein ATHB-12-like	F:DNA binding	cluster1
1	PB.12716	-1.24194	3.28313e-06	FCS-Like Zinc finger 10-like		cluster6
1	PB.11239	-1.24314	0.00024821	chlorophyll a-b binding protein of LHCII type 1	P:response to light stimulus; C:photosystem I; C:photosystem II; C:chloroplast thylakoid membrane; P:photosynthesis, light harvesting in photosystem I; C:chloroplast envelope; C:plastoglobule; C:integral component of membrane; F:chlorophyll binding; P:protein-chromophore linkage	cluster1
1	PB.11681	-1.24317	2.12382e-05	probable RNA-dependent RNA polymerase 1	P:transcription, RNA-templated; F:RNA binding; F:RNA-directed 5'-3' RNA polymerase activity; P:production of siRNA involved in RNA interference; C:nuclear RNA-directed RNA polymerase complex; P:production of siRNA involved in chromatin silencing by small RNA	cluster1
1	PB.2258	-1.24323	0.00228213	carotenoid cleavage dioxygenase	F:oxidoreductase activity, acting on single donors with incorporation of molecular oxygen, incorporation of two atoms of oxygen; F:metal ion binding; P:oxidation-reduction process	cluster1
1	PB.12700	-1.24415	5.82956e-06	rhodanese-like domain-containing protein 4, chloroplastic		cluster1
1	PB.3413	-1.24886	2.35196e-06	protein IQ-DOMAIN 1-like		cluster1
1	PB.296	-1.25093	2.91423e-06	calcium sensing receptor, chloroplastic	C:mitochondrion; C:chloroplast thylakoid membrane; P:de-etiolation; C:integral component of membrane; P:cellular response to calcium ion; P:regulation of stomatal closure	cluster1
1	PB.5201	-1.251	0.000592264	light-harvesting complex-like protein OHP1, chloroplastic	C:chloroplast thylakoid membrane	cluster1
1	PB.10069	-1.25158	4.97752e-05	chlorophyll a-b binding protein CP29.1, chloroplastic	P:response to light stimulus; C:photosystem I; C:photosystem II; C:chloroplast thylakoid membrane; P:photosynthesis, light harvesting in photosystem I; C:chloroplast envelope; C:plastoglobule; C:integral component of membrane; F:chlorophyll binding; P:protein-chromophore linkage	cluster1
1	PB.8533	-1.25496	0.000172178	chlorophyll a /b binding protein	P:response to cold; C:photosystem I; C:photosystem II; C:chloroplast thylakoid membrane; P:response to high light intensity; P:response to low light intensity stimulus; P:photosynthesis, light harvesting in photosystem I; C:chloroplast envelope; C:plastoglobule; C:integral component of membrane; F:chlorophyll binding; P:protein-chromophore linkage; F:protein domain specific binding; P:response to…	cluster1
1	PB.4514	-1.25528	5.27138e-06	photosystem I reaction center subunit V, chloroplastic	C:chloroplast; C:photosystem I; P:photosynthesis; C:integral component of membrane	cluster1
1	PB.7716	-1.25711	0.000153064	Protein of unknown function DUF4336 protein		cluster1
1	PB.7179	-1.25783	4.23904e-09	14 kDa proline-rich protein DC2.15	F:DNA-directed 5'-3' RNA polymerase activity; P:response to cold; P:RNA biosynthetic process; P:leaf development	cluster2
1	PB.11188	-1.2583	0.000394438	Immunoglobulin-like and fibronectin type III domain-containing protein		cluster4
1	PB.6779	-1.2626	2.26615e-05	ferredoxin	F:electron transfer activity; C:chloroplast; P:electron transport chain; F:metal ion binding; F:2 iron, 2 sulfur cluster binding	cluster1
1	PB.13036	-1.26394	4.55469e-06	50S ribosomal protein L4, chloroplastic	F:structural constituent of ribosome; C:nucleus; P:translation; F:poly(U) RNA binding; C:chloroplast thylakoid membrane; C:chloroplast stroma; C:cytosolic ribosome	cluster1
1	PB.327	-1.26636	9.57648e-05	Thiol-disulfide oxidoreductase DCC isoform 1	C:cellular anatomical entity	cluster1
1	PB.8571	-1.26813	3.19104e-05	ACT domain-containing protein ACR11	C:chloroplast thylakoid membrane; C:chloroplast stroma; F:nucleotidyltransferase activity	cluster1
1	PB.1756	-1.26907	1.46573e-07	subtilisin-like protease SBT3.5	F:serine-type endopeptidase activity; P:proteolysis; C:integral component of membrane	cluster1
1	PB.10358	-1.26936	4.15568e-07	carboxyl-terminal-processing peptidase 3, chloroplastic isoform X1	F:endopeptidase activity; P:proteolysis; F:serine-type peptidase activity	cluster1
1	PB.222	-1.27057	0.000105181	REF/SRPP-like protein At1g67360	C:cytoplasm; C:membrane; P:developmental process; C:intracellular membrane-bounded organelle; P:positive regulation of biological process	cluster6
1	PB.4713	-1.27265	8.12937e-06	NDR1/HIN1-like protein 1	C:plasmodesma; C:integral component of membrane; C:anchored component of plasma membrane	cluster1
1	PB.13879	-1.27287	1.53458e-08	---NA---		cluster5
1	PB.3429	-1.27298	4.24614e-07	UDP-glycosyltransferase 86A1-like isoform X2	F:UDP-glycosyltransferase activity; F:transferase activity, transferring hexosyl groups; C:intracellular membrane-bounded organelle	cluster1
1	PB.6632	-1.27321	1.5678e-05	ferredoxin	F:electron transfer activity; C:chloroplast; P:electron transport chain; F:metal ion binding; F:2 iron, 2 sulfur cluster binding	cluster1
1	PB.13127	-1.27458	4.89694e-06	elongation factor G-2, chloroplastic	F:translation elongation factor activity; F:GTPase activity; F:GTP binding; C:mitochondrion; P:translational elongation; C:chloroplast; P:mitochondrial translation; P:ribosome disassembly	cluster1
1	PB.7175	-1.27995	6.52184e-07	Chaperonin like	C:plasma membrane; C:plasmodesma; C:integral component of membrane	cluster1
1	PB.1171	-1.28067	3.52196e-06	GDP-L-galactose phosphorylase	C:cytoplasm; P:glucose metabolic process; F:nucleotidyltransferase activity; F:GDP-L-galactose phosphorylase activity; F:GDP-D-glucose phosphorylase activity	cluster6
1	PB.2556	-1.28082	1.84277e-05	---NA---		cluster6
1	PB.1176	-1.28216	1.17296e-06	GDP-L-galactose phosphorylase	C:cytoplasm; P:glucose metabolic process; F:nucleotidyltransferase activity; F:GDP-L-galactose phosphorylase activity; F:GDP-D-glucose phosphorylase activity	cluster6
1	PB.11333	-1.28397	2.18159e-06	GDP-L-galactose phosphorylase	C:cytoplasm; P:glucose metabolic process; F:nucleotidyltransferase activity; F:GDP-L-galactose phosphorylase activity; F:GDP-D-glucose phosphorylase activity	cluster6
1	PB.1695	-1.2854	4.69661e-08	calmodulin-binding receptor-like cytoplasmic kinase 2	F:protein serine/threonine kinase activity; F:ATP binding; P:protein phosphorylation	cluster1
1	PB.6155	-1.2872	2.95741e-06	carboxyl-terminal-processing peptidase 3, chloroplastic	F:endopeptidase activity; P:proteolysis; F:serine-type peptidase activity	cluster1
1	PB.2575	-1.28752	2.64603e-07	Histone acetyltransferase	F:transferase activity	cluster1
1	PB.9606	-1.28791	2.32371e-05	protein SRG1-like	F:metal ion binding; F:dioxygenase activity; P:oxidation-reduction process	cluster1
1	PB.8920	-1.28968	1.30845e-05	Elongation factor Ts like	P:translation	cluster6
1	PB.5653	-1.29093	7.57439e-06	rhodanese-like domain-containing protein 4, chloroplastic		cluster1
1	PB.3372	-1.29218	0.00100831	1-aminocyclopropane-1-carboxylate oxidase homolog 1-like	F:oxidoreductase activity	cluster1
1	PB.3336	-1.29252	4.08649e-07	---NA---		cluster6
1	PB.12770	-1.2927	0.000127334	NmrA-like protein	F:translation initiation factor activity; P:translational initiation; C:chloroplast thylakoid; C:chloroplast stroma; P:photosystem II assembly; F:divinyl chlorophyllide a 8-vinyl-reductase activity; C:thylakoid membrane; P:oxidation-reduction process	cluster1
1	PB.314	-1.293	0.000110485	chlorophyll a-b binding protein P4, chloroplastic	P:response to light stimulus; C:photosystem I; C:photosystem II; C:chloroplast thylakoid membrane; P:photosynthesis, light harvesting in photosystem I; C:integral component of membrane; F:chlorophyll binding; P:protein-chromophore linkage	cluster1
1	PB.13208	-1.29353	9.32789e-06	chlorophyll a-b binding protein 8, chloroplastic	P:response to light stimulus; C:photosystem I; C:photosystem II; C:chloroplast thylakoid membrane; P:photosynthesis, light harvesting in photosystem I; C:plastoglobule; C:integral component of membrane; F:chlorophyll binding; P:protein-chromophore linkage	cluster1
1	PB.9419	-1.29492	3.13733e-05	chlorophyll a-b binding protein CP29.1, chloroplastic	P:response to light stimulus; C:photosystem I; C:photosystem II; C:chloroplast thylakoid membrane; P:photosynthesis, light harvesting in photosystem I; C:chloroplast envelope; C:plastoglobule; C:integral component of membrane; F:chlorophyll binding; P:protein-chromophore linkage	cluster1
1	PB.15296	-1.29664	1.69596e-05	plastocyanin	F:copper ion binding; F:electron transfer activity; C:chloroplast thylakoid membrane; P:electron transport chain	cluster1
1	PB.2585	-1.2968	4.49363e-05	photosystem II 10 kDa polypeptide, chloroplastic	C:chloroplast thylakoid membrane; C:photosystem II oxygen evolving complex; P:photosystem II oxygen evolving complex assembly; C:integral component of membrane	cluster1
1	PB.14732	-1.29741	1.19779e-05	photosystem II stability/assembly factor HCF136, chloroplastic		cluster1
1	PB.3687	-1.29955	1.83179e-07	acyl-CoA-binding domain-containing protein 6		cluster1
1	PB.14388	-1.29955	0.000183484	---NA---		cluster1
1	PB.13718	-1.30019	8.52881e-07	Peroxisomal membrane protein	C:integral component of membrane	cluster6
1	PB.10632	-1.30323	1.07706e-07	U-box domain-containing protein 4	F:ubiquitin activating enzyme activity; C:nucleus; C:cytoplasm; P:protein ubiquitination; F:transferase activity, transferring acyl groups	cluster1
1	PB.5220	-1.30414	0.00306562	vacuolar cation/proton exchanger 3	P:cellular calcium ion homeostasis; C:plant-type vacuole membrane; F:calcium:proton antiporter activity; C:integral component of membrane; P:calcium ion transmembrane transport	cluster6
1	PB.9143	-1.30699	7.8029e-06	Myosin-H heavy chain like	C:plasma membrane	cluster1
1	PB.5558	-1.30786	6.19583e-06	transcription factor bHLH35	F:DNA binding; F:protein dimerization activity	cluster1
1	PB.3170	-1.30807	1.37383e-06	photosystem I reaction center subunit III, chloroplastic	C:chloroplast thylakoid membrane; C:photosystem I reaction center; C:chloroplast envelope; C:plastoglobule; P:photosynthesis; C:integral component of membrane; F:protein domain specific binding	cluster1
1	PB.5875	-1.30808	7.45867e-07	StAR-related lipid transfer protein like	F:lipid binding; C:integral component of membrane	cluster1
1	PB.14903	-1.30817	0.00490698	GDSL esterase/lipase APG	F:hydrolase activity, acting on ester bonds; C:apoplast	cluster4
1	PB.4147	-1.30877	7.19765e-08	aspartate, glycine, lysine and serine-rich protein		cluster6
1	PB.9390	-1.31461	2.66453e-08	phosphatidylinositol transfer protein 3-like		cluster6
1	PB.6347	-1.3186	6.08122e-05	tryptophan aminotransferase-related protein 3	F:transaminase activity; C:integral component of membrane; F:carbon-sulfur lyase activity	cluster1
1	PB.3338	-1.32056	0.000259207	PREDICTED: uncharacterized protein LOC108997980 isoform X6	C:membrane; C:integral component of membrane	cluster6
1	PB.10691	-1.32307	2.08885e-05	G-type lectin S-receptor-like serine/threonine-protein kinase RLK1	F:protein serine/threonine kinase activity; F:ATP binding; P:protein phosphorylation; C:integral component of membrane	cluster1
1	PB.3188	-1.32481	4.99702e-06	probable inositol transporter 2	F:myo-inositol:proton symporter activity; C:integral component of plasma membrane; P:myo-inositol transport; P:glucose import	cluster1
1	PB.11890	-1.32523	3.38873e-09	ATP synthase subunit b', chloroplastic	P:ion transport; C:proton-transporting ATP synthase complex, coupling factor F(o)	cluster1
1	PB.6231	-1.32734	1.04338e-05	---NA---		cluster1
1	PB.11230	-1.33286	6.0593e-07	---NA---		cluster1
1	PB.13259	-1.33296	3.26557e-06	Ycf23 family protein	F:catalytic activity	cluster1
1	PB.11847	-1.33423	1.0165e-08	NAD(P)H-quinone oxidoreductase subunit S, chloroplastic	C:chloroplast thylakoid; P:photosynthetic electron transport chain; C:membrane	cluster1
1	PB.1076	-1.33425	1.62823e-05	plastocyanin	F:copper ion binding; F:electron transfer activity; C:chloroplast thylakoid membrane; P:electron transport chain	cluster1
1	PB.2672	-1.33524	0.00575211	ABC transporter G family member 22 isoform X1	C:membrane	cluster5
1	PB.7861	-1.33873	0.000106914	chlorophyll a-b binding protein P4, chloroplastic	P:response to light stimulus; C:photosystem I; C:photosystem II; C:chloroplast thylakoid membrane; P:photosynthesis, light harvesting in photosystem I; C:integral component of membrane; F:chlorophyll binding; P:protein-chromophore linkage	cluster1
1	PB.9090	-1.34149	6.41734e-07	zinc finger protein CONSTANS-LIKE 2	C:nucleus; F:zinc ion binding; P:regulation of flower development	cluster1
1	PB.1735	-1.34358	1.12609e-05	protein NRT1/ PTR FAMILY 6.2-like	P:oligopeptide transport; F:peptide:proton symporter activity; C:integral component of membrane; F:oligopeptide transmembrane transporter activity; P:transmembrane transport	cluster1
1	PB.1030	-1.3454	9.83908e-06	cryptochrome-1 isoform X1	P:blue light signaling pathway; F:blue light photoreceptor activity	cluster1
1	PB.13432	-1.34637	2.91783e-07	protein BIG GRAIN 1-like E	P:cellular process	cluster1
1	PB.12638	-1.34679	2.82675e-05	MP domain-containing protein	F:nucleic acid binding; F:zinc ion binding	cluster1
1	PB.15231	-1.34721	1.94891e-05	---NA---		cluster1
1	PB.2279	-1.34742	2.49392e-06	trihelix transcription factor ASIL1-like	F:DNA binding	cluster1
1	PB.14890	-1.35117	8.53048e-06	DNA-directed RNA polymerases IV and V subunit 2-like	F:DNA binding; F:DNA-directed 5'-3' RNA polymerase activity; C:RNA polymerase II, core complex; P:transcription, DNA-templated; C:integral component of membrane; F:ribonucleoside binding	cluster1
1	PB.10747	-1.35498	1.04036e-10	G-type lectin S-receptor-like serine/threonine-protein kinase At1g11330	F:nucleotide binding; F:protein kinase activity; C:membrane; P:phosphorylation	cluster1
1	PB.11839	-1.35516	5.75008e-10	Interleukin-16 like	C:integral component of membrane	cluster1
1	PB.4254	-1.35558	0.00011519	Immunoglobulin-like and fibronectin type III domain-containing protein		cluster4
1	PB.9056	-1.36057	8.0227e-05	oxygen-evolving enhancer protein 1, chloroplastic	C:chloroplast thylakoid membrane; C:photosystem II oxygen evolving complex; P:photosystem II assembly; F:oxygen evolving activity; P:photosystem II stabilization; P:oxidation-reduction process	cluster1
1	PB.11317	-1.36084	2.48649e-06	photosystem II 10 kDa polypeptide, chloroplastic	C:chloroplast thylakoid membrane; C:photosystem II oxygen evolving complex; P:photosystem II oxygen evolving complex assembly; C:integral component of membrane	cluster1
1	PB.6863	-1.36211	3.96523e-06	cytochrome P450 CYP749A22-like	F:monooxygenase activity; F:iron ion binding; C:integral component of membrane; F:oxidoreductase activity, acting on paired donors, with incorporation or reduction of molecular oxygen; F:heme binding; P:oxidation-reduction process	cluster1
1	PB.8902	-1.36409	1.10249e-06	subtilisin-like protease SBT1.6	F:serine-type endopeptidase activity; P:proteolysis	cluster1
1	PB.3845	-1.36529	3.7114e-06	chlorophyll a-b binding protein 8, chloroplastic	P:response to light stimulus; C:photosystem I; C:photosystem II; C:chloroplast thylakoid membrane; P:photosynthesis, light harvesting in photosystem I; C:plastoglobule; C:integral component of membrane; F:chlorophyll binding; P:protein-chromophore linkage	cluster1
1	PB.3165	-1.36577	1.04184e-07	peroxidase 42	F:peroxidase activity; C:extracellular region; P:response to oxidative stress; C:plant-type cell wall; C:plasmodesma; C:integral component of membrane; F:heme binding; P:hydrogen peroxide catabolic process; F:metal ion binding; P:oxidation-reduction process; P:cellular oxidant detoxification	cluster1
1	PB.14646	-1.36835	0.000976574	ankyrin repeat-containing protein BDA1-like	C:membrane; C:integral component of membrane	cluster4
1	PB.13420	-1.37158	2.74215e-05	probable GTP diphosphokinase CRSH, chloroplastic	F:calcium ion binding; P:guanosine tetraphosphate metabolic process	cluster1
1	PB.3038	-1.3741	1.93827e-06	auxin transporter-like protein 2	P:amino acid transmembrane transport; C:plasma membrane; F:amino acid transmembrane transporter activity; C:integral component of membrane	cluster1
1	PB.7049	-1.37598	1.97786e-07	pollen-specific protein SF21-like isoform X2	P:response to cold; P:response to abscisic acid; P:response to jasmonic acid; C:integral component of membrane; P:regulation of auxin polar transport	cluster1
1	PB.8092	-1.37633	2.07932e-06	Immunoglobulin-like and fibronectin type III domain-containing protein		cluster1
1	PB.1264	-1.3786	2.13974e-07	(S)-coclaurine N-methyltransferase	P:metabolic process	cluster1
1	PB.10803	-1.37887	1.97786e-07	photosystem I reaction center subunit III, chloroplastic	C:chloroplast thylakoid membrane; C:photosystem I reaction center; C:chloroplast envelope; C:plastoglobule; P:photosynthesis; C:integral component of membrane; F:oxidoreductase activity; F:protein domain specific binding; P:oxidation-reduction process	cluster1
1	PB.11291	-1.37926	2.08717e-06	photosystem II 10 kDa polypeptide, chloroplastic	C:chloroplast thylakoid membrane; C:photosystem II oxygen evolving complex; P:photosystem II oxygen evolving complex assembly; C:integral component of membrane	cluster1
1	PB.923	-1.37934	8.04141e-07	two-component response regulator-like APRR9 isoform X2	P:phosphorelay signal transduction system; C:nucleus	NA
1	PB.11147	-1.38526	9.55095e-07	photosystem I reaction center subunit psaK, chloroplastic	C:photosystem I; P:photosynthesis; F:oxidoreductase activity; P:oxidation-reduction process	cluster1
1	PB.9909	-1.38922	6.88909e-09	phosphatidylinositol transfer protein 3-like		cluster6
1	PB.4342	-1.39304	0.00177753	probable protein phosphatase 2C 26	F:catalytic activity	cluster6
1	PB.4081	-1.39458	1.09957e-07	Serine/threonine-protein kinase	F:aminopeptidase activity; P:proteolysis; F:kinase activity; P:phosphorylation	cluster1
1	PB.4624	-1.39821	2.30197e-06	Peroxisomal (S)-2-hydroxy-acid oxidase	F:L-lactate dehydrogenase activity; C:peroxisome; F:glycolate oxidase activity; F:FMN binding; P:lactate oxidation; F:very-long-chain-(S)-2-hydroxy-acid oxidase activity; F:long-chain-(S)-2-hydroxy-long-chain-acid oxidase activity; F:medium-chain-(S)-2-hydroxy-acid oxidase activity	cluster1
1	PB.5753	-1.40225	1.43309e-06	glutamyl-tRNA reductase 1, chloroplastic	P:protoporphyrinogen IX biosynthetic process; F:glutamyl-tRNA reductase activity; F:NADP binding; P:oxidation-reduction process	cluster1
1	PB.6070	-1.40533	7.79306e-07	---NA---		cluster1
1	PB.11476	-1.4074	6.17345e-07	photosystem II 22 kDa protein, chloroplastic	C:chloroplast; C:integral component of membrane	cluster1
1	PB.82	-1.40876	2.86098e-07	early light-induced protein, chloroplastic-like	C:integral component of membrane	cluster1
1	PB.7326	-1.41036	1.26477e-09	potassium transporter 8-like	C:plasma membrane; F:potassium ion transmembrane transporter activity; C:integral component of membrane; P:potassium ion transmembrane transport	cluster1
1	PB.13211	-1.4121	2.64726e-06	Peroxisomal (S)-2-hydroxy-acid oxidase	F:L-lactate dehydrogenase activity; C:peroxisome; F:glycolate oxidase activity; F:FMN binding; P:lactate oxidation; F:very-long-chain-(S)-2-hydroxy-acid oxidase activity; F:long-chain-(S)-2-hydroxy-long-chain-acid oxidase activity; F:medium-chain-(S)-2-hydroxy-acid oxidase activity	cluster1
1	PB.9874	-1.417	9.10225e-07	ABC transporter C family member 8-like isoform X2	F:ATP binding; C:integral component of membrane; F:ATPase activity; F:ATPase-coupled transmembrane transporter activity; P:transmembrane transport	cluster6
1	PB.10508	-1.41847	0.00318219	Dihydrolipoyllysine-residue acetyltransferase component of acetoin cleaving system like	F:catalytic activity	cluster6
1	PB.4549	-1.42659	2.36684e-06	RD-22 like protein		cluster1
1	PB.14763	-1.42798	1.29655e-06	putative methylesterase 11, chloroplastic	P:jasmonic acid metabolic process; P:salicylic acid metabolic process; F:transferase activity, transferring acyl groups; F:methyl indole-3-acetate esterase activity; F:methyl salicylate esterase activity; F:methyl jasmonate esterase activity	cluster4
1	PB.12271	-1.43207	4.04845e-08	Photosystem II 22 kDa protein, chloroplastic	C:chloroplast thylakoid membrane; C:integral component of membrane	cluster1
1	PB.4190	-1.433	3.51547e-06	Serine--glyoxylate aminotransferase	F:serine-pyruvate transaminase activity; C:peroxisome; F:alanine-glyoxylate transaminase activity; P:glycine biosynthetic process, by transamination of glyoxylate	cluster1
1	PB.7351	-1.44947	2.3849e-10	potassium transporter 8	C:plasma membrane; P:potassium ion transport; F:potassium ion transmembrane transporter activity	cluster1
1	PB.4913	-1.45213	3.87354e-10	receptor protein-tyrosine kinase CEPR2-like	F:protein serine/threonine kinase activity; F:ATP binding; C:plasma membrane; P:protein phosphorylation; C:integral component of membrane	cluster1
1	PB.14633	-1.46634	9.19303e-06	Ankyrin repeat-containing protein	C:membrane; C:integral component of membrane	cluster1
1	PB.8858	-1.46784	4.12403e-07	flavonol sulfotransferase-like	F:transferase activity	cluster1
1	PB.15866	-1.46826	0.000309945	---NA---		cluster1
1	PB.12110	-1.47927	0.000186037	protein disulfide-isomerase-like	F:protein disulfide isomerase activity; C:endoplasmic reticulum lumen; P:protein folding; P:response to endoplasmic reticulum stress; P:cell redox homeostasis	cluster1
1	PB.746	-1.47984	3.97494e-05	ribulose bisphosphate carboxylase small chain, chloroplastic	F:monooxygenase activity; C:chloroplast; P:photorespiration; F:ribulose-bisphosphate carboxylase activity; P:reductive pentose-phosphate cycle; P:oxidation-reduction process	cluster1
1	PB.9670	-1.48379	9.74936e-08	inter-alpha-trypsin inhibitor heavy chain H3	F:nucleoside diphosphate kinase activity; P:nucleoside diphosphate phosphorylation; P:GTP biosynthetic process; P:UTP biosynthetic process; P:CTP biosynthetic process	cluster1
1	PB.9892	-1.48646	1.86919e-06	Aspartate racemase	P:nitrogen compound metabolic process; F:amino-acid racemase activity	cluster1
1	PB.13725	-1.49849	2.0549e-05	BURP domain protein RD22		cluster1
1	PB.5635	-1.50513	2.6324e-09	caffeic acid 3-O-methyltransferase-like	F:O-methyltransferase activity	cluster1
1	PB.15448	-1.50739	1.5449e-05	chloroplast photosystem II PsbW protein	C:photosystem II; C:chloroplast thylakoid membrane; C:integral component of membrane; P:photosystem II stabilization	cluster1
1	PB.10821	-1.50785	2.19514e-07	photosystem I reaction center subunit psaK, chloroplastic	C:photosystem I; P:photosynthesis	cluster1
1	PB.7147	-1.50853	4.89497e-06	probable linoleate 9S-lipoxygenase 5	F:oxidoreductase activity, acting on single donors with incorporation of molecular oxygen, incorporation of two atoms of oxygen; P:oxylipin biosynthetic process; P:lipid oxidation; F:metal ion binding	cluster1
1	PB.12763	-1.50969	2.56597e-05	BURP domain protein RD22-like		cluster1
1	PB.13516	-1.51652	4.13944e-08	uncharacterized abhydrolase domain-containing protein DDB_G0269086 isoform X1		cluster1
1	PB.184	-1.5178	1.57665e-07	triose phosphate/phosphate translocator, chloroplastic isoform X1	C:Golgi apparatus; F:antiporter activity; C:integral component of membrane; P:transmembrane transport	cluster1
1	PB.2983	-1.51879	1.34225e-08	golgin subfamily A member 6-like protein 7		cluster1
1	PB.8862	-1.52047	1.33211e-08	PLASMODESMATA CALLOSE-BINDING PROTEIN 3	C:membrane	cluster1
1	PB.680	-1.52419	2.13861e-05	chlorophyll a-b binding protein CP26, chloroplastic	P:response to light stimulus; C:photosystem I; C:photosystem II; C:chloroplast thylakoid membrane; P:photosynthesis, light harvesting in photosystem I; C:plastoglobule; C:integral component of membrane; F:chlorophyll binding; P:protein-chromophore linkage	cluster1
1	PB.3186	-1.52484	8.15648e-07	photosystem I reaction center subunit psaK, chloroplastic	C:photosystem I; P:photosynthesis	cluster1
1	PB.7903	-1.54141	2.85999e-07	NHL repeat	C:integral component of membrane	cluster1
1	PB.7732	-1.54433	4.32139e-08	AAA-ATPase ASD, mitochondrial-like	F:ATP binding; C:integral component of membrane	cluster1
1	PB.529	-1.5464	2.19665e-07	photosystem I reaction center subunit XI, chloroplastic	C:chloroplast thylakoid membrane; C:photosystem I reaction center; P:photosynthesis; C:integral component of membrane; F:oxidoreductase activity; P:oxidation-reduction process	cluster1
1	PB.2273	-1.55265	2.64539e-06	protein LNK2 isoform X1	P:regulation of transcription, DNA-templated; P:circadian rhythm	cluster6
1	PB.2064	-1.55657	1.13823e-09	glutaredoxin domain-containing cysteine-rich protein CG12206	P:cellular process; F:oxidoreductase activity; P:oxidation-reduction process	cluster4
1	PB.1322	-1.55819	2.34539e-09	patatin-like protein 2	F:phospholipase activity; P:lipid catabolic process; F:acylglycerol lipase activity	cluster1
1	PB.13229	-1.56002	1.01299e-12	fatty acid hydroperoxide lyase, chloroplastic	F:monooxygenase activity; F:iron ion binding; P:sterol metabolic process; F:oxidoreductase activity, acting on paired donors, with incorporation or reduction of molecular oxygen; F:lyase activity; F:heme binding; P:oxidation-reduction process	cluster6
1	PB.11819	-1.56361	0.000674287	probable pectinesterase/pectinesterase inhibitor 34	C:integral component of membrane; F:pectinesterase activity; P:cell wall modification; P:negative regulation of catalytic activity; F:aspartyl esterase activity; P:pectin catabolic process; F:pectinesterase inhibitor activity	cluster5
1	PB.14682	-1.56636	3.35203e-08	AAA-ATPase ASD, mitochondrial-like	F:ATP binding; C:integral component of membrane	cluster6
1	PB.10992	-1.56827	0.000133636	Histone acetyltransferase	C:membrane; C:integral component of membrane; F:transferase activity; F:transferase activity, transferring glycosyl groups	cluster1
1	PB.6748	-1.5719	7.25783e-10	probable carboxylesterase 12	P:catabolic process; F:methyl indole-3-acetate esterase activity	cluster4
1	PB.1226	-1.57399	3.55245e-09	zinc finger CCCH domain-containing protein 20-like	F:binding	cluster6
1	PB.5770	-1.5826	4.49462e-07	probable serine/threonine-protein kinase At1g01540	F:transmembrane receptor protein serine/threonine kinase activity; F:ATP binding; C:plasma membrane; P:protein phosphorylation; P:transmembrane receptor protein serine/threonine kinase signaling pathway; C:integral component of membrane; F:protein dimerization activity	cluster1
1	PB.3920	-1.58641	1.06768e-07	chaperone protein dnaJ 20, chloroplastic-like		cluster6
1	PB.12641	-1.59275	0.00275358	Laccase-14 like	F:ferroxidase activity; F:copper ion binding; C:plasma membrane; P:iron ion transport; P:lignin catabolic process; C:apoplast; F:hydroquinone:oxygen oxidoreductase activity; P:iron ion homeostasis; P:oxidation-reduction process	cluster1
1	PB.982	-1.60205	1.66388e-06	carotenoid cleavage deoxigenase 4	F:oxidoreductase activity, acting on single donors with incorporation of molecular oxygen, incorporation of two atoms of oxygen; F:metal ion binding; P:oxidation-reduction process	cluster1
1	PB.12335	-1.60231	5.10533e-11	aspartic proteinase PCS1-like	F:aspartic-type endopeptidase activity; P:proteolysis; P:protein catabolic process	cluster6
1	PB.15362	-1.60276	1.01469e-05	chlorophyll a-b binding protein CP26, chloroplastic	P:response to light stimulus; C:photosystem I; C:photosystem II; C:chloroplast thylakoid membrane; P:photosynthesis, light harvesting in photosystem I; C:plastoglobule; C:integral component of membrane; F:chlorophyll binding; P:protein-chromophore linkage	cluster1
1	PB.3537	-1.60312	5.17036e-12	fatty acid hydroperoxide lyase, chloroplastic	F:monooxygenase activity; F:iron ion binding; F:oxidoreductase activity, acting on paired donors, with incorporation or reduction of molecular oxygen; F:lyase activity; F:heme binding; P:oxidation-reduction process	cluster6
1	PB.12697	-1.60358	1.13503e-09	hydroquinone glucosyltransferase-like	C:intracellular membrane-bounded organelle; F:hydroquinone glucosyltransferase activity	cluster6
1	PB.11111	-1.6078	6.3039e-06	aquaporin PIP2-7	F:channel activity; C:integral component of membrane; P:transmembrane transport	cluster1
1	PB.7280	-1.61528	2.4932e-07	AAA-ATPase ASD, mitochondrial-like	F:ATP binding; C:integral component of membrane	cluster6
1	PB.11851	-1.6156	7.32144e-05	---NA---		cluster5
1	PB.903	-1.62213	6.1156e-13	proline-rich protein 4-like	C:endoplasmic reticulum membrane; C:integral component of membrane	cluster2
1	PB.2622	-1.62305	5.10929e-11	E3 ubiquitin-protein ligase MID2	P:intracellular signal transduction; F:metal ion binding	cluster1
1	PB.15859	-1.62453	2.87732e-11	E3 ubiquitin-protein ligase MID2	P:intracellular signal transduction; F:metal ion binding	cluster1
1	PB.865	-1.63305	5.58843e-10	probable carboxylesterase 12	P:catabolic process; F:carboxylic ester hydrolase activity	cluster4
1	PB.12069	-1.63424	4.70877e-12	aspartic proteinase PCS1-like	F:aspartic-type endopeptidase activity; P:proteolysis; P:protein catabolic process	cluster6
1	PB.5829	-1.63579	3.05412e-07	auxin-responsive protein IAA27-like	C:nucleus; P:regulation of transcription, DNA-templated; P:auxin-activated signaling pathway	cluster1
1	PB.10441	-1.63671	3.70929e-12	post-GPI attachment to proteins factor 3-like	C:Golgi membrane; P:GPI anchor biosynthetic process; C:integral component of membrane	cluster6
1	PB.8117	-1.6447	1.97786e-07	triose phosphate/phosphate translocator, chloroplastic isoform X1	C:Golgi apparatus; F:antiporter activity; C:integral component of membrane; P:transmembrane transport	cluster1
1	PB.6864	-1.64803	2.24133e-08	cytochrome P450 CYP749A22-like	F:monooxygenase activity; F:iron ion binding; C:membrane; F:oxidoreductase activity, acting on paired donors, with incorporation or reduction of molecular oxygen; F:heme binding; P:oxidation-reduction process	cluster1
1	PB.220	-1.65108	5.76465e-06	Chlorophyll a-b binding protein, chloroplastic	P:response to light stimulus; C:photosystem I; C:photosystem II; C:chloroplast thylakoid membrane; P:photosynthesis, light harvesting in photosystem I; C:integral component of membrane; F:chlorophyll binding; P:protein-chromophore linkage	cluster1
1	PB.8047	-1.6553	4.41353e-07	chlorophyllase-2, chloroplastic	P:chlorophyll catabolic process; F:chlorophyllase activity	cluster1
1	PB.3312	-1.66339	8.20579e-14	peroxidase 29	F:peroxidase activity; C:extracellular region; P:response to oxidative stress; C:plant-type cell wall; C:plasmodesma; F:heme binding; P:hydrogen peroxide catabolic process; F:metal ion binding; P:oxidation-reduction process; P:cellular oxidant detoxification	cluster1
1	PB.10197	-1.66426	2.56557e-10	protein EXORDIUM-like 3	C:integral component of membrane	cluster1
1	PB.4685	-1.66572	2.78167e-08	magnesium-chelatase subunit ChlH, chloroplastic	C:chloroplast; P:chlorophyll biosynthetic process; F:magnesium chelatase activity	cluster1
1	PB.7012	-1.66647	3.00235e-12	kirola-like	P:defense response	cluster1
1	PB.12184	-1.66893	4.17934e-12	protein DETOXIFICATION 40	C:vacuolar membrane; F:antiporter activity; C:integral component of membrane; P:xenobiotic transport; F:xenobiotic transmembrane transporter activity; P:transmembrane transport	cluster6
1	PB.11405	-1.67338	1.35876e-11	protein NRT1/ PTR FAMILY 6.4	P:response to nitrate; F:nitrate transmembrane transporter activity; P:nitrate transport; C:integral component of membrane; P:transmembrane transport	cluster6
1	PB.3483	-1.67414	4.32139e-08	magnesium-chelatase subunit ChlH, chloroplastic	C:chloroplast; P:chlorophyll biosynthetic process; F:magnesium chelatase activity	cluster1
1	PB.1495	-1.67495	1.31506e-07	glyceraldehyde-3-phosphate dehydrogenase B, chloroplastic	P:glucose metabolic process; F:oxidoreductase activity, acting on the aldehyde or oxo group of donors, NAD or NADP as acceptor; F:NADP binding; F:NAD binding; P:oxidation-reduction process	cluster1
1	PB.4629	-1.67552	5.63735e-13	fatty acid hydroperoxide lyase, chloroplastic	F:monooxygenase activity; F:iron ion binding; F:oxidoreductase activity, acting on paired donors, with incorporation or reduction of molecular oxygen; F:lyase activity; F:heme binding; P:oxidation-reduction process	cluster6
1	PB.4299	-1.68385	3.87354e-10	protein kinase PINOID	F:calcium-dependent protein kinase C activity; F:ATP binding; C:nucleus; C:cytoplasm; C:plasma membrane; P:protein phosphorylation; P:auxin-activated signaling pathway; P:auxin polar transport; P:positive gravitropism; C:cell surface; P:root hair initiation; P:root hair elongation; P:cotyledon development; P:response to karrikin	cluster1
1	PB.8791	-1.69139	3.70819e-07	serine hydroxymethyltransferase, mitochondrial	F:glycine hydroxymethyltransferase activity; P:L-serine catabolic process; F:methyltransferase activity; F:zinc ion binding; P:glycine biosynthetic process from serine; F:pyridoxal phosphate binding; P:methylation; P:tetrahydrofolate interconversion; P:folic acid metabolic process; F:cobalt ion binding; F:serine binding; P:cellular response to tetrahydrofolate	cluster1
1	PB.4688	-1.6929	4.74975e-06	UPF0481 protein	C:membrane; C:integral component of membrane	cluster1
1	PB.2769	-1.69308	2.11558e-09	post-GPI attachment to proteins factor 3	C:Golgi membrane; P:GPI anchor biosynthetic process; C:integral component of membrane; F:hydrolase activity, acting on ester bonds; C:intrinsic component of endoplasmic reticulum membrane	cluster6
1	PB.3954	-1.69537	6.92448e-12	aspartic proteinase PCS1-like	F:aspartic-type endopeptidase activity; P:proteolysis; P:protein catabolic process	cluster6
1	PB.6230	-1.69735	1.03337e-11	kirola-like	P:defense response	cluster1
1	PB.14563	-1.69818	2.61528e-08	serine hydroxymethyltransferase, mitochondrial	F:glycine hydroxymethyltransferase activity; P:L-serine catabolic process; F:methyltransferase activity; F:zinc ion binding; P:glycine biosynthetic process from serine; F:pyridoxal phosphate binding; P:methylation; P:tetrahydrofolate interconversion; P:folic acid metabolic process; F:cobalt ion binding; F:serine binding; P:cellular response to tetrahydrofolate	cluster1
1	PB.2765	-1.70091	3.97181e-10	protein EXORDIUM-like 3	C:plant-type cell wall; C:plasmodesma; C:integral component of membrane; P:response to karrikin	cluster1
1	PB.10453	-1.7132	3.72551e-11	protein EXORDIUM-like 3	C:plant-type cell wall; C:plasmodesma; C:integral component of membrane; P:response to karrikin	cluster1
1	PB.15205	-1.71499	1.02922e-12	FCS-Like Zinc finger 2-like		cluster4
1	PB.12477	-1.71867	6.92448e-12	fasciclin-like arabinogalactan protein 8	P:protein peptidyl-prolyl isomerization; F:peptidyl-prolyl cis-trans isomerase activity; P:protein folding; C:anchored component of plasma membrane	cluster1
1	PB.3237	-1.71985	8.89413e-07	ribulose bisphosphate carboxylase/oxygenase activase, chloroplastic isoform X1	F:ATP binding; C:chloroplast stroma; C:thylakoid; P:positive regulation of catalytic activity; F:ribulose-1,5-bisphosphate carboxylase/oxygenase activator activity	cluster1
1	PB.8793	-1.72109	5.95724e-11	leucine-rich repeat receptor-like serine/threonine-protein kinase BAM1	F:protein kinase activity; F:ATP binding; C:plasma membrane; P:protein phosphorylation; P:hormone-mediated signaling pathway; C:integral component of membrane	cluster1
1	PB.7499	-1.72408	5.17036e-12	purine permease 3-like	F:purine nucleoside transmembrane transporter activity; P:purine nucleoside transmembrane transport; C:integral component of membrane	cluster1
1	PB.4697	-1.72653	3.50541e-10	cytochrome P450 94A1-like	F:iron ion binding; C:integral component of membrane; F:alkane 1-monooxygenase activity; F:heme binding; F:arachidonic acid omega-hydroxylase activity; P:oxidation-reduction process	cluster6
1	PB.12749	-1.73752	0.00253311	ATP-dependent zinc metalloprotease FTSH 6, chloroplastic	F:ATP-dependent peptidase activity; F:metalloendopeptidase activity; F:ATP binding; P:proteolysis; C:chloroplast thylakoid membrane; C:chloroplast envelope; P:thylakoid membrane organization; P:photoinhibition; P:photosystem II repair; P:PSII associated light-harvesting complex II catabolic process; P:regulation of apoptotic process	cluster4
1	PB.12292	-1.74026	2.73834e-09	photosystem I reaction center subunit N, chloroplastic-like	P:metabolic process; C:chloroplast photosystem I	cluster1
1	PB.11089	-1.74803	1.2559e-06	ribulose bisphosphate carboxylase/oxygenase activase, chloroplastic isoform X1	F:ATP binding; C:chloroplast stroma; C:thylakoid; P:positive regulation of catalytic activity; F:ribulose-1,5-bisphosphate carboxylase/oxygenase activator activity	cluster1
1	PB.7681	-1.77261	3.97626e-08	acetamidase/Formamidase family protein	F:hydrolase activity, acting on carbon-nitrogen (but not peptide) bonds, in linear amides	cluster1
1	PB.10018	-1.78105	4.23033e-09	ferric reduction oxidase 7, chloroplastic-like	C:plasma membrane; C:integral component of membrane; F:oxidoreductase activity; P:oxidation-reduction process	cluster6
1	PB.13894	-1.78218	2.07932e-06	---NA---		cluster5
1	PB.11712	-1.78842	2.02697e-09	protein NRT1/ PTR FAMILY 3.1-like	C:plasma membrane; F:peptide:proton symporter activity; C:integral component of membrane; P:oligopeptide transmembrane transport; F:oligopeptide transmembrane transporter activity; P:proton transmembrane transport	cluster1
1	PB.14748	-1.80479	1.44277e-05	putative UDP-rhamnose:rhamnosyltransferase 1	F:UDP-glycosyltransferase activity; C:membrane; F:transferase activity, transferring hexosyl groups; C:intracellular membrane-bounded organelle	cluster4
1	PB.9848	-1.80626	2.57786e-06	transcription factor bHLH79	F:DNA binding; F:DNA-binding transcription factor activity; C:nucleus; P:regulation of transcription, DNA-templated; F:protein dimerization activity	cluster1
1	PB.7013	-1.81226	1.51727e-15	kirola-like	P:defense response	cluster1
1	PB.3383	-1.81869	2.24357e-10	cyclopropane synthase isoform 1	F:methyltransferase activity; F:oxidoreductase activity; P:methylation; P:oxidation-reduction process	cluster1
1	PB.2450	-1.81948	3.67941e-09	protein SMAX1-LIKE 6-like isoform X1	P:protein metabolic process	cluster6
1	PB.7223	-1.82286	9.34774e-10	leucine-rich repeat receptor-like serine/threonine-protein kinase BAM1	P:activation of MAPKK activity; F:MAP kinase kinase kinase activity; F:ATP binding; C:plasma membrane; P:hormone-mediated signaling pathway; C:integral component of membrane; F:2-alkenal reductase [NAD(P)+] activity; P:oxidation-reduction process	cluster1
1	PB.9875	-1.83065	1.94119e-07	inositol oxygenase 1-like	F:iron ion binding; C:cytoplasm; P:inositol catabolic process; F:inositol oxygenase activity; P:oxidation-reduction process	cluster4
1	PB.11517	-1.83757	2.1539e-09	photosystem I reaction center subunit N, chloroplastic	P:metabolic process; C:chloroplast photosystem I	cluster1
1	PB.8683	-1.83759	1.56948e-09	ferredoxin--NADP reductase, leaf-type isozyme, chloroplastic	F:nucleotide binding; F:ferredoxin-NADP+ reductase activity; C:chloroplast; P:oxidation-reduction process	cluster1
1	PB.13264	-1.83779	9.53998e-14	UPF0481 protein	C:membrane; C:integral component of membrane	cluster1
1	PB.6445	-1.8427	1.97357e-10	nuclear transport factor 2-like	P:nucleocytoplasmic transport; C:nuclear pore central transport channel	cluster1
1	PB.10269	-1.84466	0.000100859	Dihydrolipoyllysine-residue acetyltransferase component of acetoin cleaving system like	C:integral component of membrane; F:transferase activity	cluster6
1	PB.9474	-1.85514	1.03444e-11	ferric reduction oxidase 7, chloroplastic-like	C:plasma membrane; C:integral component of membrane; F:oxidoreductase activity; P:oxidation-reduction process	cluster1
1	PB.15285	-1.85576	7.46449e-20	---NA---		cluster1
1	PB.12735	-1.8564	6.80422e-16	probable indole-3-pyruvate monooxygenase YUCCA10	F:N,N-dimethylaniline monooxygenase activity; F:flavin adenine dinucleotide binding; F:NADP binding; P:oxidation-reduction process	cluster1
1	PB.7514	-1.8574	2.81402e-12	LIM domain-containing protein WLIM1-like	C:plasma membrane; C:actin cytoskeleton; F:metal ion binding; F:actin filament binding; P:actin filament bundle assembly	cluster1
1	PB.13226	-1.86891	3.72551e-11	2-alkenal reductase (NADP(+)-dependent)-like	F:2-alkenal reductase [NAD(P)+] activity; P:oxidation-reduction process	cluster1
1	PB.1111	-1.87225	1.0404e-07	fructose-bisphosphate aldolase 1, chloroplastic-like	F:fructose-bisphosphate aldolase activity; C:cytosol; P:glycolytic process; P:fructose 1,6-bisphosphate metabolic process	cluster1
1	PB.5604	-1.87576	3.11423e-15	probable indole-3-pyruvate monooxygenase YUCCA10	F:N,N-dimethylaniline monooxygenase activity; F:flavin adenine dinucleotide binding; F:NADP binding; P:oxidation-reduction process	cluster1
1	PB.15880	-1.89002	4.55652e-07	transitional endoplasmic reticulum ATPase homolog 2-like	F:ATP binding; P:pollen sperm cell differentiation	cluster4
1	PB.5781	-1.89203	2.8552e-11	Hepatoma-derived growth factor-related protein like		cluster1
1	PB.7728	-1.90621	5.78152e-07	AAA-ATPase ASD, mitochondrial-like	F:ATP binding; C:integral component of membrane	cluster4
1	PB.12535	-1.90879	6.80422e-16	probable indole-3-pyruvate monooxygenase YUCCA10	F:N,N-dimethylaniline monooxygenase activity; F:flavin adenine dinucleotide binding; F:NADP binding; P:oxidation-reduction process	cluster1
1	PB.39	-1.9151	1.50371e-09	glyceraldehyde-3-phosphate dehydrogenase A, chloroplastic	F:glyceraldehyde-3-phosphate dehydrogenase (NAD+) (phosphorylating) activity; P:glucose metabolic process; C:chloroplast; C:apoplast; F:NADP binding; F:NAD binding; P:oxidation-reduction process	cluster1
1	PB.6240	-1.919	7.81414e-06	flavonoid 3'-monooxygenase-like	F:iron ion binding; C:integral component of membrane; F:oxidoreductase activity, acting on single donors with incorporation of molecular oxygen, incorporation of two atoms of oxygen; F:oxidoreductase activity, acting on paired donors, with incorporation or reduction of molecular oxygen, NAD(P)H as one donor, and incorporation of one atom of oxygen; F:heme binding; P:oxidation-reduction process	cluster4
1	PB.8877	-1.92121	4.39612e-11	polyol transporter 5-like	F:carbohydrate:proton symporter activity; C:integral component of plasma membrane; P:glucose import; P:proton transmembrane transport	cluster6
1	PB.4166	-1.92422	2.81402e-12	lipoxygenase	F:oxidoreductase activity, acting on single donors with incorporation of molecular oxygen, incorporation of two atoms of oxygen; P:oxylipin biosynthetic process; F:metal ion binding; P:oxidation-reduction process	cluster1
1	PB.13363	-1.92618	2.64223e-16	putative ion channel POLLUX-like 2	P:potassium ion transport; C:integral component of membrane	cluster1
1	PB.5021	-1.94407	1.56518e-12	protein LIGHT-DEPENDENT SHORT HYPOCOTYLS 10	C:nucleus; P:mRNA transcription; P:response to light stimulus	cluster1
1	PB.1273	-1.96256	3.70929e-12	polyol transporter 5-like	F:carbohydrate:proton symporter activity; C:integral component of plasma membrane; P:glucose import; P:proton transmembrane transport	cluster6
1	PB.2045	-1.96378	5.85538e-10	aspartyl protease family protein At5g10770-like	F:aspartic-type endopeptidase activity; P:proteolysis; P:protein catabolic process	cluster1
1	PB.11185	-1.97815	1.80996e-10	ATP synthase gamma chain, chloroplastic	C:mitochondrial proton-transporting ATP synthase complex, catalytic core F(1); C:chloroplast thylakoid membrane; P:ATP synthesis coupled proton transport; F:proton-transporting ATP synthase activity, rotational mechanism	cluster1
1	PB.4980	-1.98046	1.30704e-21	cytokinin hydroxylase-like	F:monooxygenase activity; F:iron ion binding; C:integral component of membrane; P:sterol metabolic process; F:oxidoreductase activity, acting on paired donors, with incorporation or reduction of molecular oxygen; F:heme binding; P:oxidation-reduction process	cluster6
1	PB.13106	-1.98161	1.93344e-07	glycine cleavage system H protein, mitochondrial	C:mitochondrion; C:glycine cleavage complex; P:glycine decarboxylation via glycine cleavage system	cluster1
1	PB.3592	-1.98894	2.81667e-12	chlorophyll a-b binding protein 13, chloroplastic	P:response to light stimulus; C:photosystem I; C:photosystem II; C:chloroplast thylakoid membrane; P:photosynthesis, light harvesting in photosystem I; C:chloroplast envelope; C:plastoglobule; C:integral component of membrane; F:chlorophyll binding; P:protein-chromophore linkage	cluster1
1	PB.13890	-2.00065	4.83932e-15	---NA---		cluster1
1	PB.11980	-2.00717	1.35235e-11	lipoxygenase	F:oxidoreductase activity, acting on single donors with incorporation of molecular oxygen, incorporation of two atoms of oxygen; P:oxylipin biosynthetic process; F:metal ion binding; P:oxidation-reduction process	cluster1
1	PB.15281	-2.01297	5.59651e-18	non-specific lipid-transfer protein 2-like	P:lipid transport; C:integral component of membrane	cluster4
1	PB.11969	-2.03617	5.69235e-12	multicopper oxidase LPR1-like	F:copper ion binding; C:integral component of membrane; F:oxidoreductase activity; P:oxidation-reduction process	cluster1
1	PB.10692	-2.05561	3.40089e-11	Lipoxygenase	C:chloroplast; F:oxidoreductase activity, acting on single donors with incorporation of molecular oxygen, incorporation of two atoms of oxygen; P:oxylipin biosynthetic process; F:metal ion binding; P:oxidation-reduction process	cluster1
1	PB.12460	-2.07194	1.26477e-09	Chlorophyll A-B binding protein	C:photosystem I; C:photosystem II; C:chloroplast thylakoid membrane; P:photosynthesis, light harvesting; C:integral component of membrane; F:chlorophyll binding; P:protein-chromophore linkage	cluster1
1	PB.947	-2.09793	8.1972e-06	hypothetical protein F0562_003126	C:plasma membrane; C:integral component of membrane	cluster1
1	PB.2550	-2.1028	2.57008e-12	---NA---		cluster1
1	PB.938	-2.10841	1.74214e-18	non-specific lipid-transfer protein 2-like	P:lipid transport	cluster4
1	PB.2741	-2.10985	0.000115274	anthranilate synthase alpha subunit 1, chloroplastic-like	P:tryptophan biosynthetic process; F:anthranilate synthase activity	cluster4
1	PB.15170	-2.11252	4.28966e-10	---NA---		cluster5
1	PB.7250	-2.12392	0.000474269	COBRA-like protein 4	P:cellulose microfibril organization; C:integral component of membrane; C:anchored component of plasma membrane; P:plant-type cell wall cellulose biosynthetic process	cluster1
1	PB.9374	-2.12667	0.000200127	cytochrome P450 94B3	C:membrane; F:oxidoreductase activity; F:metal ion binding	cluster1
1	PB.7996	-2.13244	3.01762e-12	Guanylate kinase	F:kinase activity; P:phosphorylation	cluster1
1	PB.860	-2.13496	6.31424e-10	Epstein-Barr nuclear antigen 2 like		cluster1
1	PB.8944	-2.14063	1.96616e-17	Serine/threonine-protein phosphatase 6 regulatory ankyrin repeat subunit B like	C:membrane	cluster1
1	PB.7949	-2.15769	2.56597e-05	Calcium uniporter protein	C:membrane; C:integral component of membrane; F:isomerase activity	cluster1
1	PB.564	-2.1663	8.2516e-14	---NA---		cluster1
1	PB.5415	-2.16984	3.50999e-16	Rubredoxin domain-containing protein	F:iron ion binding; C:integral component of membrane	cluster1
1	PB.8982	-2.1708	1.80832e-11	protein ACCELERATED CELL DEATH 6-like	C:membrane	cluster1
1	PB.5430	-2.19522	1.47882e-17	protein SRG1-like	F:methyltransferase activity; P:methylation; F:metal ion binding; F:dioxygenase activity; P:oxidation-reduction process	cluster1
1	PB.9399	-2.20348	1.61591e-16	protein SRG1-like	F:metal ion binding; F:dioxygenase activity; P:oxidation-reduction process	cluster1
1	PB.901	-2.23502	3.00688e-16	snakin-2	C:plant-type cell wall; P:response to abscisic acid; P:response to gibberellin; P:response to brassinosteroid	cluster1
1	PB.4969	-2.24871	1.71375e-18	aspartyl protease AED3	F:aspartic-type endopeptidase activity; P:proteolysis; P:protein catabolic process	cluster1
1	PB.14163	-2.26524	1.85501e-14	gibberellin-regulated protein 11-like	C:plant-type cell wall; P:response to abscisic acid; P:response to gibberellin; P:response to brassinosteroid	cluster1
1	PB.825	-2.27468	2.42113e-11	ABC transporter G family member 11-like	F:ATP binding; C:plasma membrane; C:integral component of membrane; F:ATPase activity; F:ATPase-coupled transmembrane transporter activity; P:transmembrane transport	cluster4
1	PB.10068	-2.29113	1.51524e-10	UPF0481 protein At3g47200-like	C:membrane; C:integral component of membrane	cluster1
1	PB.6232	-2.29196	3.05601e-12	MLP-like protein 329	F:nucleotide binding; P:lipid transport; P:defense response; C:integral component of membrane; F:ion binding	cluster1
1	PB.7014	-2.29313	2.57953e-11	MLP-like protein 329	P:defense response	cluster1
1	PB.11829	-2.2979	0.000634639	two-component response regulator-like APRR5	P:phosphorelay signal transduction system; C:nucleus	cluster4
1	PB.6718	-2.29908	1.1003e-17	gibberellin-regulated protein 11-like	C:plant-type cell wall; P:response to abscisic acid; P:response to gibberellin; P:response to brassinosteroid	cluster1
1	PB.2	-2.30104	2.30984e-15	bifunctional 3-dehydroquinate dehydratase/shikimate dehydrogenase, chloroplastic-like	F:catalytic activity; P:carboxylic acid metabolic process	cluster1
1	PB.5161	-2.35558	1.32098e-16	wound-induced protein 1-like		cluster1
1	PB.13898	-2.36389	6.49051e-18	---NA---		cluster1
1	PB.2139	-2.36599	5.70148e-08	ferric reduction oxidase 2-like	C:plasma membrane; C:integral component of membrane; F:oxidoreductase activity; P:oxidation-reduction process	cluster6
1	PB.14162	-2.37356	4.57599e-20	gibberellin-regulated protein 1-like		cluster1
1	PB.7741	-2.40224	1.02636e-21	carbonic anhydrase, chloroplastic-like isoform X1	F:carbonate dehydratase activity; F:zinc ion binding; P:cyanate catabolic process; P:carbon utilization	cluster1
1	PB.9609	-2.43452	6.58162e-20	adenine phosphoribosyltransferase 5	F:adenine phosphoribosyltransferase activity; C:cytosol; P:adenine salvage; P:nucleoside metabolic process	cluster6
1	PB.5434	-2.46449	3.55017e-21	Adenine phosphoribosyltransferase 5	F:adenine phosphoribosyltransferase activity; C:cytosol; P:adenine salvage; P:nucleoside metabolic process	cluster6
1	PB.861	-2.53663	1.54308e-20	filament-like plant protein 7		cluster1
1	PB.15785	-2.53725	3.90455e-14	multicopper oxidase LPR1-like	F:copper ion binding; C:integral component of membrane; F:bilirubin oxidase activity; P:oxidation-reduction process	cluster1
1	PB.2514	-2.58735	0.00303953	11S globulin subunit beta-like	F:catalytic activity	cluster1
1	PB.7453	-2.6063	2.66991e-24	14 kDa proline-rich protein DC2.15	F:DNA-directed 5'-3' RNA polymerase activity; P:response to cold; P:RNA biosynthetic process; P:leaf development	cluster1
1	PB.14586	-2.62371	5.30201e-21	UPF0481 protein	C:membrane; C:integral component of membrane	cluster1
1	PB.2301	-2.63332	1.94127e-16	cytochrome P450 86A22-like	F:monooxygenase activity; F:iron ion binding; C:integral component of membrane; F:oxidoreductase activity, acting on paired donors, with incorporation or reduction of molecular oxygen; F:heme binding; P:oxidation-reduction process	cluster2
1	PB.4411	-2.6451	0.00788493	legumin B-like	F:nutrient reservoir activity	cluster1
1	PB.3163	-2.70455	9.33304e-05	tryptophan synthase beta chain 1-like	P:tryptophan biosynthetic process; F:tryptophan synthase activity; C:cytoplasm; F:oxidoreductase activity; P:oxidation-reduction process	cluster1
1	PB.14666	-2.73592	1.87609e-16	UPF0481 protein	C:membrane; C:integral component of membrane	cluster1
1	PB.14573	-2.78632	5.99134e-16	UPF0481 protein	C:membrane; C:integral component of membrane	cluster6
1	PB.6412	-2.84577	6.80422e-16	Methanol O-anthraniloyltransferase	F:transferase activity, transferring acyl groups other than amino-acyl groups	cluster1
1	PB.6175	-2.90229	3.00269e-18	Methanol O-anthraniloyltransferase	F:transferase activity, transferring acyl groups	cluster1
1	PB.5050	-3.03486	4.0729e-26	fasciclin-like arabinogalactan protein 2	C:anchored component of plasma membrane	cluster1
1	PB.919	-3.09147	2.16882e-27	transcription factor MYC2-like	F:binding	cluster1
1	PB.12536	-3.11944	0.00119982	early nodulin-93-like	C:integral component of membrane	cluster5
1	PB.9862	-3.21554	8.97257e-09	transcription factor WER-like	F:DNA binding	cluster1
1	PB.14357	-3.25539	3.63829e-32	cytochrome P450 82C4-like	C:membrane; F:oxidoreductase activity, acting on paired donors, with incorporation or reduction of molecular oxygen, NAD(P)H as one donor, and incorporation of one atom of oxygen; F:metal ion binding; P:defense response to other organism	cluster1
1	PB.897	-3.3174	6.61491e-34	cytochrome P450 84A1-like	F:iron ion binding; P:lignin biosynthetic process; C:membrane; F:oxidoreductase activity, acting on paired donors, with incorporation or reduction of molecular oxygen, NAD(P)H as one donor, and incorporation of one atom of oxygen; F:heme binding; P:oxidation-reduction process	cluster1
1	PB.10407	-3.42894	4.38574e-37	oligopeptide transporter 6-like	C:integral component of plasma membrane; P:oligopeptide transmembrane transport; F:oligopeptide transmembrane transporter activity	cluster1
1	PB.5880	-3.43108	1.27823e-36	oligopeptide transporter 6-like	C:integral component of plasma membrane; P:oligopeptide transmembrane transport; F:oligopeptide transmembrane transporter activity	cluster1
1	PB.10796	-3.50275	1.54711e-38	fe(2+) transport protein 1-like	F:zinc ion transmembrane transporter activity; C:plasma membrane; C:integral component of membrane; F:2-alkenal reductase [NAD(P)+] activity; P:oxidation-reduction process; P:zinc ion transmembrane transport	cluster1
1	PB.14607	-3.67901	1.02355e-43	cytochrome P450 84A1-like	F:iron ion binding; P:lignin biosynthetic process; C:integral component of membrane; F:oxidoreductase activity, acting on paired donors, with incorporation or reduction of molecular oxygen, NAD(P)H as one donor, and incorporation of one atom of oxygen; F:heme binding; P:oxidation-reduction process	cluster1
1	PB.26	-3.94434	1.83514e-05	---NA---		cluster1
1	PB.13797	-4.91026	0.00603378	---NA---		cluster2
2	PB.3375	4.30857	4.97907e-06	---NA---		cluster8
2	PB.14914	2.99709	1.68573e-05	probable mannitol dehydrogenase	F:zinc ion binding; P:lignin biosynthetic process; F:cinnamyl-alcohol dehydrogenase activity; P:oxidation-reduction process	cluster5
2	PB.7467	2.57746	0.00075449	lectin beta-1 and beta-2 chains-like	F:binding; C:membrane	cluster5
2	PB.10233	2.37879	0.00323065	uncharacterized acetyltransferase At3g50280-like	F:transferase activity, transferring acyl groups other than amino-acyl groups	cluster7
2	PB.820	2.27271	3.80877e-06	lectin beta-1 and beta-2 chains-like	F:binding; C:membrane	cluster5
2	PB.10877	2.11017	1.17334e-05	---NA---		cluster3
2	PB.15548	2.01248	0.00196239	Hypothetical predicted protein		cluster8
2	PB.7885	2.01074	5.31986e-10	Phosphoethanolamine N-methyltransferase	F:phosphoethanolamine N-methyltransferase activity; P:phosphatidylcholine biosynthetic process; P:methylation	cluster8
2	PB.8195	2.00704	5.31986e-10	phosphoethanolamine N-methyltransferase 1	F:phosphoethanolamine N-methyltransferase activity; P:phosphatidylcholine biosynthetic process; P:methylation	cluster8
2	PB.8509	2.00457	5.31986e-10	phosphoethanolamine N-methyltransferase 1	F:phosphoethanolamine N-methyltransferase activity; P:phosphatidylcholine biosynthetic process; P:methylation	cluster8
2	PB.11900	1.86093	7.8677e-09	probable boron transporter 7	F:inorganic anion exchanger activity; C:integral component of membrane; P:borate transmembrane transport; F:borate efflux transmembrane transporter activity	cluster8
2	PB.2304	1.76158	3.39656e-06	thaumatin-like protein	C:extracellular region; P:defense response	cluster9
2	PB.13137	1.74157	0.00287071	protein P21-like	C:extracellular region; P:defense response	cluster7
2	PB.10024	1.65066	3.7732e-07	probable LRR receptor-like serine/threonine-protein kinase At3g47570	F:kinase activity	cluster3
2	PB.1769	1.64025	1.29828e-06	basic endochitinase-like	F:chitinase activity; P:carbohydrate metabolic process; P:chitin catabolic process; F:chitin binding; P:cell wall macromolecule catabolic process	cluster1
2	PB.395	1.60897	3.12503e-05	late embryogenesis abundant protein Dc3		cluster9
2	PB.15009	1.60295	0.00331275	---NA---		cluster5
2	PB.14615	1.50976	1.64592e-05	probable LRR receptor-like serine/threonine-protein kinase At3g47570	F:nucleotide binding; F:protein kinase activity; C:membrane; P:phosphorylation	cluster9
2	PB.5417	1.48507	1.33103e-05	---NA---		cluster8
2	PB.7495	1.43174	0.00201667	protein EXORDIUM-like 2		cluster4
2	PB.9577	1.42239	0.000107369	vinorine synthase-like	F:transferase activity	cluster7
2	PB.6214	1.39579	4.44933e-05	abscisic acid receptor PYR1-like	F:protein phosphatase inhibitor activity; C:nucleus; C:cytosol; P:abscisic acid-activated signaling pathway; F:abscisic acid binding; F:signaling receptor activity; F:protein homodimerization activity; P:regulation of protein serine/threonine phosphatase activity; P:negative regulation of protein serine/threonine phosphatase activity	cluster8
2	PB.3649	1.37255	0.00140074	galactinol synthase 2-like	P:galactose metabolic process; F:inositol 3-alpha-galactosyltransferase activity	cluster7
2	PB.6448	1.35671	0.00508324	omega-hydroxypalmitate O-feruloyl transferase-like	F:transferase activity, transferring acyl groups other than amino-acyl groups; P:cellular biosynthetic process; P:organic substance biosynthetic process	cluster5
2	PB.6394	1.34127	0.000131392	abscisic acid receptor PYR1-like	F:protein phosphatase inhibitor activity; C:nucleus; C:cytosol; P:abscisic acid-activated signaling pathway; F:abscisic acid binding; F:signaling receptor activity; F:protein homodimerization activity; P:regulation of protein serine/threonine phosphatase activity; P:negative regulation of protein serine/threonine phosphatase activity	cluster8
2	PB.14929	1.3194	0.000163107	fatty acid desaturase 4, chloroplastic	C:integral component of membrane	cluster7
2	PB.11344	1.3055	0.000201581	fatty acid desaturase 4, chloroplastic		cluster7
2	PB.3938	1.30244	0.000223928	ARGOS-like protein		cluster8
2	PB.1505	1.29775	0.000257554	hypothetical protein C3L33_11162, partial		cluster3
2	PB.3485	1.28608	0.0014028	delta(12)-fatty-acid desaturase FAD2-like	P:lipid metabolic process; C:integral component of membrane; P:oxidation-reduction process; F:Delta12-fatty-acid desaturase activity	cluster7
2	PB.1920	1.28592	0.00875756	ABC transporter G family member 21	F:ATP binding; C:plasma membrane; C:integral component of membrane; F:ATPase activity; F:ATPase-coupled transmembrane transporter activity; P:transmembrane transport	cluster9
2	PB.11339	1.28276	0.000259506	Transcription initiation factor TFIID subunit 9 like	F:translation initiation factor activity; P:translational initiation; C:plasmodesma	cluster3
2	PB.12590	1.25121	0.00281781	transcription factor bHLH93-like	F:protein dimerization activity	cluster9
2	PB.1092	1.25115	0.000503617	auxin-responsive protein SAUR76-like	C:nucleus; C:cytoplasm; P:response to auxin; C:extrinsic component of plasma membrane; P:positive regulation of cell growth	cluster8
2	PB.13632	1.24637	0.00470283	hydrophobic protein LTI6B	C:integral component of membrane	cluster3
2	PB.5198	1.22432	0.000946369	C24B11 05	P:dephosphorylation; F:pyridoxal phosphatase activity	NA
2	PB.13663	1.21474	0.000730898	Senescence regulator S40 protein	F:translation initiation factor activity; P:translational initiation; C:plasmodesma	cluster3
2	PB.7782	1.21438	0.000630831	Glutamate--tRNA ligase	C:integral component of membrane; F:ligase activity	cluster8
2	PB.13746	1.20817	0.000900977	galactinol synthase 2-like	C:cytoplasm; P:galactose metabolic process; F:metal ion binding; F:inositol 3-alpha-galactosyltransferase activity	cluster3
2	PB.6768	1.19914	0.00124074	non-specific lipid-transfer protein-like protein At2g13820	P:lipid transport; F:lipid binding; C:integral component of membrane	cluster9
2	PB.8314	1.19575	0.000893787	sugar transporter ERD6-like 16	C:membrane; P:transmembrane transport	cluster8
2	PB.6610	1.1872	0.000893787	galactinol synthase 2-like	P:galactose metabolic process; F:inositol 3-alpha-galactosyltransferase activity	cluster3
2	PB.3368	1.18433	0.0011236	---NA---		cluster8
2	PB.2067	1.17738	0.00323224	luminal-binding protein	F:ATP binding; C:nucleus; C:endoplasmic reticulum lumen; C:integral component of membrane; F:ATPase activity; P:ubiquitin-dependent ERAD pathway; P:endoplasmic reticulum unfolded protein response; F:heat shock protein binding; C:endoplasmic reticulum chaperone complex; P:protein refolding; F:protein folding chaperone; F:unfolded protein binding; P:chaperone cofactor-dependent protein refolding; F…	cluster8
2	PB.11592	1.1755	0.00287533	luminal-binding protein	F:ATP binding; C:nucleus; C:endoplasmic reticulum lumen; C:integral component of membrane; F:ATPase activity; P:ubiquitin-dependent ERAD pathway; P:endoplasmic reticulum unfolded protein response; F:heat shock protein binding; C:endoplasmic reticulum chaperone complex; P:protein refolding; F:protein folding chaperone; F:unfolded protein binding; P:chaperone cofactor-dependent protein refolding; F…	cluster8
2	PB.6469	1.17529	0.00142254	---NA---		cluster8
2	PB.9423	1.17241	0.0061974	uncharacterized acetyltransferase At3g50280	F:transferase activity, transferring acyl groups other than amino-acyl groups	NA
2	PB.621	1.17002	0.00154475	NAC domain-containing protein 71	F:DNA binding; C:nucleus; P:regulation of transcription, DNA-templated	cluster8
2	PB.4298	1.16866	0.001549	probable LRR receptor-like serine/threonine-protein kinase At3g47570	F:kinase activity	cluster8
2	PB.9412	1.16671	0.00112419	ferritin-1, chloroplastic-like	F:ferroxidase activity; P:iron ion transport; P:cellular iron ion homeostasis; F:ferric iron binding; P:oxidation-reduction process	cluster5
2	PB.12017	1.16517	0.00313794	luminal-binding protein 5	F:ATP binding; C:nucleus; C:endoplasmic reticulum lumen; C:integral component of membrane; F:ATPase activity; P:ubiquitin-dependent ERAD pathway; P:endoplasmic reticulum unfolded protein response; F:heat shock protein binding; C:endoplasmic reticulum chaperone complex; P:protein refolding; F:protein folding chaperone; F:unfolded protein binding; P:chaperone cofactor-dependent protein refolding; F…	cluster8
2	PB.13190	1.16238	0.00275586	probable xyloglucan endotransglucosylase/hydrolase protein 23	F:hydrolase activity, hydrolyzing O-glycosyl compounds; C:cell wall; P:xyloglucan metabolic process; F:xyloglucan:xyloglucosyl transferase activity; P:cell wall biogenesis; C:apoplast; P:cell wall organization	cluster5
2	PB.779	1.1615	0.00173793	---NA---		cluster3
2	PB.6441	1.13994	0.00746102	probable pectate lyase 8	C:integral component of membrane; F:pectate lyase activity; P:pectin catabolic process; F:metal ion binding	cluster3
2	PB.11842	1.13856	0.00251977	luminal-binding protein 5	F:ATP binding; C:nucleus; C:endoplasmic reticulum lumen; C:membrane; F:ATPase activity; P:ubiquitin-dependent ERAD pathway; P:endoplasmic reticulum unfolded protein response; F:heat shock protein binding; C:endoplasmic reticulum chaperone complex; P:protein refolding; F:protein folding chaperone; F:unfolded protein binding; P:chaperone cofactor-dependent protein refolding; F:misfolded protein bin…	cluster8
2	PB.13747	1.12131	0.00287533	galactinol synthase 2-like	C:cytoplasm; P:galactose metabolic process; F:metal ion binding; F:inositol 3-alpha-galactosyltransferase activity	cluster3
2	PB.6994	1.1198	0.00747405	probable pectate lyase 8	C:integral component of membrane; F:pectate lyase activity; P:pectin catabolic process; F:metal ion binding	cluster3
2	PB.15874	1.11831	0.00287291	probable indole-3-acetic acid-amido synthetase GH3.1		cluster3
2	PB.9568	1.11791	0.00307084	BTB/POZ and TAZ domain-containing protein 1-like	F:transcription coregulator activity; F:histone acetyltransferase activity; C:nucleus; P:regulation of transcription, DNA-templated; F:zinc ion binding; P:histone acetylation; C:host cell nucleus	cluster7
2	PB.380	1.11594	0.00306563	probable WRKY transcription factor 40	F:DNA binding	cluster9
2	PB.8235	1.10962	0.00326761	probable WRKY transcription factor 40	F:DNA binding	cluster9
2	PB.7399	1.10805	0.00614565	putative glutamine amidotransferase PB2B2.05	P:glutamine metabolic process; F:transferase activity; F:hydrolase activity	cluster8
2	PB.13601	1.09983	0.00389658	---NA---		cluster9
2	PB.8785	1.09215	0.00320264	Little protein 1	C:integral component of membrane	cluster9
2	PB.13604	1.08999	0.00450232	cytochrome P450 CYP749A22-like	F:monooxygenase activity; F:iron ion binding; C:integral component of membrane; F:oxidoreductase activity, acting on paired donors, with incorporation or reduction of molecular oxygen; F:heme binding; P:oxidation-reduction process	cluster3
2	PB.10076	1.08132	0.00593494	ferritin-3, chloroplastic-like	F:ferroxidase activity; C:cytoplasm; P:iron ion transport; P:intracellular sequestering of iron ion; F:ferrous iron binding; F:ferric iron binding; P:oxidation-reduction process	cluster5
2	PB.13603	1.05373	0.00585465	---NA---		cluster3
2	PB.13607	1.04867	0.00634885	3-oxo-Delta(4,5)-steroid 5-beta-reductase	C:cytosol; P:steroid metabolic process; P:response to wounding; P:xylem and phloem pattern formation; C:integral component of membrane; F:enone reductase activity; F:protein dimerization activity; F:coenzyme binding; P:oxidation-reduction process	cluster3
2	PB.8455	1.03887	0.00934721	Polyphenol oxidase	F:catechol oxidase activity; P:pigment biosynthetic process; F:metal ion binding; P:oxidation-reduction process	cluster3
2	PB.4750	1.02775	0.00946155	GBF-interacting protein like	F:helicase activity; F:transferase activity, transferring glycosyl groups	cluster3
2	PB.10803	-1.01743	0.00788432	photosystem I reaction center subunit III, chloroplastic	C:chloroplast thylakoid membrane; C:photosystem I reaction center; C:chloroplast envelope; C:plastoglobule; P:photosynthesis; C:integral component of membrane; F:oxidoreductase activity; F:protein domain specific binding; P:oxidation-reduction process	cluster1
2	PB.3559	-1.02747	0.00683989	receptor-like protein 7	C:membrane; C:integral component of membrane	cluster2
2	PB.5875	-1.02751	0.00897595	StAR-related lipid transfer protein like	F:lipid binding; C:integral component of membrane	cluster1
2	PB.4913	-1.03159	0.00652445	receptor protein-tyrosine kinase CEPR2-like	F:protein serine/threonine kinase activity; F:ATP binding; C:plasma membrane; P:protein phosphorylation; C:integral component of membrane	cluster1
2	PB.6632	-1.03247	0.00875756	ferredoxin	F:electron transfer activity; C:chloroplast; P:electron transport chain; F:metal ion binding; F:2 iron, 2 sulfur cluster binding	cluster1
2	PB.2478	-1.03798	0.0067724	---NA---		cluster6
2	PB.2585	-1.05461	0.00593494	photosystem II 10 kDa polypeptide, chloroplastic	C:chloroplast thylakoid membrane; C:photosystem II oxygen evolving complex; P:photosystem II oxygen evolving complex assembly; C:integral component of membrane	cluster1
2	PB.9419	-1.05893	0.00538561	chlorophyll a-b binding protein CP29.1, chloroplastic	P:response to light stimulus; C:photosystem I; C:photosystem II; C:chloroplast thylakoid membrane; P:photosynthesis, light harvesting in photosystem I; C:chloroplast envelope; C:plastoglobule; C:integral component of membrane; F:chlorophyll binding; P:protein-chromophore linkage	cluster1
2	PB.14382	-1.05995	0.00442511	ribulose-1,5-bisphosphate carboxylase/oxygenase large subunit	F:magnesium ion binding; F:monooxygenase activity; C:chloroplast; P:photorespiration; F:ribulose-bisphosphate carboxylase activity; P:reductive pentose-phosphate cycle; P:oxidation-reduction process	cluster1
2	PB.1076	-1.06017	0.00601981	plastocyanin	F:copper ion binding; F:electron transfer activity; C:chloroplast thylakoid membrane; P:electron transport chain	cluster1
2	PB.15296	-1.06029	0.00600151	plastocyanin	F:copper ion binding; F:electron transfer activity; C:chloroplast thylakoid membrane; P:electron transport chain	cluster1
2	PB.1322	-1.06384	0.004446	patatin-like protein 2	F:phospholipase activity; P:lipid catabolic process; F:acylglycerol lipase activity	cluster1
2	PB.3312	-1.06575	0.0051596	peroxidase 29	F:peroxidase activity; C:extracellular region; P:response to oxidative stress; C:plant-type cell wall; C:plasmodesma; F:heme binding; P:hydrogen peroxide catabolic process; F:metal ion binding; P:oxidation-reduction process; P:cellular oxidant detoxification	cluster1
2	PB.3170	-1.06813	0.00467621	photosystem I reaction center subunit III, chloroplastic	C:chloroplast thylakoid membrane; C:photosystem I reaction center; C:chloroplast envelope; C:plastoglobule; P:photosynthesis; C:integral component of membrane; F:protein domain specific binding	cluster1
2	PB.8845	-1.07192	0.00389658	thioredoxin H-type	P:glycerol ether metabolic process; F:enzyme activator activity; F:protein disulfide oxidoreductase activity; F:oxidoreductase activity, acting on a sulfur group of donors, disulfide as acceptor; P:positive regulation of catalytic activity; P:cell redox homeostasis; P:oxidation-reduction process	cluster8
2	PB.9474	-1.07299	0.00389658	ferric reduction oxidase 7, chloroplastic-like	C:plasma membrane; C:integral component of membrane; F:oxidoreductase activity; P:oxidation-reduction process	cluster1
2	PB.6779	-1.07549	0.00496926	ferredoxin	F:electron transfer activity; C:chloroplast; P:electron transport chain; F:metal ion binding; F:2 iron, 2 sulfur cluster binding	cluster1
2	PB.1226	-1.07743	0.00369065	zinc finger CCCH domain-containing protein 20-like	F:binding	cluster6
2	PB.314	-1.0778	0.00382398	chlorophyll a-b binding protein P4, chloroplastic	P:response to light stimulus; C:photosystem I; C:photosystem II; C:chloroplast thylakoid membrane; P:photosynthesis, light harvesting in photosystem I; C:integral component of membrane; F:chlorophyll binding; P:protein-chromophore linkage	cluster1
2	PB.14944	-1.08128	0.00707386	GDSL esterase/lipase At4g10955		cluster1
2	PB.3845	-1.08322	0.00336991	chlorophyll a-b binding protein 8, chloroplastic	P:response to light stimulus; C:photosystem I; C:photosystem II; C:chloroplast thylakoid membrane; P:photosynthesis, light harvesting in photosystem I; C:plastoglobule; C:integral component of membrane; F:chlorophyll binding; P:protein-chromophore linkage	cluster1
2	PB.4501	-1.08326	0.00389658	NADP-dependent glyceraldehyde-3-phosphate dehydrogenase	F:glyceraldehyde-3-phosphate dehydrogenase (NADP+) (non-phosphorylating) activity; F:lactaldehyde dehydrogenase activity; P:oxidation-reduction process	cluster1
2	PB.15463	-1.08399	0.00331275	thioredoxin H-type	P:glycerol ether metabolic process; F:enzyme activator activity; F:protein disulfide oxidoreductase activity; F:oxidoreductase activity, acting on a sulfur group of donors, disulfide as acceptor; P:positive regulation of catalytic activity; P:cell redox homeostasis; P:oxidation-reduction process	cluster8
2	PB.11890	-1.09428	0.00305054	ATP synthase subunit b', chloroplastic	P:ion transport; C:proton-transporting ATP synthase complex, coupling factor F(o)	cluster1
2	PB.8902	-1.09706	0.00378954	subtilisin-like protease SBT1.6	F:serine-type endopeptidase activity; P:proteolysis	cluster1
2	PB.13592	-1.10347	0.0088234	photosystem II 47 kDa protein	C:photosystem II; C:chloroplast thylakoid membrane; P:photosynthetic electron transport in photosystem II; C:integral component of membrane; F:chlorophyll binding; P:protein-chromophore linkage; F:electron transporter, transferring electrons within the cyclic electron transport pathway of photosynthesis activity	cluster1
2	PB.9515	-1.10351	0.00277307	phosphoglycolate phosphatase 1B, chloroplastic	F:phosphoglycolate phosphatase activity; P:dephosphorylation	cluster1
2	PB.10747	-1.10452	0.00265915	G-type lectin S-receptor-like serine/threonine-protein kinase At1g11330	F:nucleotide binding; F:protein kinase activity; C:membrane; P:phosphorylation	cluster1
2	PB.9030	-1.1068	0.00305054	protein ASPARTIC PROTEASE IN GUARD CELL 1	F:aspartic-type endopeptidase activity; P:proteolysis; P:response to water deprivation; P:response to abscisic acid; P:protein catabolic process	cluster1
2	PB.2515	-1.11251	0.00496926	legumin B-like	F:nutrient reservoir activity	cluster1
2	PB.14413	-1.11296	0.00391676	S-adenosylmethionine synthase	F:nucleotide binding; F:methionine adenosyltransferase activity; C:cytosol; P:S-adenosylmethionine biosynthetic process; P:slug development involved in sorocarp development; P:culmination involved in sorocarp development; F:metal ion binding	cluster1
2	PB.11291	-1.11533	0.00807485	photosystem II 10 kDa polypeptide, chloroplastic	C:chloroplast thylakoid membrane; C:photosystem II oxygen evolving complex; P:photosystem II oxygen evolving complex assembly; C:integral component of membrane	cluster1
2	PB.12477	-1.11712	0.00231732	fasciclin-like arabinogalactan protein 8	P:protein peptidyl-prolyl isomerization; F:peptidyl-prolyl cis-trans isomerase activity; P:protein folding; C:anchored component of plasma membrane	cluster1
2	PB.13826	-1.13025	0.00236248	photosystem I P700 apoprotein A2	F:magnesium ion binding; F:electron transfer activity; C:photosystem I; C:chloroplast thylakoid membrane; P:photosynthesis; C:integral component of membrane; F:chlorophyll binding; P:protein-chromophore linkage; P:electron transport chain; F:4 iron, 4 sulfur cluster binding	cluster1
2	PB.3943	-1.13049	0.00236182	protein PYRICULARIA ORYZAE RESISTANCE 21-like	P:metabolic process; P:metal ion transport; F:dextranase activity; F:metal ion binding	cluster6
2	PB.2622	-1.13263	0.00249108	E3 ubiquitin-protein ligase MID2	P:intracellular signal transduction; F:metal ion binding	cluster1
2	PB.10069	-1.13428	0.00382325	chlorophyll a-b binding protein CP29.1, chloroplastic	P:response to light stimulus; C:photosystem I; C:photosystem II; C:chloroplast thylakoid membrane; P:photosynthesis, light harvesting in photosystem I; C:chloroplast envelope; C:plastoglobule; C:integral component of membrane; F:chlorophyll binding; P:protein-chromophore linkage	cluster1
2	PB.13208	-1.13451	0.00203154	chlorophyll a-b binding protein 8, chloroplastic	P:response to light stimulus; C:photosystem I; C:photosystem II; C:chloroplast thylakoid membrane; P:photosynthesis, light harvesting in photosystem I; C:plastoglobule; C:integral component of membrane; F:chlorophyll binding; P:protein-chromophore linkage	cluster1
2	PB.2273	-1.13765	0.00203621	protein LNK2 isoform X1	P:regulation of transcription, DNA-templated; P:circadian rhythm	cluster6
2	PB.15859	-1.13995	0.00228789	E3 ubiquitin-protein ligase MID2	P:intracellular signal transduction; F:metal ion binding	cluster1
2	PB.11317	-1.14022	0.00236182	photosystem II 10 kDa polypeptide, chloroplastic	C:chloroplast thylakoid membrane; C:photosystem II oxygen evolving complex; P:photosystem II oxygen evolving complex assembly; C:integral component of membrane	cluster1
2	PB.12716	-1.14272	0.00274549	FCS-Like Zinc finger 10-like		cluster6
2	PB.8533	-1.14298	0.00157746	chlorophyll a /b binding protein	P:response to cold; C:photosystem I; C:photosystem II; C:chloroplast thylakoid membrane; P:response to high light intensity; P:response to low light intensity stimulus; P:photosynthesis, light harvesting in photosystem I; C:chloroplast envelope; C:plastoglobule; C:integral component of membrane; F:chlorophyll binding; P:protein-chromophore linkage; F:protein domain specific binding; P:response to…	cluster1
2	PB.6748	-1.14598	0.00776625	probable carboxylesterase 12	P:catabolic process; F:methyl indole-3-acetate esterase activity	cluster4
2	PB.12184	-1.15245	0.00141337	protein DETOXIFICATION 40	C:vacuolar membrane; F:antiporter activity; C:integral component of membrane; P:xenobiotic transport; F:xenobiotic transmembrane transporter activity; P:transmembrane transport	cluster6
2	PB.3868	-1.15986	0.00124074	cytochrome b6-f complex iron-sulfur subunit, chloroplastic	C:plasma membrane; F:ubiquinol-cytochrome-c reductase activity; F:plastoquinol--plastocyanin reductase activity; C:chloroplast thylakoid membrane; C:integral component of membrane; P:electron transport chain; F:electron transporter, transferring electrons within cytochrome b6/f complex of photosystem II activity; F:metal ion binding; F:2 iron, 2 sulfur cluster binding	cluster1
2	PB.7499	-1.16134	0.00123982	purine permease 3-like	F:purine nucleoside transmembrane transporter activity; P:purine nucleoside transmembrane transport; C:integral component of membrane	cluster1
2	PB.2450	-1.17671	0.00585601	protein SMAX1-LIKE 6-like isoform X1	P:protein metabolic process	cluster6
2	PB.5653	-1.17793	0.00273721	rhodanese-like domain-containing protein 4, chloroplastic		cluster1
2	PB.12735	-1.17944	0.000933363	probable indole-3-pyruvate monooxygenase YUCCA10	F:N,N-dimethylaniline monooxygenase activity; F:flavin adenine dinucleotide binding; F:NADP binding; P:oxidation-reduction process	cluster1
2	PB.8877	-1.18877	0.00126351	polyol transporter 5-like	F:carbohydrate:proton symporter activity; C:integral component of plasma membrane; P:glucose import; P:proton transmembrane transport	cluster6
2	PB.15362	-1.19149	0.000812123	chlorophyll a-b binding protein CP26, chloroplastic	P:response to light stimulus; C:photosystem I; C:photosystem II; C:chloroplast thylakoid membrane; P:photosynthesis, light harvesting in photosystem I; C:plastoglobule; C:integral component of membrane; F:chlorophyll binding; P:protein-chromophore linkage	cluster1
2	PB.865	-1.19245	0.00714407	probable carboxylesterase 12	P:catabolic process; F:carboxylic ester hydrolase activity	cluster4
2	PB.9670	-1.19405	0.000893787	inter-alpha-trypsin inhibitor heavy chain H3	F:nucleoside diphosphate kinase activity; P:nucleoside diphosphate phosphorylation; P:GTP biosynthetic process; P:UTP biosynthetic process; P:CTP biosynthetic process	cluster1
2	PB.12700	-1.20464	0.000662625	rhodanese-like domain-containing protein 4, chloroplastic		cluster1
2	PB.5604	-1.20526	0.000665186	probable indole-3-pyruvate monooxygenase YUCCA10	F:N,N-dimethylaniline monooxygenase activity; F:flavin adenine dinucleotide binding; F:NADP binding; P:oxidation-reduction process	cluster1
2	PB.7280	-1.2054	0.00077811	AAA-ATPase ASD, mitochondrial-like	F:ATP binding; C:integral component of membrane	cluster6
2	PB.1273	-1.20688	0.000893787	polyol transporter 5-like	F:carbohydrate:proton symporter activity; C:integral component of plasma membrane; P:glucose import; P:proton transmembrane transport	cluster6
2	PB.12535	-1.20765	0.000636682	probable indole-3-pyruvate monooxygenase YUCCA10	F:N,N-dimethylaniline monooxygenase activity; F:flavin adenine dinucleotide binding; F:NADP binding; P:oxidation-reduction process	cluster1
2	PB.11405	-1.21379	0.000597082	protein NRT1/ PTR FAMILY 6.4	P:response to nitrate; F:nitrate transmembrane transporter activity; P:nitrate transport; C:integral component of membrane; P:transmembrane transport	cluster6
2	PB.15170	-1.21458	0.00875756	---NA---		cluster5
2	PB.3165	-1.21813	0.00077811	peroxidase 42	F:peroxidase activity; C:extracellular region; P:response to oxidative stress; C:plant-type cell wall; C:plasmodesma; C:integral component of membrane; F:heme binding; P:hydrogen peroxide catabolic process; F:metal ion binding; P:oxidation-reduction process; P:cellular oxidant detoxification	cluster1
2	PB.15448	-1.22662	0.00389658	chloroplast photosystem II PsbW protein	C:photosystem II; C:chloroplast thylakoid membrane; C:integral component of membrane; P:photosystem II stabilization	cluster1
2	PB.184	-1.23283	0.000636682	triose phosphate/phosphate translocator, chloroplastic isoform X1	C:Golgi apparatus; F:antiporter activity; C:integral component of membrane; P:transmembrane transport	cluster1
2	PB.7223	-1.24012	0.000584912	leucine-rich repeat receptor-like serine/threonine-protein kinase BAM1	P:activation of MAPKK activity; F:MAP kinase kinase kinase activity; F:ATP binding; C:plasma membrane; P:hormone-mediated signaling pathway; C:integral component of membrane; F:2-alkenal reductase [NAD(P)+] activity; P:oxidation-reduction process	cluster1
2	PB.12763	-1.24842	0.000933363	BURP domain protein RD22-like		cluster1
2	PB.7179	-1.25355	0.000344805	14 kDa proline-rich protein DC2.15	F:DNA-directed 5'-3' RNA polymerase activity; P:response to cold; P:RNA biosynthetic process; P:leaf development	cluster2
2	PB.220	-1.26569	0.000391426	Chlorophyll a-b binding protein, chloroplastic	P:response to light stimulus; C:photosystem I; C:photosystem II; C:chloroplast thylakoid membrane; P:photosynthesis, light harvesting in photosystem I; C:integral component of membrane; F:chlorophyll binding; P:protein-chromophore linkage	cluster1
2	PB.10821	-1.26659	0.000296333	photosystem I reaction center subunit psaK, chloroplastic	C:photosystem I; P:photosynthesis	cluster1
2	PB.11517	-1.27028	0.000261251	photosystem I reaction center subunit N, chloroplastic	P:metabolic process; C:chloroplast photosystem I	cluster1
2	PB.6445	-1.27093	0.000290862	nuclear transport factor 2-like	P:nucleocytoplasmic transport; C:nuclear pore central transport channel	cluster1
2	PB.13725	-1.27554	0.000607354	BURP domain protein RD22		cluster1
2	PB.13226	-1.27586	0.000238109	2-alkenal reductase (NADP(+)-dependent)-like	F:2-alkenal reductase [NAD(P)+] activity; P:oxidation-reduction process	cluster1
2	PB.9606	-1.28233	0.000893787	protein SRG1-like	F:metal ion binding; F:dioxygenase activity; P:oxidation-reduction process	cluster1
2	PB.8117	-1.28354	0.000299253	triose phosphate/phosphate translocator, chloroplastic isoform X1	C:Golgi apparatus; F:antiporter activity; C:integral component of membrane; P:transmembrane transport	cluster1
2	PB.5829	-1.28403	0.000249419	auxin-responsive protein IAA27-like	C:nucleus; P:regulation of transcription, DNA-templated; P:auxin-activated signaling pathway	cluster1
2	PB.9892	-1.28525	0.000235339	Aspartate racemase	P:nitrogen compound metabolic process; F:amino-acid racemase activity	cluster1
2	PB.1495	-1.2866	0.00028917	glyceraldehyde-3-phosphate dehydrogenase B, chloroplastic	P:glucose metabolic process; F:oxidoreductase activity, acting on the aldehyde or oxo group of donors, NAD or NADP as acceptor; F:NADP binding; F:NAD binding; P:oxidation-reduction process	cluster1
2	PB.3186	-1.29145	0.000438376	photosystem I reaction center subunit psaK, chloroplastic	C:photosystem I; P:photosynthesis	cluster1
2	PB.11969	-1.2974	0.000224865	multicopper oxidase LPR1-like	F:copper ion binding; C:integral component of membrane; F:oxidoreductase activity; P:oxidation-reduction process	cluster1
2	PB.982	-1.30835	0.00110558	carotenoid cleavage deoxigenase 4	F:oxidoreductase activity, acting on single donors with incorporation of molecular oxygen, incorporation of two atoms of oxygen; F:metal ion binding; P:oxidation-reduction process	cluster1
2	PB.11147	-1.3089	0.00186056	photosystem I reaction center subunit psaK, chloroplastic	C:photosystem I; P:photosynthesis; F:oxidoreductase activity; P:oxidation-reduction process	cluster1
2	PB.5415	-1.31295	0.00230129	Rubredoxin domain-containing protein	F:iron ion binding; C:integral component of membrane	cluster1
2	PB.13229	-1.31798	0.000152868	fatty acid hydroperoxide lyase, chloroplastic	F:monooxygenase activity; F:iron ion binding; P:sterol metabolic process; F:oxidoreductase activity, acting on paired donors, with incorporation or reduction of molecular oxygen; F:lyase activity; F:heme binding; P:oxidation-reduction process	cluster6
2	PB.860	-1.32065	0.00028788	Epstein-Barr nuclear antigen 2 like		cluster1
2	PB.7147	-1.32832	0.000109456	probable linoleate 9S-lipoxygenase 5	F:oxidoreductase activity, acting on single donors with incorporation of molecular oxygen, incorporation of two atoms of oxygen; P:oxylipin biosynthetic process; P:lipid oxidation; F:metal ion binding	cluster1
2	PB.5161	-1.34258	8.30839e-05	wound-induced protein 1-like		cluster1
2	PB.8791	-1.34371	0.000107369	serine hydroxymethyltransferase, mitochondrial	F:glycine hydroxymethyltransferase activity; P:L-serine catabolic process; F:methyltransferase activity; F:zinc ion binding; P:glycine biosynthetic process from serine; F:pyridoxal phosphate binding; P:methylation; P:tetrahydrofolate interconversion; P:folic acid metabolic process; F:cobalt ion binding; F:serine binding; P:cellular response to tetrahydrofolate	cluster1
2	PB.7514	-1.35199	7.36967e-05	LIM domain-containing protein WLIM1-like	C:plasma membrane; C:actin cytoskeleton; F:metal ion binding; F:actin filament binding; P:actin filament bundle assembly	cluster1
2	PB.14563	-1.35665	7.96614e-05	serine hydroxymethyltransferase, mitochondrial	F:glycine hydroxymethyltransferase activity; P:L-serine catabolic process; F:methyltransferase activity; F:zinc ion binding; P:glycine biosynthetic process from serine; F:pyridoxal phosphate binding; P:methylation; P:tetrahydrofolate interconversion; P:folic acid metabolic process; F:cobalt ion binding; F:serine binding; P:cellular response to tetrahydrofolate	cluster1
2	PB.3537	-1.35721	0.000100737	fatty acid hydroperoxide lyase, chloroplastic	F:monooxygenase activity; F:iron ion binding; F:oxidoreductase activity, acting on paired donors, with incorporation or reduction of molecular oxygen; F:lyase activity; F:heme binding; P:oxidation-reduction process	cluster6
2	PB.12697	-1.35801	0.000494943	hydroquinone glucosyltransferase-like	C:intracellular membrane-bounded organelle; F:hydroquinone glucosyltransferase activity	cluster6
2	PB.8047	-1.36067	0.00321554	chlorophyllase-2, chloroplastic	P:chlorophyll catabolic process; F:chlorophyllase activity	cluster1
2	PB.4980	-1.3725	5.0973e-05	cytokinin hydroxylase-like	F:monooxygenase activity; F:iron ion binding; C:integral component of membrane; P:sterol metabolic process; F:oxidoreductase activity, acting on paired donors, with incorporation or reduction of molecular oxygen; F:heme binding; P:oxidation-reduction process	cluster6
2	PB.4629	-1.3768	7.25028e-05	fatty acid hydroperoxide lyase, chloroplastic	F:monooxygenase activity; F:iron ion binding; F:oxidoreductase activity, acting on paired donors, with incorporation or reduction of molecular oxygen; F:lyase activity; F:heme binding; P:oxidation-reduction process	cluster6
2	PB.4299	-1.38593	6.55391e-05	protein kinase PINOID	F:calcium-dependent protein kinase C activity; F:ATP binding; C:nucleus; C:cytoplasm; C:plasma membrane; P:protein phosphorylation; P:auxin-activated signaling pathway; P:auxin polar transport; P:positive gravitropism; C:cell surface; P:root hair initiation; P:root hair elongation; P:cotyledon development; P:response to karrikin	cluster1
2	PB.1709	-1.3957	3.52986e-05	Taraxerol synthase	F:lanosterol synthase activity; C:lipid droplet; P:trehalose biosynthetic process; P:triterpenoid biosynthetic process; F:beta-amyrin synthase activity	cluster2
2	PB.746	-1.4024	0.000136614	ribulose bisphosphate carboxylase small chain, chloroplastic	F:monooxygenase activity; C:chloroplast; P:photorespiration; F:ribulose-bisphosphate carboxylase activity; P:reductive pentose-phosphate cycle; P:oxidation-reduction process	cluster1
2	PB.8683	-1.403	3.93054e-05	ferredoxin--NADP reductase, leaf-type isozyme, chloroplastic	F:nucleotide binding; F:ferredoxin-NADP+ reductase activity; C:chloroplast; P:oxidation-reduction process	cluster1
2	PB.529	-1.4129	3.61319e-05	photosystem I reaction center subunit XI, chloroplastic	C:chloroplast thylakoid membrane; C:photosystem I reaction center; P:photosynthesis; C:integral component of membrane; F:oxidoreductase activity; P:oxidation-reduction process	cluster1
2	PB.13264	-1.41487	0.000391426	UPF0481 protein	C:membrane; C:integral component of membrane	cluster1
2	PB.39	-1.42154	3.65115e-05	glyceraldehyde-3-phosphate dehydrogenase A, chloroplastic	F:glyceraldehyde-3-phosphate dehydrogenase (NAD+) (phosphorylating) activity; P:glucose metabolic process; C:chloroplast; C:apoplast; F:NADP binding; F:NAD binding; P:oxidation-reduction process	cluster1
2	PB.12292	-1.42257	0.000302917	photosystem I reaction center subunit N, chloroplastic-like	P:metabolic process; C:chloroplast photosystem I	cluster1
2	PB.11089	-1.42662	6.73374e-05	ribulose bisphosphate carboxylase/oxygenase activase, chloroplastic isoform X1	F:ATP binding; C:chloroplast stroma; C:thylakoid; P:positive regulation of catalytic activity; F:ribulose-1,5-bisphosphate carboxylase/oxygenase activator activity	cluster1
2	PB.15866	-1.43186	0.00664203	---NA---		cluster1
2	PB.4549	-1.43345	3.0805e-05	RD-22 like protein		cluster1
2	PB.11185	-1.43347	1.98354e-05	ATP synthase gamma chain, chloroplastic	C:mitochondrial proton-transporting ATP synthase complex, catalytic core F(1); C:chloroplast thylakoid membrane; P:ATP synthesis coupled proton transport; F:proton-transporting ATP synthase activity, rotational mechanism	cluster1
2	PB.7193	-1.43406	0.000108365	BURP domain protein RD22		cluster6
2	PB.14388	-1.43684	0.00202047	---NA---		cluster1
2	PB.5021	-1.4394	0.000260646	protein LIGHT-DEPENDENT SHORT HYPOCOTYLS 10	C:nucleus; P:mRNA transcription; P:response to light stimulus	cluster1
2	PB.3237	-1.44422	3.61319e-05	ribulose bisphosphate carboxylase/oxygenase activase, chloroplastic isoform X1	F:ATP binding; C:chloroplast stroma; C:thylakoid; P:positive regulation of catalytic activity; F:ribulose-1,5-bisphosphate carboxylase/oxygenase activator activity	cluster1
2	PB.7996	-1.44686	2.4506e-05	Guanylate kinase	F:kinase activity; P:phosphorylation	cluster1
2	PB.3383	-1.45889	7.09701e-05	cyclopropane synthase isoform 1	F:methyltransferase activity; F:oxidoreductase activity; P:methylation; P:oxidation-reduction process	cluster1
2	PB.3592	-1.47163	1.30192e-05	chlorophyll a-b binding protein 13, chloroplastic	P:response to light stimulus; C:photosystem I; C:photosystem II; C:chloroplast thylakoid membrane; P:photosynthesis, light harvesting in photosystem I; C:chloroplast envelope; C:plastoglobule; C:integral component of membrane; F:chlorophyll binding; P:protein-chromophore linkage	cluster1
2	PB.903	-1.4784	1.40488e-05	proline-rich protein 4-like	C:endoplasmic reticulum membrane; C:integral component of membrane	cluster2
2	PB.1383	-1.50256	0.000157714	ubiquitin domain-containing protein DSK2b-like isoform X1	C:cytosol; P:ubiquitin-dependent protein catabolic process; F:polyubiquitin modification-dependent protein binding	cluster6
2	PB.6070	-1.50447	9.3217e-06	---NA---		cluster1
2	PB.12539	-1.51624	8.3846e-06	protein NRT1/ PTR FAMILY 6.2-like	F:peptide:proton symporter activity; C:integral component of membrane; P:oligopeptide transmembrane transport; F:oligopeptide transmembrane transporter activity; P:proton transmembrane transport	cluster6
2	PB.15880	-1.52205	0.004446	transitional endoplasmic reticulum ATPase homolog 2-like	F:ATP binding; P:pollen sperm cell differentiation	cluster4
2	PB.1735	-1.52641	2.02334e-05	protein NRT1/ PTR FAMILY 6.2-like	P:oligopeptide transport; F:peptide:proton symporter activity; C:integral component of membrane; F:oligopeptide transmembrane transporter activity; P:transmembrane transport	cluster1
2	PB.15125	-1.54234	4.4704e-05	---NA---		cluster1
2	PB.13890	-1.54426	5.52565e-06	---NA---		cluster1
2	PB.1063	-1.55364	8.3846e-06	pathogenesis-related protein 5-like	C:extracellular region; P:defense response	cluster5
2	PB.3336	-1.55644	0.000318301	---NA---		cluster6
2	PB.12641	-1.55676	3.72624e-06	Laccase-14 like	F:ferroxidase activity; F:copper ion binding; C:plasma membrane; P:iron ion transport; P:lignin catabolic process; C:apoplast; F:hydroquinone:oxygen oxidoreductase activity; P:iron ion homeostasis; P:oxidation-reduction process	cluster1
2	PB.15285	-1.56202	1.9232e-06	---NA---		cluster1
2	PB.8858	-1.56446	5.02405e-06	flavonol sulfotransferase-like	F:transferase activity	cluster1
2	PB.11712	-1.60793	1.04176e-06	protein NRT1/ PTR FAMILY 3.1-like	C:plasma membrane; F:peptide:proton symporter activity; C:integral component of membrane; P:oligopeptide transmembrane transport; F:oligopeptide transmembrane transporter activity; P:proton transmembrane transport	cluster1
2	PB.5430	-1.62203	1.29852e-06	protein SRG1-like	F:methyltransferase activity; P:methylation; F:metal ion binding; F:dioxygenase activity; P:oxidation-reduction process	cluster1
2	PB.8982	-1.64091	1.40488e-05	protein ACCELERATED CELL DEATH 6-like	C:membrane	cluster1
2	PB.15205	-1.65999	5.62502e-06	FCS-Like Zinc finger 2-like		cluster4
2	PB.11230	-1.66852	5.2151e-07	---NA---		cluster1
2	PB.1111	-1.67262	7.10122e-07	fructose-bisphosphate aldolase 1, chloroplastic-like	F:fructose-bisphosphate aldolase activity; C:cytosol; P:glycolytic process; P:fructose 1,6-bisphosphate metabolic process	cluster1
2	PB.7012	-1.6774	3.84948e-07	kirola-like	P:defense response	cluster1
2	PB.15294	-1.69419	0.00012617	pathogenesis-related thaumatin-like protein 3.5	C:extracellular region; P:defense response; C:integral component of membrane	cluster5
2	PB.14666	-1.70296	4.00116e-07	UPF0481 protein	C:membrane; C:integral component of membrane	cluster1
2	PB.9399	-1.72327	8.36207e-08	protein SRG1-like	F:metal ion binding; F:dioxygenase activity; P:oxidation-reduction process	cluster1
2	PB.14163	-1.72706	3.48171e-07	gibberellin-regulated protein 11-like	C:plant-type cell wall; P:response to abscisic acid; P:response to gibberellin; P:response to brassinosteroid	cluster1
2	PB.6718	-1.72727	9.35006e-08	gibberellin-regulated protein 11-like	C:plant-type cell wall; P:response to abscisic acid; P:response to gibberellin; P:response to brassinosteroid	cluster1
2	PB.15785	-1.75813	4.54515e-08	multicopper oxidase LPR1-like	F:copper ion binding; C:integral component of membrane; F:bilirubin oxidase activity; P:oxidation-reduction process	cluster1
2	PB.7741	-1.75952	1.05097e-06	carbonic anhydrase, chloroplastic-like isoform X1	F:carbonate dehydratase activity; F:zinc ion binding; P:cyanate catabolic process; P:carbon utilization	cluster1
2	PB.13363	-1.77409	2.87637e-08	putative ion channel POLLUX-like 2	P:potassium ion transport; C:integral component of membrane	cluster1
2	PB.861	-1.78027	4.0317e-08	filament-like plant protein 7		cluster1
2	PB.7013	-1.78035	4.85077e-08	kirola-like	P:defense response	cluster1
2	PB.564	-1.78525	0.000100651	---NA---		cluster1
2	PB.7681	-1.78698	6.55929e-07	acetamidase/Formamidase family protein	F:hydrolase activity, acting on carbon-nitrogen (but not peptide) bonds, in linear amides	cluster1
2	PB.2550	-1.78743	0.00012076	---NA---		cluster1
2	PB.6231	-1.80524	2.53389e-05	---NA---		cluster1
2	PB.8944	-1.8082	7.10122e-07	Serine/threonine-protein phosphatase 6 regulatory ankyrin repeat subunit B like	C:membrane	cluster1
2	PB.7014	-1.82403	2.29939e-08	MLP-like protein 329	P:defense response	cluster1
2	PB.6412	-1.82449	5.33894e-05	Methanol O-anthraniloyltransferase	F:transferase activity, transferring acyl groups other than amino-acyl groups	cluster1
2	PB.13898	-1.83428	4.5296e-08	---NA---		cluster1
2	PB.2781	-1.8365	0.000107369	PAR1 protein		cluster5
2	PB.11980	-1.83807	4.5296e-08	lipoxygenase	F:oxidoreductase activity, acting on single donors with incorporation of molecular oxygen, incorporation of two atoms of oxygen; P:oxylipin biosynthetic process; F:metal ion binding; P:oxidation-reduction process	cluster1
2	PB.4166	-1.84251	2.35554e-08	lipoxygenase	F:oxidoreductase activity, acting on single donors with incorporation of molecular oxygen, incorporation of two atoms of oxygen; P:oxylipin biosynthetic process; F:metal ion binding; P:oxidation-reduction process	cluster1
2	PB.6230	-1.85139	1.55241e-08	kirola-like	P:defense response	cluster1
2	PB.7100	-1.86483	3.42071e-06	pathogenesis-related protein 5-like	C:extracellular region; P:defense response	cluster5
2	PB.7453	-1.89008	5.2151e-07	14 kDa proline-rich protein DC2.15	F:DNA-directed 5'-3' RNA polymerase activity; P:response to cold; P:RNA biosynthetic process; P:leaf development	cluster1
2	PB.2139	-1.90354	0.000108365	ferric reduction oxidase 2-like	C:plasma membrane; C:integral component of membrane; F:oxidoreductase activity; P:oxidation-reduction process	cluster6
2	PB.2	-1.90944	3.57594e-07	bifunctional 3-dehydroquinate dehydratase/shikimate dehydrogenase, chloroplastic-like	F:catalytic activity; P:carboxylic acid metabolic process	cluster1
2	PB.6232	-1.91283	1.52654e-09	MLP-like protein 329	F:nucleotide binding; P:lipid transport; P:defense response; C:integral component of membrane; F:ion binding	cluster1
2	PB.10692	-1.91349	1.62562e-08	Lipoxygenase	C:chloroplast; F:oxidoreductase activity, acting on single donors with incorporation of molecular oxygen, incorporation of two atoms of oxygen; P:oxylipin biosynthetic process; F:metal ion binding; P:oxidation-reduction process	cluster1
2	PB.9609	-1.9284	2.33705e-09	adenine phosphoribosyltransferase 5	F:adenine phosphoribosyltransferase activity; C:cytosol; P:adenine salvage; P:nucleoside metabolic process	cluster6
2	PB.5434	-1.92921	2.33705e-09	Adenine phosphoribosyltransferase 5	F:adenine phosphoribosyltransferase activity; C:cytosol; P:adenine salvage; P:nucleoside metabolic process	cluster6
2	PB.5050	-1.96581	1.73367e-09	fasciclin-like arabinogalactan protein 2	C:anchored component of plasma membrane	cluster1
2	PB.14586	-2.00633	2.92289e-08	UPF0481 protein	C:membrane; C:integral component of membrane	cluster1
2	PB.825	-2.03238	6.98492e-06	ABC transporter G family member 11-like	F:ATP binding; C:plasma membrane; C:integral component of membrane; F:ATPase activity; F:ATPase-coupled transmembrane transporter activity; P:transmembrane transport	cluster4
2	PB.15281	-2.07606	5.8588e-11	non-specific lipid-transfer protein 2-like	P:lipid transport; C:integral component of membrane	cluster4
2	PB.938	-2.08265	5.30707e-11	non-specific lipid-transfer protein 2-like	P:lipid transport	cluster4
2	PB.10068	-2.11405	2.24606e-07	UPF0481 protein At3g47200-like	C:membrane; C:integral component of membrane	cluster1
2	PB.901	-2.15571	4.68991e-11	snakin-2	C:plant-type cell wall; P:response to abscisic acid; P:response to gibberellin; P:response to brassinosteroid	cluster1
2	PB.14162	-2.16839	1.24995e-11	gibberellin-regulated protein 1-like		cluster1
2	PB.4969	-2.18317	5.05041e-12	aspartyl protease AED3	F:aspartic-type endopeptidase activity; P:proteolysis; P:protein catabolic process	cluster1
2	PB.919	-2.25345	4.5705e-11	transcription factor MYC2-like	F:binding	cluster1
2	PB.6175	-2.25922	1.52654e-09	Methanol O-anthraniloyltransferase	F:transferase activity, transferring acyl groups	cluster1
2	PB.10407	-2.28476	3.37987e-13	oligopeptide transporter 6-like	C:integral component of plasma membrane; P:oligopeptide transmembrane transport; F:oligopeptide transmembrane transporter activity	cluster1
2	PB.5880	-2.35811	7.15845e-14	oligopeptide transporter 6-like	C:integral component of plasma membrane; P:oligopeptide transmembrane transport; F:oligopeptide transmembrane transporter activity	cluster1
2	PB.14357	-2.38207	4.00919e-14	cytochrome P450 82C4-like	C:membrane; F:oxidoreductase activity, acting on paired donors, with incorporation or reduction of molecular oxygen, NAD(P)H as one donor, and incorporation of one atom of oxygen; F:metal ion binding; P:defense response to other organism	cluster1
2	PB.2045	-2.42545	2.67062e-14	aspartyl protease family protein At5g10770-like	F:aspartic-type endopeptidase activity; P:proteolysis; P:protein catabolic process	cluster1
2	PB.14573	-2.49024	1.52809e-07	UPF0481 protein	C:membrane; C:integral component of membrane	cluster6
2	PB.9862	-2.56664	0.000574481	transcription factor WER-like	F:DNA binding	cluster1
2	PB.3702	-2.60996	3.53313e-14	---NA---		cluster2
2	PB.10796	-2.67658	2.67062e-14	fe(2+) transport protein 1-like	F:zinc ion transmembrane transporter activity; C:plasma membrane; C:integral component of membrane; F:2-alkenal reductase [NAD(P)+] activity; P:oxidation-reduction process; P:zinc ion transmembrane transport	cluster1
2	PB.15634	-2.69363	2.1066e-17	Protein TAR1		cluster6
2	PB.3376	-2.75352	6.74072e-15	---NA---		cluster2
2	PB.7411	-2.99977	3.37987e-13	RmlC-like cupins superfamily protein	C:integral component of membrane	NA
2	PB.13820	-3.42806	0.000605428	UPF0098 protein		NA
2	PB.897	-3.51411	3.97776e-26	cytochrome P450 84A1-like	F:iron ion binding; P:lignin biosynthetic process; C:membrane; F:oxidoreductase activity, acting on paired donors, with incorporation or reduction of molecular oxygen, NAD(P)H as one donor, and incorporation of one atom of oxygen; F:heme binding; P:oxidation-reduction process	cluster1
2	PB.14607	-3.71634	3.42848e-31	cytochrome P450 84A1-like	F:iron ion binding; P:lignin biosynthetic process; C:integral component of membrane; F:oxidoreductase activity, acting on paired donors, with incorporation or reduction of molecular oxygen, NAD(P)H as one donor, and incorporation of one atom of oxygen; F:heme binding; P:oxidation-reduction process	cluster1
2	PB.3163	-5.84185	0.000157714	tryptophan synthase beta chain 1-like	P:tryptophan biosynthetic process; F:tryptophan synthase activity; C:cytoplasm; F:oxidoreductase activity; P:oxidation-reduction process	cluster1
