# Supplementary material for: Ethylene promotes fruit ripening initiation by downregulating photosynthesis, enhancing abscisic acid and suppressing jasmonic acid in blueberry (Vaccinium ashei)
Source: BMC Plant Biol. 2024 May 18;24:418. doi: 10.1186/s12870-024-05106-4 (PMC11102277; doi:10.1186/s12870-024-05106-4)
Supplement: Supplementary file 6 — Supplementary Material 6 [file 12870_2024_5106_MOESM6_ESM.xlsx]

## Sheet: Table S4
Table S4. Summary of the numbers of total and ethephon-regulated genes in each ripening cluster
cluster	total genes	up-regulated day1	up-regulated day2	total up-regulated	down-regulated day1	down-regulated day2	total down-regulated
Cluster1	1095	2	1	3	351	143	356
Cluster2	564	1	0	1	18	6	22
Cluster3	451	27	18	38	0	0	0
Cluster4	326	1	0	1	26	7	33
Cluster5	883	13	8	20	14	5	17
Cluster6	677	0	0	0	90	25	95
Cluster7	698	12	8	17	0	0	0
Cluster8	329	25	22	34	2	0	2
Cluster9	603	19	10	24	1	0	1
