# Supplementary material for: Ethylene promotes fruit ripening initiation by downregulating photosynthesis, enhancing abscisic acid and suppressing jasmonic acid in blueberry (Vaccinium ashei)
Source: BMC Plant Biol. 2024 May 18;24:418. doi: 10.1186/s12870-024-05106-4 (PMC11102277; doi:10.1186/s12870-024-05106-4)
Supplement: Supplementary file 7 — Supplementary Material 7 [file 12870_2024_5106_MOESM7_ESM.xlsx]

## Sheet: Ethylene
Table S5. Summary of ethylene-related genes that are differentially expressed during ripening and after ethephon treatment										TPM
	gene	up_d1	up_d2	down_d1	down_d2	cluster	description	category	GO	CD1	CD2	ED1	ED2	IMG	Green	Pink	Ripe
DEGs&after ethephon application	PB.3938	yes	yes	NA	NA	8	ARGOS-like protein	Signaling		40.3528	31.184	138.543	77.4722	21.6869	74.8789	50.3252	33.3706
DEGs&after ethephon application	PB.596	yes	NA	NA	NA	3	protein REVERSION-TO-ETHYLENE SENSITIVITY1	Signaling	C:endoplasmic reticulum; C:Golgi apparatus; P:regulation of ethylene-activated signaling pathway; C:integral component of membrane	20.6528	18.9044	46.4362	30.9018	13.5098	39.3267	33.739	33.0159
DEGs&after ethephon application	PB.5605	yes	NA	NA	NA	5	EIN3-binding F-box protein 1	Signaling	C:SCF ubiquitin ligase complex; P:SCF-dependent proteasomal ubiquitin-dependent protein catabolic process	31.5913	31.9792	64.5136	38.14	27.8868	48.052	55.5603	135.151
DEGs&after ethephon application	PB.11635	yes	NA	NA	NA	3	ethylene-responsive transcription factor ERF003-like	Response	F:DNA binding; F:DNA-binding transcription factor activity; C:nucleus; P:regulation of transcription, DNA-templated	80.7815	80.3505	165.08	152.803	54.6214	156.486	139.431	92.5235
DEGs&after ethephon application	PB.9855	yes	NA	NA	NA	5	ethylene-responsive transcription factor RAP2-12	Response	F:DNA binding; F:DNA-binding transcription factor activity; C:nucleus; P:regulation of transcription, DNA-templated	4.35854	5.67885	11.4643	9.54729	4.48094	8.81786	9.40232	38.5996
DEGs&after ethephon application	PB.14413	NA	NA	yes	yes	1	S-adenosylmethionine synthase	Biosynthesis	F:nucleotide binding; F:methionine adenosyltransferase activity; C:cytosol; P:S-adenosylmethionine biosynthetic process; P:slug development involved in sorocarp development; P:culmination involved in sorocarp development; F:metal ion binding	232.634	176.977	105.326	82.914	308.829	87.3725	17.5897	10.1196
DEGs&after ethephon application	PB.3372	NA	NA	yes	NA	1	1-aminocyclopropane-1-carboxylate oxidase homolog 1-like	Biosynthesis	F:oxidoreductase activity	17.3258	10.4522	7.04849	5.54005	19.4619	3.47466	1.01943	0.978341
DEGs	PB.4775	NA	NA	NA	NA	1	1-aminocyclopropane-1-carboxylate oxidase homolog 1-like	Biosynthesis	F:metal ion binding; F:dioxygenase activity; P:oxidation-reduction process	42.0638	33.0084	23.1735	20.8217	50.0164	16.5812	8.88421	7.72844
DEGs	PB.15582	NA	NA	NA	NA	3	1-aminocyclopropane-1-carboxylate oxidase homolog 1-like	Biosynthesis	C:cytosol; F:metal ion binding; F:dioxygenase activity; P:oxidation-reduction process	78.2292	92.6059	124.751	134.742	55.8301	153.465	234.385	141.613
DEGs	PB.4412	NA	NA	NA	NA	3	1-aminocyclopropane-1-carboxylate oxidase homolog 1-like	Biosynthesis	F:metal ion binding; F:dioxygenase activity; P:oxidation-reduction process	19.7939	19.2832	24.1321	25.7002	14.3393	27.8659	34.3709	28.1414
DEGs	PB.8036	NA	NA	NA	NA	3	1-aminocyclopropane-1-carboxylate oxidase homolog 1-like	Biosynthesis	F:oxidoreductase activity; F:metal ion binding; P:oxidation-reduction process	118.18	121.824	161.694	193.814	86.4701	243.546	337.544	218.915
DEGs	PB.10532	NA	NA	NA	NA	4	1-aminocyclopropane-1-carboxylate oxidase homolog 4-like	Biosynthesis	F:metal ion binding; F:desacetoxyvindoline 4-hydroxylase activity; P:oxidation-reduction process	3.67338	2.10281	2.8399	3.29714	2.72721	1.00769	1.22361	3.34447
DEGs	PB.10761	NA	NA	NA	NA	5	1-aminocyclopropane-1-carboxylate oxidase	Biosynthesis	P:ethylene biosynthetic process; F:1-aminocyclopropane-1-carboxylate oxidase activity; P:fruit ripening; F:L-ascorbic acid binding; F:metal ion binding; P:oxidation-reduction process	197.819	214.606	209.232	213.333	70.6986	201.994	514.233	2436.23
DEGs	PB.1185	NA	NA	NA	NA	5	1-aminocyclopropane-1-carboxylate oxidase	Biosynthesis	P:ethylene biosynthetic process; F:1-aminocyclopropane-1-carboxylate oxidase activity; P:fruit ripening; F:L-ascorbic acid binding; F:metal ion binding; P:oxidation-reduction process	208.078	223.371	237.548	245.638	74.5585	220.563	555.866	2704.31
DEGs	PB.12198	NA	NA	NA	NA	5	1-aminocyclopropane-1-carboxylate oxidase	Biosynthesis	P:ethylene biosynthetic process; F:1-aminocyclopropane-1-carboxylate oxidase activity; F:L-ascorbic acid binding; F:metal ion binding; P:oxidation-reduction process	37.4843	32.7289	33.6093	31.3472	32.1567	27.7127	33.4897	58.3812
DEGs	PB.4260	NA	NA	NA	NA	5	1-aminocyclopropane-1-carboxylate oxidase	Biosynthesis	P:ethylene biosynthetic process; F:1-aminocyclopropane-1-carboxylate oxidase activity; P:fruit ripening; F:L-ascorbic acid binding; F:metal ion binding; F:dioxygenase activity; P:oxidation-reduction process	157.357	176.046	171.859	169.823	51.9412	154.362	406.832	2197.73
DEGs	PB.11031	NA	NA	NA	NA	5	1-aminocyclopropane-1-carboxylate oxidase homolog 1-like	Biosynthesis	F:metal ion binding; F:desacetoxyvindoline 4-hydroxylase activity; P:oxidation-reduction process	4.13939	4.88808	3.07945	4.13729	1.34429	1.06976	6.2606	35.6552
DEGs	PB.11032	NA	NA	NA	NA	5	1-aminocyclopropane-1-carboxylate oxidase homolog 1-like	Biosynthesis	F:metal ion binding; F:desacetoxyvindoline 4-hydroxylase activity; P:oxidation-reduction process	9.91315	5.80181	14.1008	8.92229	7.63072	20.5453	18.2994	48.4343
DEGs	PB.12907	NA	NA	NA	NA	5	1-aminocyclopropane-1-carboxylate oxidase homolog 1-like	Biosynthesis	F:metal ion binding; F:desacetoxyvindoline 4-hydroxylase activity; P:oxidation-reduction process	1.80849	4.69115	2.96892	5.40646	0.968134	2.37474	7.55319	34.5903
DEGs	PB.2519	NA	NA	NA	NA	5	1-aminocyclopropane-1-carboxylate oxidase homolog 1-like	Biosynthesis	F:dioxygenase activity	1.00468	2.38941	1.71423	2.60001	0.616991	1.16604	4.41321	16.0721
DEGs	PB.8037	NA	NA	NA	NA	7	1-aminocyclopropane-1-carboxylate oxidase homolog 1-like	Biosynthesis	F:metal ion binding; F:dioxygenase activity; P:oxidation-reduction process	15.0558	14.8571	16.1511	18.6619	12.8194	18.0364	24.1401	35.4224
DEGs	PB.4768	NA	NA	NA	NA	9	1-aminocyclopropane-1-carboxylate oxidase homolog 1	Biosynthesis	F:metal ion binding; F:dioxygenase activity; P:oxidation-reduction process	10.8419	18.7813	13.5965	15.7646	0.375103	6.08008	42.254	39.07
DEGs	PB.10942	NA	NA	NA	NA	9	1-aminocyclopropane-1-carboxylate oxidase homolog 1-like	Biosynthesis	F:dioxygenase activity	224.824	211.982	291.929	321.151	118.871	358.702	507.321	460.576
DEGs	PB.11034	NA	NA	NA	NA	9	1-aminocyclopropane-1-carboxylate oxidase homolog 1-like	Biosynthesis	F:dioxygenase activity	334.588	316.919	434.251	477.692	176.429	533.625	755.595	685.029
DEGs	PB.6369	NA	NA	NA	NA	1	S-adenosylmethionine synthase 1	Biosynthesis	F:methionine adenosyltransferase activity; F:ATP binding; C:cytosol; P:S-adenosylmethionine biosynthetic process; P:one-carbon metabolic process; F:metal ion binding	841.941	690.744	642.195	509.14	938.729	480.214	282.853	399.017
DEGs	PB.6613	NA	NA	NA	NA	1	S-adenosylmethionine synthase 1	Biosynthesis	F:methionine adenosyltransferase activity; F:ATP binding; C:cytosol; P:S-adenosylmethionine biosynthetic process; P:one-carbon metabolic process; F:metal ion binding	834.504	686.76	635.512	500.849	939.486	471.459	276.573	389.233
DEGs	PB.782	NA	NA	NA	NA	1	S-adenosylmethionine synthase 1	Biosynthesis	F:methionine adenosyltransferase activity; F:ATP binding; C:cytosol; P:S-adenosylmethionine biosynthetic process; P:one-carbon metabolic process; F:metal ion binding	277.923	222.764	207.909	169.565	291.19	153.827	97.2837	130.608
DEGs	PB.3319	NA	NA	NA	NA	1	Two-component response regulator like	Signaling	F:DNA binding; F:DNA-binding transcription factor activity; C:nucleus; P:regulation of transcription, DNA-templated; P:response to water deprivation; P:ethylene-activated signaling pathway; P:regulation of root meristem growth; P:regulation of stomatal movement; P:leaf senescence; P:regulation of chlorophyll biosynthetic process; P:maintenance of shoot apical meristem identity; F:kinase activity;…	84.8932	86.1293	69.5443	64.7155	113.702	67.2015	34.1755	35.3021
DEGs	PB.4821	NA	NA	NA	NA	1	Two-component response regulator like	Signaling	P:phosphorelay signal transduction system; F:DNA binding; F:DNA-binding transcription factor activity; C:nucleus; P:regulation of transcription, DNA-templated; P:anatomical structure morphogenesis; P:response to ethylene; P:hormone-mediated signaling pathway; P:meristem maintenance; P:root development; P:shoot system development; P:regulation of developmental growth; P:cellular response to cytoki…	68.9576	70.0268	57.6173	52.8749	88.2834	56.5574	28.5607	28.1404
DEGs	PB.1741	NA	NA	NA	NA	5	EIN3-binding F-box protein 1-like	Signaling	C:integral component of membrane; C:SCF ubiquitin ligase complex; P:SCF-dependent proteasomal ubiquitin-dependent protein catabolic process	43.2142	44.268	84.5969	49.5254	37.6639	65.8904	75.841	183.983
DEGs	PB.15864	NA	NA	NA	NA	7	ethylene receptor 2-like	Signaling	F:phosphorelay sensor kinase activity; F:ATP binding; C:endoplasmic reticulum; C:endoplasmic reticulum membrane; P:ethylene-activated signaling pathway; C:integral component of membrane; P:signal transduction by protein phosphorylation; F:ethylene receptor activity; F:metal ion binding; F:ethylene binding	15.1675	15.3073	29.4426	19.668	7.60432	21.2521	20.6568	34.1381
DEGs	PB.3708	NA	NA	NA	NA	7	ethylene receptor 2-like	Signaling	F:phosphorelay sensor kinase activity; F:ATP binding; C:endoplasmic reticulum; C:endoplasmic reticulum membrane; P:ethylene-activated signaling pathway; C:integral component of membrane; P:signal transduction by protein phosphorylation; F:ethylene receptor activity; F:metal ion binding; F:ethylene binding	20.167	20.6903	39.6665	26.6567	9.52661	28.6944	28.7783	45.6355
DEGs	PB.8113	NA	NA	NA	NA	1	ethylene-responsive transcription factor 4-like	Response	F:DNA binding; F:DNA-binding transcription factor activity; C:nucleus; P:regulation of transcription, DNA-templated	26.9244	23.7844	28.5987	26.8879	47.7605	23.778	19.8753	19.152
DEGs	PB.862	NA	NA	NA	NA	1	ethylene-responsive transcription factor ERF109	Response	F:DNA binding; F:DNA-binding transcription factor activity; C:nucleus; P:regulation of transcription, DNA-templated	0.185604	0.356751	0.332508	0.102253	6.42125	1.02019	0.524383	0.600727
DEGs	PB.5717	NA	NA	NA	NA	1	ethylene-responsive transcription factor RAP2-4	Response	C:nucleus; F:sequence-specific DNA binding	50.0989	56.4696	57.3302	53.6342	84.7213	55.1716	30.6355	33.3681
DEGs	PB.1660	NA	NA	NA	NA	1	ethylene-responsive transcription factor RAP2-4-like	Response	C:nucleus; F:sequence-specific DNA binding	39.1719	42.415	43.9816	42.209	67.4483	45.7709	23.6836	25.5669
DEGs	PB.4008	NA	NA	NA	NA	2	ethylene-responsive transcription factor RAP2-4-like	Response	F:DNA binding; F:DNA-binding transcription factor activity; C:nucleus; P:regulation of transcription, DNA-templated	71.7504	68.6058	86.9549	75.6012	92.9488	69.3307	36.1272	22.0382
DEGs	PB.11529	NA	NA	NA	NA	2	ethylene-responsive transcription factor RAP2-4-like isoform X4	Response	F:DNA binding; F:DNA-binding transcription factor activity; C:nucleus; P:regulation of transcription, DNA-templated	72.447	70.1961	88.2076	73.7691	93.2412	66.4349	37.1973	21.2241
DEGs	PB.11880	NA	NA	NA	NA	3	ethylene-responsive transcription factor ERF003-like	Response	F:DNA binding; F:DNA-binding transcription factor activity; C:nucleus; P:regulation of transcription, DNA-templated	211.652	213.269	419.526	397.192	140.574	409.916	368.388	241.697
DEGs	PB.13152	NA	NA	NA	NA	3	ethylene-responsive transcription factor ERF061-like	Response	C:cellular anatomical entity	58.3007	64.2859	89.4375	91.5636	39.0181	116.176	133.547	109.598
DEGs	PB.642	NA	NA	NA	NA	3	ethylene-responsive transcription factor ERF062	Response	F:DNA-binding transcription factor activity; C:nucleus; P:regulation of transcription, DNA-templated; F:sequence-specific DNA binding	45.8951	40.5118	70.809	54.8322	12.8084	54.8292	91.4458	59.7769
DEGs	PB.15239	NA	NA	NA	NA	3	ethylene-responsive transcription factor WIN1-like	Response	C:cellular anatomical entity	15.5782	15.641	24.5002	27.261	7.46082	24.672	34.5775	11.5034
DEGs	PB.9034	NA	NA	NA	NA	4	ethylene-responsive transcription factor ERF118	Response	F:DNA binding; F:DNA-binding transcription factor activity; C:nucleus; P:regulation of transcription, DNA-templated	8.70788	4.96846	6.8084	5.53223	6.94471	5.2209	3.10662	8.73849
DEGs	PB.11600	NA	NA	NA	NA	5	ethylene-responsive transcription factor ERF061-like	Response	F:DNA binding; F:DNA-binding transcription factor activity; C:nucleus; P:regulation of transcription, DNA-templated	0.4233	0.326798	0.392403	0.678362	0.430484	1.30169	1.59255	5.41475
DEGs	PB.12958	NA	NA	NA	NA	5	ethylene-responsive transcription factor ERF071	Response	F:DNA binding; F:DNA-binding transcription factor activity; C:nucleus; P:regulation of transcription, DNA-templated	10.8207	8.22192	14.7542	9.83954	3.73768	6.57465	24.6738	98.0374
DEGs	PB.12943	NA	NA	NA	NA	5	ethylene-responsive transcription factor ERF073-like	Response	F:DNA binding; F:DNA-binding transcription factor activity; C:nucleus; P:regulation of transcription, DNA-templated	4.24923	3.51936	5.89247	3.32067	1.95823	3.18633	9.34355	43.2105
DEGs	PB.2571	NA	NA	NA	NA	5	ethylene-responsive transcription factor ERF073-like	Response	F:DNA binding; F:DNA-binding transcription factor activity; C:nucleus; P:regulation of transcription, DNA-templated	10.2717	7.14114	13.3256	8.3913	4.12447	7.62117	22.6316	100.953
DEGs	PB.12211	NA	NA	NA	NA	7	ethylene-responsive transcription factor 3-like	Response	F:DNA binding; F:DNA-binding transcription factor activity; C:nucleus; P:regulation of transcription, DNA-templated	11.7444	11.818	17.0567	14.0116	9.64999	15.0456	16.4047	21.2066
DEGs	PB.10171	NA	NA	NA	NA	8	ethylene-responsive transcription factor CRF4-like	Response	F:DNA binding; F:DNA-binding transcription factor activity; C:nucleus; P:regulation of transcription, DNA-templated	13.7154	13.0763	16.0099	17.4224	12.9987	14.7893	13.2983	4.29826
DEGs	PB.12615	NA	NA	NA	NA	9	ethylene-responsive transcription factor ERF011-like	Response	F:DNA binding; F:DNA-binding transcription factor activity; C:nucleus; P:regulation of transcription, DNA-templated	14.1958	13.6695	19.8162	20.5065	9.08907	25.3932	39.8588	39.4486
DEGs	PB.4952	NA	NA	NA	NA	9	ethylene-responsive transcription factor ERF061-like	Response	C:membrane	58.3002	69.1201	91.7065	96.851	39.8372	122.236	147.793	127.606
DEGs	PB.11711	NA	NA	NA	NA	9	ethylene-responsive transcription factor ERF118-like	Response	F:DNA binding; F:DNA-binding transcription factor activity; C:nucleus; P:regulation of transcription, DNA-templated	41.6925	35.0735	46.9207	38.0215	28.8153	42.5271	59.2844	63.3211
Not DEGs	PB.14864	NA	NA	NA	NA	NA	1-aminocyclopropane-1-carboxylate oxidase homolog 1-like	Biosynthesis	F:oxidoreductase activity; F:metal ion binding; P:oxidation-reduction process	45.8972	40.2411	40.7982	38.1346	44.6736	43.3123	49.4694	56.5848
Not DEGs	PB.4087	NA	NA	NA	NA	NA	1-aminocyclopropane-1-carboxylate oxidase	Biosynthesis	P:ethylene biosynthetic process; F:1-aminocyclopropane-1-carboxylate oxidase activity; F:L-ascorbic acid binding; F:metal ion binding; F:dioxygenase activity; P:oxidation-reduction process	44.8507	39.7932	39.989	39.1086	39.9804	36.8675	42.2315	64.2639
Not DEGs	PB.6080	NA	NA	NA	NA	NA	1-aminocyclopropane-1-carboxylate oxidase homolog 4-like	Biosynthesis	F:metal ion binding; F:dioxygenase activity; P:oxidation-reduction process	54.2221	42.9155	46.3603	40.5322	44.7808	25.2311	28.4684	47.3893
Not DEGs	PB.10008	NA	NA	NA	NA	NA	S-adenosylmethionine synthase 1	Biosynthesis	F:methionine adenosyltransferase activity; F:ATP binding; C:cytosol; P:S-adenosylmethionine biosynthetic process; P:one-carbon metabolic process; F:metal ion binding	391.781	428.257	617.034	520.245	317.094	404.774	264.157	218.474
Not DEGs	PB.9786	NA	NA	NA	NA	NA	S-adenosylmethionine synthase 1	Biosynthesis	F:methionine adenosyltransferase activity; F:ATP binding; C:cytosol; P:S-adenosylmethionine biosynthetic process; P:one-carbon metabolic process; F:metal ion binding	569.3	624.959	898.201	765.6	469.265	602.977	386.413	320.423
Not DEGs	PB.2698	NA	NA	NA	NA	NA	S-adenosylmethionine synthase 3	Biosynthesis	F:methionine adenosyltransferase activity; F:ATP binding; C:cytosol; P:S-adenosylmethionine biosynthetic process; P:one-carbon metabolic process; F:metal ion binding	79.9775	68.1022	80.313	67.4618	51.4771	64.0757	64.3857	66.2546
Not DEGs	PB.7449	NA	NA	NA	NA	NA	EIN3-binding F-box protein 1	Signaling	C:integral component of membrane; C:SCF ubiquitin ligase complex; P:SCF-dependent proteasomal ubiquitin-dependent protein catabolic process	36.4019	29.6859	22.0207	19.6344	33.9276	23.0399	18.1102	29.048
Not DEGs	PB.985	NA	NA	NA	NA	NA	EIN3-binding F-box protein 1	Signaling	C:integral component of membrane; C:SCF ubiquitin ligase complex; P:SCF-dependent proteasomal ubiquitin-dependent protein catabolic process	16.249	14.4533	11.1945	9.49136	14.847	10.1943	8.42322	13.0926
Not DEGs	PB.2014	NA	NA	NA	NA	NA	EIN3-binding F-box protein 1-like	Signaling	C:SCF ubiquitin ligase complex; P:SCF-dependent proteasomal ubiquitin-dependent protein catabolic process	17.2394	14.7633	14.4121	11.7038	12.2431	11.3572	9.86238	11.3382
Not DEGs	PB.8132	NA	NA	NA	NA	NA	ethylene receptor	Signaling	F:phosphorelay sensor kinase activity; F:ATP binding; C:endoplasmic reticulum; C:endoplasmic reticulum membrane; P:ethylene-activated signaling pathway; C:integral component of membrane; P:signal transduction by protein phosphorylation; F:ethylene receptor activity; F:metal ion binding; F:ethylene binding	19.1194	15.6066	15.0728	13.8537	19.6456	16.7976	16.7853	21.4017
Not DEGs	PB.3774	NA	NA	NA	NA	NA	ethylene-insensitive protein 2-like isoform X1	Signaling	P:transition metal ion transport; F:manganese ion transmembrane transporter activity; P:ethylene-activated signaling pathway; F:cadmium ion transmembrane transporter activity; C:integral component of membrane; P:inorganic cation transmembrane transport	28.5186	23.492	19.864	21.4316	30.5608	24.5725	21.5807	41.4069
Not DEGs	PB.10997	NA	NA	NA	NA	NA	probable ethylene response sensor 1	Signaling	F:phosphorelay sensor kinase activity; C:endoplasmic reticulum; P:ethylene-activated signaling pathway; C:integral component of membrane; P:signal transduction by protein phosphorylation; F:ethylene receptor activity; F:ethylene binding	66.6651	71.0294	103.13	92.0475	52.2264	99.9286	97.6191	106.076
Not DEGs	PB.4442	NA	NA	NA	NA	NA	probable ethylene response sensor 1	Signaling	F:phosphorelay sensor kinase activity; C:endoplasmic reticulum; P:ethylene-activated signaling pathway; C:integral component of membrane; P:signal transduction by protein phosphorylation; F:ethylene receptor activity; F:ethylene binding	52.1543	56.4275	80.4123	72.6471	41.4759	79.627	77.0217	82.8557
Not DEGs	PB.5586	NA	NA	NA	NA	NA	protein RTE1-HOMOLOG	Signaling	F:metalloendopeptidase activity; F:ATP binding; C:endoplasmic reticulum; C:Golgi apparatus; P:proteolysis; P:regulation of ethylene-activated signaling pathway; C:integral component of membrane; P:cell redox homeostasis	20.3919	18.5054	19.3715	18.0606	18.2186	24.2808	25.4094	32.0256
Not DEGs	PB.8277	NA	NA	NA	NA	NA	two-component response regulator ARR2-like	Signaling	P:phosphorelay signal transduction system; F:DNA binding; F:DNA-binding transcription factor activity; C:nucleus; P:regulation of transcription, DNA-templated; P:anatomical structure morphogenesis; P:response to ethylene; P:hormone-mediated signaling pathway; P:meristem maintenance; P:root development; P:shoot system development; P:regulation of developmental growth; P:cellular response to cytoki…	41.5153	45.7554	51.4389	47.4133	37.9038	42.3411	27.9202	31.9693
Not DEGs	PB.9613	NA	NA	NA	NA	NA	phospholipase D alpha 1-like	Signaling/Response	F:phospholipase D activity; F:GTPase activator activity; F:calcium ion binding; F:protein binding; F:phosphatidylinositol-4,5-bisphosphate binding; C:nucleus; C:vacuole; C:endoplasmic reticulum; C:cytosol; C:plasma membrane; P:fatty acid metabolic process; P:phospholipid catabolic process; C:plasmodesma; C:chloroplast; P:positive regulation of abscisic acid-activated signaling pathway; P:seed ger…	112.344	100.612	102.215	95.478	101.521	91.3339	81.0047	86.2086
Not DEGs	PB.11921	NA	NA	NA	NA	NA	protein LSD1	Signaling/Response	P:response to superoxide; P:response to hypoxia; P:response to molecule of oomycetes origin; P:plant-type hypersensitive response; P:systemic acquired resistance, salicylic acid mediated signaling pathway; P:regulation of ethylene-activated signaling pathway; P:regulation of hydrogen peroxide metabolic process; P:regulation of 1-aminocyclopropane-1-carboxylate metabolic process; P:aerenchyma form…	44.1013	38.4894	44.1116	42.0766	45.2278	45.0717	39.6981	40.2114
Not DEGs	PB.9411	NA	NA	NA	NA	NA	ethylene-overproduction protein 1	Response	P:regulation of ethylene biosynthetic process; P:cellular response to phosphate starvation; P:regulation of post-embryonic root development	3.5481	3.61284	4.09111	4.41879	2.67101	3.81769	3.74987	4.78553
Not DEGs	PB.13173	NA	NA	NA	NA	NA	ethylene-responsive transcription factor 3-like	Response	F:DNA binding; F:DNA-binding transcription factor activity; C:nucleus; P:regulation of transcription, DNA-templated	24.4471	22.9519	27.5742	22.3828	26.6406	25.6776	23.7796	33.7693
Not DEGs	PB.4578	NA	NA	NA	NA	NA	ethylene-responsive transcription factor 3-like	Response	F:DNA binding; F:DNA-binding transcription factor activity; C:nucleus; P:regulation of transcription, DNA-templated	21.728	19.2322	23.4325	19.5974	22.3823	21.6277	20.3231	28.3204
Not DEGs	PB.178	NA	NA	NA	NA	NA	ethylene-responsive transcription factor 4-like	Response	F:DNA binding; F:DNA-binding transcription factor activity; C:nucleus; P:regulation of transcription, DNA-templated	146.712	139.49	163.914	107.716	115.608	75.3857	109.265	126.826
Not DEGs	PB.3116	NA	NA	NA	NA	NA	ethylene-responsive transcription factor ERF118-like	Response	F:DNA binding; F:DNA-binding transcription factor activity; C:nucleus; P:regulation of transcription, DNA-templated	39.7127	32.4667	42.0424	34.7546	31.5842	39.5571	53.1574	57.0393
Not DEGs	PB.6329	NA	NA	NA	NA	NA	ethylene-responsive transcription factor ERF118-like	Response	F:DNA binding; F:DNA-binding transcription factor activity; C:nucleus; P:regulation of transcription, DNA-templated	33.5143	28.548	42.5228	34.3637	28.6946	27.4668	18.8896	21.3485
Not DEGs	PB.6584	NA	NA	NA	NA	NA	ethylene-responsive transcription factor ERF118-like	Response	F:DNA binding; F:DNA-binding transcription factor activity; C:nucleus; P:regulation of transcription, DNA-templated	16.245	14.5338	20.3187	16.7726	14.0562	13.2346	8.58465	10.5376
Not DEGs	PB.9851	NA	NA	NA	NA	NA	ethylene-responsive transcription factor RAP2-12	Response	F:DNA binding; F:DNA-binding transcription factor activity; C:nucleus; P:regulation of transcription, DNA-templated	334.529	326.383	365.318	338.428	349.668	338.999	314.957	370.768
Not DEGs	PB.5497	NA	NA	NA	NA	NA	ethylene-responsive transcription factor RAP2-12-like	Response	F:DNA binding; F:DNA-binding transcription factor activity; C:nucleus; P:regulation of transcription, DNA-templated	399.795	391.036	434.544	399.152	409.528	403.108	372.072	428.143
Not DEGs	PB.9658	NA	NA	NA	NA	NA	ethylene-responsive transcription factor RAP2-12-like	Response	F:DNA binding; F:DNA-binding transcription factor activity; C:nucleus; P:regulation of transcription, DNA-templated	21.7015	17.4374	21.5467	21.1194	19.5644	18.9961	18.1881	25.627
Not DEGs	PB.3321	NA	NA	NA	NA	NA	ethylene-responsive transcription factor RAP2-3-like	Response	F:DNA binding; F:DNA-binding transcription factor activity; C:nucleus; P:regulation of transcription, DNA-templated	177.912	154.763	173.951	137.124	199.207	150.35	115.775	135.596
Not DEGs	PB.4815	NA	NA	NA	NA	NA	ethylene-responsive transcription factor RAP2-3-like	Response	F:DNA binding; F:DNA-binding transcription factor activity; C:nucleus; P:regulation of transcription, DNA-templated	231.046	208.171	211.019	166.145	265.813	182.731	135.222	152.943
Not DEGs	PB.5826	NA	NA	NA	NA	NA	histone deacetylase 19	Response	P:DNA mediated transformation; P:pathogenesis; P:jasmonic acid and ethylene-dependent systemic resistance; P:histone acetylation; F:NAD-dependent histone deacetylase activity (H3-K14 specific); P:negative regulation of transcription, DNA-templated; P:positive regulation of transcription by RNA polymerase II; F:metal ion binding; C:Sin3-type complex; P:histone H3 deacetylation; P:histone H4 deacet…	80.2248	72.2485	73.2669	75.1843	69.9018	66.3201	58.3167	56.5053
Not DEGs	PB.4231	NA	NA	NA	NA	NA	mediator of RNA polymerase II transcription subunit 16 isoform X1	Response	P:regulation of transcription, DNA-templated; P:response to osmotic stress; P:regulation of ethylene-activated signaling pathway; C:mediator complex; P:circadian regulation of gene expression; P:root development; P:regulation of long-day photoperiodism, flowering; P:positive regulation of systemic acquired resistance; P:regulation of cell wall pectin metabolic process; P:regulation of jasmonic ac…	23.2644	21.0024	20.2098	18.8122	25.2964	20.5229	18.287	29.3796
Not DEGs	PB.11384	NA	NA	NA	NA	NA	Metallothionein-like protein type 3	Response	F:zinc ion binding; P:response to cold; P:response to water deprivation; P:response to herbicide; P:response to salt stress; P:response to ethylene; P:response to abscisic acid; P:response to zinc ion; F:antioxidant activity; P:response to hydrogen peroxide; P:response to copper ion; P:cellular oxidant detoxification	3990.69	2353.31	2397.81	1522.51	3666.06	1861.84	1682.63	2823.5
Not DEGs	PB.14123	NA	NA	NA	NA	NA	Metallothionein-like protein type 3	Response	F:zinc ion binding; P:response to cold; P:response to water deprivation; P:response to herbicide; P:response to salt stress; P:response to ethylene; P:response to abscisic acid; P:response to zinc ion; F:antioxidant activity; P:response to hydrogen peroxide; P:response to copper ion; P:cellular oxidant detoxification	5924.73	4159.31	4646.25	3624.15	4952.8	4107.96	5114.84	5709.15
Not DEGs	PB.14124	NA	NA	NA	NA	NA	Metallothionein-like protein type 3	Response	F:zinc ion binding; P:response to cold; P:response to water deprivation; P:response to herbicide; P:response to salt stress; P:response to ethylene; P:response to abscisic acid; P:response to zinc ion; F:antioxidant activity; P:response to hydrogen peroxide; P:response to copper ion; P:cellular oxidant detoxification	5747.13	3513.84	3581.67	2405.21	5412.36	3059.57	2943.46	4202.51
Not DEGs	PB.14125	NA	NA	NA	NA	NA	Metallothionein-like protein type 3	Response	F:zinc ion binding; P:response to cold; P:response to water deprivation; P:response to herbicide; P:response to salt stress; P:response to ethylene; P:response to abscisic acid; P:response to zinc ion; F:antioxidant activity; P:response to hydrogen peroxide; P:response to copper ion; P:cellular oxidant detoxification	1850.28	1263.07	1370.82	1124.74	1596.45	1372.57	1671.83	1874.4
Not DEGs	PB.7101	NA	NA	NA	NA	NA	protein BASIC PENTACYSTEINE4-like	Response	F:DNA-binding transcription factor activity; C:nucleus; P:regulation of transcription, DNA-templated; P:response to ethylene; F:sequence-specific DNA binding	21.6965	17.9154	17.4476	15.321	20.45	16.0942	14.2107	14.6599
Not DEGs	PB.1566	NA	NA	NA	NA	NA	protein BASIC PENTACYSTEINE6-like	Response	F:DNA-binding transcription factor activity; C:nucleus; P:regulation of transcription, DNA-templated; P:response to ethylene; F:sequence-specific DNA binding	27.7953	22.1529	21.2459	20.2677	24.9651	21.4122	19.1564	26.2428
Not DEGs	PB.1787	NA	NA	NA	NA	NA	protein BASIC PENTACYSTEINE6-like	Response	F:DNA-binding transcription factor activity; C:nucleus; P:regulation of transcription, DNA-templated; P:response to ethylene; F:sequence-specific DNA binding	41.1252	33.1629	37.2955	30.8633	34.1989	32.4576	25.2005	32.4844
Not DEGs	PB.3914	NA	NA	NA	NA	NA	protein BASIC PENTACYSTEINE6-like	Response	F:DNA-binding transcription factor activity; C:nucleus; P:regulation of transcription, DNA-templated; P:response to ethylene; F:sequence-specific DNA binding	39.3637	31.4862	36.7196	30.1396	30.9312	31.2061	23.9875	29.9787
Not DEGs	PB.5803	NA	NA	NA	NA	NA	protein BASIC PENTACYSTEINE6-like	Response	F:DNA-binding transcription factor activity; C:nucleus; P:regulation of transcription, DNA-templated; P:response to ethylene; F:sequence-specific DNA binding	25.9743	20.4289	20.734	19.56	22.5087	19.6608	18.4663	24.6177
Not DEGs	PB.5809	NA	NA	NA	NA	NA	protein BASIC PENTACYSTEINE6-like	Response	F:DNA-binding transcription factor activity; C:nucleus; P:regulation of transcription, DNA-templated; P:response to ethylene; F:sequence-specific DNA binding	27.0824	21.1037	20.7176	19.5317	24.1591	21.0814	18.377	25.5814
Not DEGs	PB.2923	NA	NA	NA	NA	NA	Transcription factor KUA1	Response	F:DNA binding; C:nucleus; P:response to ethylene; P:response to auxin; P:response to gibberellin	21.0775	20.2001	24.0241	23.0529	22.8697	25.4797	25.0258	30.8366
Not DEGs	PB.6197	NA	NA	NA	NA	NA	Transcription factor MYB1R1 like	Response	F:DNA binding; C:nucleus; P:response to ethylene; P:response to auxin; P:response to gibberellin	26.8371	25.1197	29.8359	29.3268	28.4879	32.3819	31.5002	39.1316
Not DEGs	PB.5468	NA	NA	NA	NA	NA	transcription factor MYBS3	Response	F:DNA binding; C:nucleus; P:response to ethylene; P:response to auxin; P:response to gibberellin	10.1293	10.0301	10.7557	11.8674	12.2528	9.46595	9.62384	14.1836
Not DEGs	PB.8073	NA	NA	NA	NA	NA	BTB/POZ and TAZ domain-containing protein 3	Response	F:transcription coregulator activity; F:histone acetyltransferase activity; F:calmodulin binding; P:regulation of transcription, DNA-templated; F:zinc ion binding; P:response to cold; P:embryo sac development; P:pollen development; P:response to salt stress; P:response to ethylene; P:response to salicylic acid; P:histone acetylation; C:host cell nucleus; P:response to hydrogen peroxide	16.4074	14.5443	12.7298	13.6741	20.2364	14.315	12.2188	14.6738
Not DEGs	PB.11917	NA	NA	NA	NA	NA	DEAD-box ATP-dependent RNA helicase 50-like	Response	F:RNA binding; F:RNA helicase activity; F:ATP binding; P:cellular defense response; C:chloroplast; P:defense response to fungus, incompatible interaction; P:cellular response to ethylene stimulus; P:cellular response to jasmonic acid stimulus; P:cellular response to salicylic acid stimulus	13.4524	10.678	10.7709	9.37729	13.3515	8.27156	7.18235	11.0298
Not DEGs	PB.9234	NA	NA	NA	NA	NA	DELLA protein GAI-like	Response	F:DNA-binding transcription factor activity; F:transcription coregulator activity; C:nucleus; P:regulation of transcription, DNA-templated; P:response to ethylene; P:response to abscisic acid; P:salicylic acid mediated signaling pathway; P:jasmonic acid mediated signaling pathway; P:negative regulation of gibberellic acid mediated signaling pathway; P:negative regulation of seed germination; P:hy…	79.0105	76.8465	79.876	75.0406	87.4551	81.2596	78.2968	147.273
Not DEGs	PB.8979	NA	NA	NA	NA	NA	enhanced ethylene response protein 5	Response	C:proteasome complex; P:posttranscriptional tethering of RNA polymerase II gene DNA at nuclear periphery; F:double-stranded DNA binding; F:RNA binding; P:transcription elongation from RNA polymerase II promoter; P:ethylene-activated signaling pathway; P:poly(A)+ mRNA export from nucleus; P:root development; P:regulation of gene silencing; C:transcription export complex 2; P:nuclear retention of p…	15.2529	14.186	15.7895	15.5842	15.2944	14.3072	12.2555	12.6577

## Sheet: ABA
Table S5. Summary of ABA-related genes that are differentially expressed during ripening and after ethephon treatment										TPM
	gene	up_d1	up_d2	down_d1	down_d2	cluster	description	category	GO	CD1	CD2	ED1	ED2	IMG	Green	Pink	Ripe
DEGs&after ethephon application	PB.6214	yes	yes	NA	NA	8	abscisic acid receptor PYR1-like	Signaling	F:protein phosphatase inhibitor activity; C:nucleus; C:cytosol; P:abscisic acid-activated signaling pathway; F:abscisic acid binding; F:signaling receptor activity; F:protein homodimerization activity; P:regulation of protein serine/threonine phosphatase activity; P:negative regulation of protein serine/threonine phosphatase activity	29.5649	25.2756	69.9732	66.8109	17.1079	68.0632	61.8569	16.7541
DEGs&after ethephon application	PB.6394	yes	yes	NA	NA	8	abscisic acid receptor PYR1-like	Signaling	F:protein phosphatase inhibitor activity; C:nucleus; C:cytosol; P:abscisic acid-activated signaling pathway; F:abscisic acid binding; F:signaling receptor activity; F:protein homodimerization activity; P:regulation of protein serine/threonine phosphatase activity; P:negative regulation of protein serine/threonine phosphatase activity	27.6057	24.7342	66.1519	63.0826	15.6677	56.7325	52.8287	17.6509
DEGs&after ethephon application	PB.10598	NA	NA	yes	NA	1	nodulin-related protein 1	Signaling/Metabolism	P:response to heat; P:regulation of abscisic acid biosynthetic process	11.4918	7.83202	5.28837	6.16198	13.0939	2.23824	1.26062	2.21225
DEGs&after ethephon application	PB.6598	NA	NA	yes	NA	6	abscisic stress-ripening protein 2-like	Signaling/Metabolism		1693.94	1226.64	843.133	685.553	2173.49	837.459	408.97	705.499
DEGs&after ethephon application	PB.7901	NA	NA	yes	NA	9	MLP-like protein 423	Signaling/Response	F:protein phosphatase inhibitor activity; P:defense response; P:abscisic acid-activated signaling pathway; F:abscisic acid binding; P:negative regulation of phosphoprotein phosphatase activity; F:signaling receptor activity	35.2667	31.3183	16.9191	22.2529	21.4684	55.2359	44.5836	62.0542
DEGs&after ethephon application	PB.14163	NA	NA	yes	yes	1	gibberellin-regulated protein 11-like	Response	C:plant-type cell wall; P:response to abscisic acid; P:response to gibberellin; P:response to brassinosteroid	127.642	118.316	26.8407	35.8128	99.5637	28.5604	12.6495	8.2522
DEGs&after ethephon application	PB.6718	NA	NA	yes	yes	1	gibberellin-regulated protein 11-like	Response	C:plant-type cell wall; P:response to abscisic acid; P:response to gibberellin; P:response to brassinosteroid	187.27	165.494	38.3035	50.4357	151.819	42.8036	16.5588	12.1585
DEGs&after ethephon application	PB.9030	NA	NA	yes	yes	1	protein ASPARTIC PROTEASE IN GUARD CELL 1	Response	F:aspartic-type endopeptidase activity; P:proteolysis; P:response to water deprivation; P:response to abscisic acid; P:protein catabolic process	63.5551	49.6282	31.5531	23.397	80.0954	38.9167	23.1009	28.4713
DEGs&after ethephon application	PB.901	NA	NA	yes	yes	1	snakin-2	Response	C:plant-type cell wall; P:response to abscisic acid; P:response to gibberellin; P:response to brassinosteroid	805.162	751.432	171.618	170.541	1105.96	226.559	69.4642	42.2787
DEGs&after ethephon application	PB.7049	NA	NA	yes	NA	1	pollen-specific protein SF21-like isoform X2	Response	P:response to cold; P:response to abscisic acid; P:response to jasmonic acid; C:integral component of membrane; P:regulation of auxin polar transport	21.9502	16.7655	8.4633	8.90287	24.3093	6.76985	2.77834	1.7226
DEGs	PB.11137	NA	NA	NA	NA	9	9-cis-epoxycarotenoid dioxygenase	Biosynthesis	C:chloroplast stroma; F:carotenoid dioxygenase activity; P:carotene catabolic process	196.562	204.286	237.302	254.346	118.414	438.686	577.415	519.205
DEGs	PB.3558	NA	NA	NA	NA	3	9-cis-epoxycarotenoid dioxygenase 1	Biosynthesis	F:9-cis-epoxycarotenoid dioxygenase activity; F:metal ion binding; P:oxidation-reduction process	0.982406	3.00953	2.30933	6.27054	1.20891	4.2837	13.7794	4.40243
DEGs	PB.13212	NA	NA	NA	NA	3	probable 9-cis-epoxycarotenoid dioxygenase NCED5, chloroplastic	Biosynthesis	C:chloroplast stroma; F:carotenoid dioxygenase activity; P:carotene catabolic process	1.29517	2.68976	1.63556	5.66817	1.12317	4.32253	11.7643	4.91971
DEGs	PB.4309	NA	NA	NA	NA	3	probable 9-cis-epoxycarotenoid dioxygenase NCED5, chloroplastic	Biosynthesis	C:chloroplast stroma; P:carotene catabolic process; F:9-cis-epoxycarotenoid dioxygenase activity; F:metal ion binding; P:oxidation-reduction process	247	255.882	289.488	318.603	149.797	575.435	780.499	589.351
DEGs	PB.3194	NA	NA	NA	NA	9	probable 9-cis-epoxycarotenoid dioxygenase NCED5, chloroplastic	Biosynthesis	P:response to water deprivation; C:chloroplast stroma; P:abscisic acid biosynthetic process; P:response to abscisic acid; P:carotene catabolic process; F:9-cis-epoxycarotenoid dioxygenase activity; F:metal ion binding; P:oxidation-reduction process	266.664	275.54	325.459	348.932	156.524	573.333	758.017	692.519
DEGs	PB.10791	NA	NA	NA	NA	1	Xanthoxin dehydrogenase	Biosynthesis	C:cytosol; P:abscisic acid biosynthetic process; F:xanthoxin dehydrogenase activity; P:oxidation-reduction process	42.0259	37.8646	34.4334	31.1074	43.5263	24.3239	18.5396	22.5572
DEGs	PB.7237	NA	NA	NA	NA	8	protein ABA DEFICIENT 4, chloroplastic	Biosynthesis/Metabolism	C:integral component of membrane	92.0818	105.114	140.897	134.822	60.678	136.363	135.133	53.9135
DEGs	PB.7698	NA	NA	NA	NA	8	protein ABA DEFICIENT 4, chloroplastic	Biosynthesis/Metabolism	C:integral component of membrane	49.5199	59.9587	73.9519	72.7078	27.8185	70.2048	68.4155	25.882
DEGs	PB.930	NA	NA	NA	NA	8	protein ABA DEFICIENT 4, chloroplastic	Biosynthesis/Metabolism	C:integral component of membrane	58.4756	69.872	87.2938	85.8838	33.6789	83.5062	81.3326	30.6439
DEGs	PB.603	NA	NA	NA	NA	3	abscisic acid 8'-hydroxylase 1-like	Degradation	F:iron ion binding; P:abscisic acid metabolic process; C:integral component of membrane; P:sterol metabolic process; F:oxidoreductase activity, acting on paired donors, with incorporation or reduction of molecular oxygen, NAD(P)H as one donor, and incorporation of one atom of oxygen; F:heme binding; P:oxidation-reduction process	1.34553	2.16199	3.45622	3.49227	0.122713	1.01886	9.21276	3.30765
DEGs	PB.2110	NA	NA	NA	NA	1	abscisic acid receptor PYL9	Signaling	F:protein phosphatase inhibitor activity; C:nucleus; C:cytoplasm; P:abscisic acid-activated signaling pathway; F:abscisic acid binding; P:negative regulation of phosphoprotein phosphatase activity; F:signaling receptor activity; P:regulation of protein serine/threonine phosphatase activity	37.1496	32.956	33.548	30.0116	47.7035	28.8561	24.7646	18.5648
DEGs	PB.8938	NA	NA	NA	NA	9	protein phosphatase 2C 77	Signaling	F:magnesium-dependent protein serine/threonine phosphatase activity; C:nucleus; C:cytosol; P:protein dephosphorylation; P:negative regulation of abscisic acid-activated signaling pathway; F:metal ion binding	47.8849	45.3493	58.5842	56.5043	34.702	70.6441	80.08	93.2289
DEGs	PB.15108	NA	NA	NA	NA	8	abscisic stress-ripening protein 2	Signaling/Metabolism		1345.36	1093.1	1069.43	1035.42	1079.61	1180.75	1097.48	399.638
DEGs	PB.15442	NA	NA	NA	NA	5	abscisic stress-ripening protein 2-like	Signaling/Metabolism		2.27945	2.00718	2.64936	2.47241	1.2054	0.949516	2.91562	14.6601
DEGs	PB.6341	NA	NA	NA	NA	6	abscisic stress-ripening protein 2-like	Signaling/Metabolism		1087.49	816.355	614.406	502.606	1353.32	640.79	389.302	670.653
DEGs	PB.6827	NA	NA	NA	NA	6	abscisic stress-ripening protein 2-like	Signaling/Metabolism		1284.02	946.11	652.281	527.219	1591.94	652.32	330.693	564.237
DEGs	PB.11455	NA	NA	NA	NA	8	abscisic stress-ripening protein 2-like	Signaling/Metabolism		3256.9	2777.88	3005.19	2819.1	2484.81	3211.43	3243.97	1313.59
DEGs	PB.12255	NA	NA	NA	NA	8	abscisic stress-ripening protein 2-like	Signaling/Metabolism		1542.78	1284.26	1424.32	1340.04	1192.71	1525.98	1503.11	631.082
DEGs	PB.4058	NA	NA	NA	NA	8	abscisic stress-ripening protein 2-like	Signaling/Metabolism		2232.36	1933.15	2076.21	1967.61	1740.96	2255.31	2201.98	832.653
DEGs	PB.10597	NA	NA	NA	NA	1	nodulin-related protein 1	Signaling/Metabolism	P:response to heat; P:regulation of abscisic acid biosynthetic process	13.3137	10.8824	10.0348	8.56081	17.793	9.7717	5.57267	4.14186
DEGs	PB.13540	NA	NA	NA	NA	1	nodulin-related protein 1	Signaling/Metabolism	P:response to heat; P:regulation of abscisic acid biosynthetic process	11.5763	8.11671	7.37755	5.53692	13.7171	7.27497	4.10043	3.45577
DEGs	PB.13541	NA	NA	NA	NA	1	nodulin-related protein 1	Signaling/Metabolism	P:response to heat; P:regulation of abscisic acid biosynthetic process	15.2174	12.7779	11.8592	10.1628	20.7398	11.3648	6.35768	4.88962
DEGs	PB.13542	NA	NA	NA	NA	1	nodulin-related protein 1-like	Signaling/Metabolism	P:response to heat; P:regulation of abscisic acid biosynthetic process	19.8968	13.6154	12.1775	9.52273	23.7051	12.7679	8.24532	6.79724
DEGs	PB.6150	NA	NA	NA	NA	1	nodulin-related protein 1-like	Signaling/Metabolism	P:response to heat; P:regulation of abscisic acid biosynthetic process	11.6519	8.45898	7.48504	5.67002	16.5195	8.22947	4.63143	3.49634
DEGs	PB.14889	NA	NA	NA	NA	1	sporulation protein RMD1	Signaling/Response	C:mitochondrion; P:mitochondrion organization; P:abscisic acid-activated signaling pathway; C:integral component of membrane; P:mitochondria-nucleus signaling pathway	6.62579	5.44855	4.20034	4.18992	7.83666	3.92107	2.17253	2.20294
DEGs	PB.6221	NA	NA	NA	NA	1	sporulation protein RMD1	Signaling/Response	C:mitochondrion; P:mitochondrion organization; P:abscisic acid-activated signaling pathway; C:integral component of membrane; P:mitochondria-nucleus signaling pathway	12.5243	9.43406	8.87002	7.48245	13.0879	6.9959	3.82467	3.77088
DEGs	PB.10048	NA	NA	NA	NA	6	SUPPRESSOR OF ABI3-5-like	Signaling/Response	C:U5 snRNP	23.4531	20.4975	19.1992	16.9064	24.4374	13.6498	10.7859	16.5304
DEGs	PB.13496	NA	NA	NA	NA	2	20 kDa chaperonin, chloroplastic	Signaling/Response	F:copper ion binding; F:ATP binding; C:mitochondrial matrix; P:response to cold; C:chloroplast thylakoid membrane; C:chloroplast stroma; P:negative regulation of abscisic acid-activated signaling pathway; C:chloroplast envelope; P:response to cadmium ion; C:apoplast; F:unfolded protein binding; P:chaperone cofactor-dependent protein refolding; F:chaperone binding; P:protein heterotetramerization;…	60.8708	51.2359	44.4805	38.4749	75.1426	60.5804	37.6451	37.7491
DEGs	PB.6437	NA	NA	NA	NA	7	3-ketoacyl-CoA thiolase 2, peroxisomal	Signaling/Response	F:acetyl-CoA C-acyltransferase activity; C:nucleolus; C:mitochondrion; C:vacuolar membrane; C:peroxisome; P:fatty acid beta-oxidation; P:positive regulation of abscisic acid-activated signaling pathway; P:glyoxysome organization; P:phenylacetate catabolic process	88.0358	84.4367	105.198	102.906	62.6023	115.298	146.517	188.408
DEGs	PB.6438	NA	NA	NA	NA	7	3-ketoacyl-CoA thiolase 2, peroxisomal	Signaling/Response	F:acetyl-CoA C-acyltransferase activity; C:nucleolus; C:mitochondrion; C:vacuolar membrane; C:peroxisome; P:fatty acid beta-oxidation; P:positive regulation of abscisic acid-activated signaling pathway; P:glyoxysome organization; P:phenylacetate catabolic process	62.7949	58.1199	68.7501	69.2242	42.8328	78.0692	95.677	124.811
DEGs	PB.6997	NA	NA	NA	NA	7	3-ketoacyl-CoA thiolase 2, peroxisomal	Signaling/Response	F:acetyl-CoA C-acyltransferase activity; C:nucleolus; C:mitochondrion; C:vacuolar membrane; C:peroxisome; P:fatty acid beta-oxidation; P:positive regulation of abscisic acid-activated signaling pathway; P:glyoxysome organization; P:phenylacetate catabolic process	79.5901	76.3406	91.8814	91.5554	57.0381	101.891	126.453	166.363
DEGs	PB.2501	NA	NA	NA	NA	7	ABC transporter C family member 5-like	Signaling/Response	C:plant-type vacuole; F:ATP binding; C:vacuolar membrane; F:sulfonylurea receptor activity; P:response to salt stress; C:integral component of membrane; F:ATPase activity; P:cellular potassium ion homeostasis; F:ATPase-coupled transmembrane transporter activity; P:transmembrane transport; P:abscisic acid-activated signaling pathway involved in stomatal movement	40.4498	41.5278	48.5958	50.0899	25.7838	44.084	45.0627	70.2875
DEGs	PB.11112	NA	NA	NA	NA	6	auxin response factor 18	Signaling/Response	F:DNA binding; C:nucleus; P:regulation of transcription, DNA-templated; P:pattern specification process; P:auxin-activated signaling pathway; P:abscisic acid-activated signaling pathway; P:response to carbohydrate; P:fruit development; P:regulation of anthocyanin biosynthetic process; P:leaf development; P:petal development; P:sepal development; P:developmental growth; P:root cap development; P:c…	22.0677	18.0146	12.4321	10.8452	23.284	19.1764	11.6634	20.3269
DEGs	PB.11018	NA	NA	NA	NA	3	EID1-like F-box protein 3	Signaling/Response	C:nucleus; F:glutamyl-tRNA reductase activity; P:response to water deprivation; P:response to salt stress; P:abscisic acid-activated signaling pathway; P:regulation of seed germination; P:vegetative to reproductive phase transition of meristem; P:tetrapyrrole biosynthetic process; F:NADP binding; P:oxidation-reduction process	1.57799	2.13395	2.5237	5.39882	1.46723	8.05812	11.2204	2.46491
DEGs	PB.4816	NA	NA	NA	NA	4	Major allergen Pru ar like	Signaling/Response	F:protein phosphatase inhibitor activity; P:defense response; P:response to biotic stimulus; P:abscisic acid-activated signaling pathway; F:abscisic acid binding; P:negative regulation of phosphoprotein phosphatase activity; F:signaling receptor activity	311.196	191.067	192.088	138.241	299.094	51.6433	65.204	281.171
DEGs	PB.3664	NA	NA	NA	NA	5	Major allergen Pru ar like	Signaling/Response	F:protein phosphatase inhibitor activity; P:defense response; P:response to biotic stimulus; P:abscisic acid-activated signaling pathway; F:abscisic acid binding; P:negative regulation of phosphoprotein phosphatase activity; F:signaling receptor activity	56.7131	57.7664	54.3141	59.3693	24.3719	20.7926	59.67	198.326
DEGs	PB.3665	NA	NA	NA	NA	5	Major allergen Pru ar like	Signaling/Response	F:protein phosphatase inhibitor activity; P:defense response; P:response to biotic stimulus; P:abscisic acid-activated signaling pathway; F:abscisic acid binding; P:negative regulation of phosphoprotein phosphatase activity; F:signaling receptor activity	1.52858	2.71993	0.937646	2.47984	0.633603	0.963001	2.86619	13.0979
DEGs	PB.4812	NA	NA	NA	NA	5	Major allergen Pru ar like	Signaling/Response	F:protein phosphatase inhibitor activity; P:defense response; P:response to biotic stimulus; P:abscisic acid-activated signaling pathway; F:abscisic acid binding; P:negative regulation of phosphoprotein phosphatase activity; F:signaling receptor activity	18.8311	27.0269	19.0392	26.8086	8.84631	10.5443	40.5797	171.009
DEGs	PB.4813	NA	NA	NA	NA	5	Major allergen Pru ar like	Signaling/Response	F:protein phosphatase inhibitor activity; P:defense response; P:response to biotic stimulus; P:abscisic acid-activated signaling pathway; F:abscisic acid binding; P:negative regulation of phosphoprotein phosphatase activity; F:signaling receptor activity	7.01204	10.4641	6.10312	13.9348	2.99531	2.74389	11.7942	52.4859
DEGs	PB.4814	NA	NA	NA	NA	5	Major allergen Pru ar like	Signaling/Response	F:protein phosphatase inhibitor activity; P:defense response; P:response to biotic stimulus; P:abscisic acid-activated signaling pathway; F:abscisic acid binding; P:negative regulation of phosphoprotein phosphatase activity; F:signaling receptor activity	15.2419	25.9755	16.3234	26.5606	6.76895	9.88431	41.6204	182.691
DEGs	PB.3663	NA	NA	NA	NA	6	Major allergen Pru ar like	Signaling/Response	F:protein phosphatase inhibitor activity; P:defense response; P:response to biotic stimulus; P:abscisic acid-activated signaling pathway; F:abscisic acid binding; P:negative regulation of phosphoprotein phosphatase activity; F:signaling receptor activity	124.013	113.891	102.391	72.7257	92.9919	45.3365	45.5519	66.4494
DEGs	PB.1386	NA	NA	NA	NA	1	phospholipase D delta	Signaling/Response	F:RNA binding; F:phospholipase D activity; F:calcium ion binding; C:vacuole; C:plasma membrane; P:phospholipid catabolic process; P:response to cold; C:plasmodesma; P:positive regulation of abscisic acid-activated signaling pathway; P:programmed cell death; P:phosphatidylcholine metabolic process; P:phosphatidic acid metabolic process; F:N-acylphosphatidylethanolamine-specific phospholipase D act…	28.4063	26.5269	16.7342	15.6365	36.8123	19.2974	12.0793	13.9982
DEGs	PB.9170	NA	NA	NA	NA	1	phospholipase D delta	Signaling/Response	F:RNA binding; F:phospholipase D activity; F:calcium ion binding; C:vacuole; C:plasma membrane; P:phospholipid catabolic process; P:response to cold; C:plasmodesma; P:positive regulation of abscisic acid-activated signaling pathway; P:programmed cell death; P:phosphatidylcholine metabolic process; P:phosphatidic acid metabolic process; F:N-acylphosphatidylethanolamine-specific phospholipase D act…	31.4388	28.0662	18.4561	17.021	40.355	20.7327	13.8165	15.1719
DEGs	PB.2009	NA	NA	NA	NA	6	protein OVEREXPRESSOR OF CATIONIC PEROXIDASE 3	Signaling/Response	ABA-RELATED	4-like	5.58347	5.32042	3.67124	9.94295	4.16766	2.43574	4.34261
DEGs	PB.15060	NA	NA	NA	NA	5	RING finger protein	Signaling/Response	C:cytosol; P:ubiquitin-dependent protein catabolic process; P:response to salt stress; P:positive regulation of abscisic acid-activated signaling pathway; P:protein ubiquitination; F:ligase activity; F:ubiquitin protein ligase activity	6.11744	6.15038	6.94808	5.61504	8.80428	6.02278	6.91206	15.5692
DEGs	PB.6784	NA	NA	NA	NA	6	zinc finger transcription factor YY1	Signaling/Response	C:nuclear chromatin; F:RNA polymerase II cis-regulatory region sequence-specific DNA binding; F:protein kinase activity; F:ATP binding; C:transcription regulator complex; P:protein phosphorylation; P:response to water deprivation; P:response to absence of light; P:negative regulation of abscisic acid-activated signaling pathway; C:PcG protein complex; P:negative regulation of transcription, DNA-t…	33.7082	23.28	22.7597	18.9533	29.1364	17.6678	14.6204	18.5697
DEGs	PB.6225	NA	NA	NA	NA	6	30S ribosomal protein S1 isoform X1	Response	P:maturation of 5S rRNA; F:mRNA binding; C:nucleus; C:ribosome; P:response to cold; C:chloroplast stroma; P:response to abscisic acid; C:integral component of membrane; P:DNA duplex unwinding; P:RNA folding	22.2951	17.2032	13.4528	13.9457	23.1503	11.4829	9.93049	17.7454
DEGs	PB.6284	NA	NA	NA	NA	7	Aldehyde dehydrogenase NAD(P)-dependent	Response	F:3-chloroallyl aldehyde dehydrogenase activity; F:aldehyde dehydrogenase (NAD+) activity; C:vacuole; C:endoplasmic reticulum; C:Golgi apparatus; P:cellular aldehyde metabolic process; P:response to desiccation; C:plasmodesma; P:response to salt stress; P:response to abscisic acid; C:integral component of membrane; P:oxidation-reduction process	17.9244	17.3343	17.7266	20.6877	17.2679	24.161	28.0085	36.9631
DEGs	PB.7960	NA	NA	NA	NA	2	Alkaline ceramidase	Response	P:response to molecule of fungal origin; C:nucleus; C:endoplasmic reticulum; C:Golgi apparatus; P:ceramide metabolic process; P:response to salt stress; P:response to abscisic acid; P:defense response, incompatible interaction; P:wax biosynthetic process; P:leaf senescence; P:positive regulation of autophagy; C:integral component of membrane; F:N-acylsphingosine amidohydrolase activity; P:water h…	29.4565	23.5794	23.4163	21.021	22.9023	17.1727	10.824	8.0923
DEGs	PB.1159	NA	NA	NA	NA	7	bidirectional sugar transporter N3-like	Response	C:Golgi membrane; C:integral component of plasma membrane; F:sucrose transmembrane transporter activity; P:embryo development ending in seed dormancy; P:leaf senescence; P:seed maturation; P:sucrose transport; P:carbohydrate transmembrane transport; F:sugar transmembrane transporter activity; P:cellular response to abscisic acid stimulus; P:cellular response to salicylic acid stimulus; P:cellular…	499.886	550.589	698.046	939.119	119.234	842.074	1995.1	2626.81
DEGs	PB.6528	NA	NA	NA	NA	7	bidirectional sugar transporter N3-like	Response	C:Golgi membrane; C:integral component of plasma membrane; F:sucrose transmembrane transporter activity; P:embryo development ending in seed dormancy; P:leaf senescence; P:seed maturation; P:sucrose transport; P:carbohydrate transmembrane transport; F:sugar transmembrane transporter activity; P:cellular response to abscisic acid stimulus; P:cellular response to salicylic acid stimulus; P:cellular…	56.6726	62.9036	79.3446	104.7	14.0041	96.8967	228.862	317.256
DEGs	PB.1079	NA	NA	NA	NA	9	dehydrin 2	Response	C:cytosol; P:response to water deprivation; P:cold acclimation; P:response to abscisic acid; C:membrane	299.508	225.494	361.279	323.944	113.879	546.544	809.669	713.035
DEGs	PB.13852	NA	NA	NA	NA	9	dehydrin 2	Response	C:cytosol; P:response to water deprivation; P:cold acclimation; P:response to abscisic acid; C:membrane	263.057	206.084	320.411	284.602	99.7887	472.498	704.204	629.573
DEGs	PB.1629	NA	NA	NA	NA	6	double-stranded RNA-binding protein 1-like	Response	F:double-stranded RNA binding; P:response to auxin; P:response to cytokinin; P:response to abscisic acid; P:production of ta-siRNAs involved in RNA interference; P:leaf vascular tissue pattern formation; C:nuclear dicing body; P:leaf proximal/distal pattern formation; P:pre-miRNA processing; F:miRNA binding; P:mRNA cleavage involved in gene silencing by miRNA; F:identical protein binding	13.4124	10.4197	8.88951	7.90862	15.6439	8.39429	5.80548	11.1368
DEGs	PB.5743	NA	NA	NA	NA	6	double-stranded RNA-binding protein 1-like	Response	F:double-stranded RNA binding; P:response to auxin; P:response to cytokinin; P:response to abscisic acid; P:production of ta-siRNAs involved in RNA interference; P:leaf vascular tissue pattern formation; C:nuclear dicing body; P:leaf proximal/distal pattern formation; P:pre-miRNA processing; F:miRNA binding; P:mRNA cleavage involved in gene silencing by miRNA; F:identical protein binding	10.6646	7.70039	6.92623	5.82118	12.5835	5.76558	3.83492	8.05836
DEGs	PB.6025	NA	NA	NA	NA	5	glycosyltransferase family protein 64 protein C5-like	Response	P:protein glycosylation; P:response to salt stress; P:response to abscisic acid; P:seed germination; C:integral component of membrane; F:transferase activity, transferring glycosyl groups; P:lipid glycosylation	5.42125	4.60478	4.93689	5.73187	10.7528	6.12727	9.85864	18.9963
DEGs	PB.13296	NA	NA	NA	NA	3	lipid transfer protein	Response	P:lipid transport; F:transcription factor binding; F:lipid binding; P:response to abscisic acid; P:cutin biosynthetic process; C:membrane; P:symbiotic process; P:seed trichome elongation; P:secondary cell wall biogenesis involved in seed trichome differentiation	47.3504	50.1783	57.0052	50.5196	24.4957	68.1889	103.897	32.3451
DEGs	PB.3452	NA	NA	NA	NA	3	lipid transfer protein	Response	P:lipid transport; F:transcription factor binding; F:lipid binding; P:response to abscisic acid; P:cutin biosynthetic process; C:membrane; P:symbiotic process; P:seed trichome elongation; P:secondary cell wall biogenesis involved in seed trichome differentiation	51.4294	52.008	73.247	64.2698	29.7831	104.595	133.981	39.9653
DEGs	PB.14047	NA	NA	NA	NA	5	lipid transfer protein	Response	P:lipid transport; F:transcription factor binding; F:lipid binding; P:response to abscisic acid; P:cutin biosynthetic process; C:membrane; P:symbiotic process; P:seed trichome elongation; P:secondary cell wall biogenesis involved in seed trichome differentiation	384.147	390.989	341.253	301.859	289.579	459.914	440.97	882.613
DEGs	PB.3454	NA	NA	NA	NA	5	lipid transfer protein	Response	P:lipid transport; F:transcription factor binding; F:lipid binding; P:response to abscisic acid; P:cutin biosynthetic process; C:membrane; P:symbiotic process; P:seed trichome elongation; P:secondary cell wall biogenesis involved in seed trichome differentiation	115.308	116.503	95.3143	83.0644	89.434	124.715	112.722	198.517
DEGs	PB.4707	NA	NA	NA	NA	5	lipid transfer protein	Response	P:lipid transport; F:transcription factor binding; F:lipid binding; P:response to abscisic acid; P:cutin biosynthetic process; C:membrane; P:symbiotic process; P:seed trichome elongation; P:secondary cell wall biogenesis involved in seed trichome differentiation	428.053	418.45	338.926	312.782	326.496	423.891	427.3	757.296
DEGs	PB.14048	NA	NA	NA	NA	5	lipid transfer protein precursor	Response	P:lipid transport; F:transcription factor binding; F:lipid binding; P:response to abscisic acid; P:cutin biosynthetic process; C:membrane; P:symbiotic process; P:seed trichome elongation; P:secondary cell wall biogenesis involved in seed trichome differentiation	147.668	155.385	110.511	98.4427	116.732	137.362	133.76	284.212
DEGs	PB.3750	NA	NA	NA	NA	5	lipid transfer protein precursor	Response	P:lipid transport; F:transcription factor binding; F:lipid binding; P:response to abscisic acid; P:cutin biosynthetic process; C:membrane; P:symbiotic process; P:seed trichome elongation; P:secondary cell wall biogenesis involved in seed trichome differentiation	366.479	366.497	282.798	260.646	315.081	367.044	343.621	785.448
DEGs	PB.13816	NA	NA	NA	NA	3	low-temperature-induced 65 kDa protein isoform X2	Response	P:response to abscisic acid	256	334.201	318.177	468.407	222.207	557.186	594.083	375.133
DEGs	PB.13812	NA	NA	NA	NA	3	low-temperature-induced 65 kDa protein-like	Response	P:response to abscisic acid	248.588	311.532	275.8	416.1	213.367	517.154	532.833	334.419
DEGs	PB.13813	NA	NA	NA	NA	3	low-temperature-induced 65 kDa protein-like	Response	P:response to abscisic acid	201.848	252.457	228.553	345.486	171.657	436.532	449.002	281.075
DEGs	PB.13814	NA	NA	NA	NA	3	low-temperature-induced 65 kDa protein-like	Response	P:response to abscisic acid; C:membrane; C:integral component of membrane	86.8988	106.82	92.2628	140.453	73.8224	173.33	178.848	118.679
DEGs	PB.13815	NA	NA	NA	NA	3	low-temperature-induced 65 kDa protein-like	Response	P:response to abscisic acid; C:membrane; C:integral component of membrane	94.9193	117.007	101.947	154.558	79.953	188.127	197.388	131.75
DEGs	PB.2779	NA	NA	NA	NA	3	low-temperature-induced 65 kDa protein-like	Response	P:response to abscisic acid; C:membrane; C:integral component of membrane	171.898	213.791	187.672	288.541	137.206	356.115	412.141	307.674
DEGs	PB.10186	NA	NA	NA	NA	9	low-temperature-induced 65 kDa protein-like	Response	P:response to abscisic acid; C:membrane; C:integral component of membrane	13.6559	15.8956	20.9611	23.5373	5.93486	29.2582	47.7997	49.5455
DEGs	PB.10438	NA	NA	NA	NA	9	low-temperature-induced 65 kDa protein-like	Response	P:response to abscisic acid; C:membrane; C:integral component of membrane	8.92373	8.64151	14.1187	11.5569	6.20992	17.8004	26.5212	24.0122
DEGs	PB.14630	NA	NA	NA	NA	9	low-temperature-induced 65 kDa protein-like	Response	P:response to abscisic acid; C:membrane; C:integral component of membrane	14.5736	17.7053	22.7476	25.8607	6.49827	31.7521	53.6881	54.1972
DEGs	PB.9238	NA	NA	NA	NA	6	nicotinamidase 1	Response	F:nicotinamidase activity; P:response to abscisic acid; P:pyridine nucleotide salvage	116.932	84.6591	86.3659	69.5393	126.958	75.3976	55.4948	69.5102
DEGs	PB.7251	NA	NA	NA	NA	3	ninja-family protein AFP3-like	Response	C:nucleus; P:signal transduction; P:response to abscisic acid; P:negative regulation of transcription, DNA-templated	20.6129	21.0629	20.9557	26.9573	11.337	25.7884	32.5372	24.4827
DEGs	PB.12654	NA	NA	NA	NA	6	Nuclear factor 1 A-type isoform 2	Response	P:proteolysis; F:peptidase activity; P:response to salt stress; P:response to abscisic acid	31.4025	26.6457	24.142	19.4727	34.8035	26.2869	17.3974	22.8518
DEGs	PB.2520	NA	NA	NA	NA	6	poly [ADP-ribose] polymerase 1	Response	F:DNA binding; F:NAD+ ADP-ribosyltransferase activity; C:nucleolus; P:double-strand break repair; P:response to oxidative stress; F:zinc ion binding; P:response to abscisic acid; F:NAD binding; P:protein poly-ADP-ribosylation; F:protein ADP-ribosylase activity	13.6965	10.3016	8.07656	7.1758	13.7476	9.50641	5.04606	8.04085
DEGs	PB.12768	NA	NA	NA	NA	1	probable serine/threonine-protein kinase At4g35230	Response	F:protein kinase activity; F:ATP binding; C:vacuole; C:plasma membrane; P:protein phosphorylation; C:plasmodesma; P:response to abscisic acid; P:brassinosteroid mediated signaling pathway; P:defense response to bacterium; P:defense response to fungus	25.2905	20.8141	17.7878	16.9642	24.2214	15.7137	11.9678	13.3366
DEGs	PB.1301	NA	NA	NA	NA	2	protein ASPARTIC PROTEASE IN GUARD CELL 1	Response	F:aspartic-type endopeptidase activity; P:proteolysis; P:response to water deprivation; P:response to abscisic acid; P:protein catabolic process	41.3408	32.5385	26.4976	19.3882	49.7719	33.7522	22.3202	19.371
DEGs	PB.10075	NA	NA	NA	NA	5	protein SLE1	Response	C:cytosol; P:response to abscisic acid	2.82023	2.32059	4.53138	2.07705	3.84137	4.72475	3.13011	7.79197
DEGs	PB.5216	NA	NA	NA	NA	5	protein SLE1	Response	C:cytosol; P:response to abscisic acid	6.03471	5.32941	7.3318	4.52037	7.49648	10.6304	5.8238	13.3769
DEGs	PB.14578	NA	NA	NA	NA	4	putative glycine-rich protein A3-like isoform 1	Response	P:response to salt stress; P:response to abscisic acid	5.52649	5.1287	4.40967	4.2936	6.97421	5.20416	3.85798	8.81806
DEGs	PB.14526	NA	NA	NA	NA	6	putative glycine-rich protein A3-like isoform 1	Response	P:response to salt stress; P:response to abscisic acid	27.1969	23.4054	21.933	16.735	30.9118	23.169	15.6027	21.5575
DEGs	PB.1867	NA	NA	NA	NA	3	Response	Response	F:magnesium-dependent protein serine/threonine phosphatase activity; C:nucleus; C:cytosol; P:protein dephosphorylation; P:response to stress; P:response to abiotic stimulus; P:response to abscisic acid; F:kinase binding; F:metal ion binding; P:negative regulation of cellular process	150.382	148.401	176.663	192.055	128.448	260.276	279.483	238.283
DEGs	PB.3693	NA	NA	NA	NA	5	sugar transport protein 13	Response	F:high-affinity glucose:proton symporter activity; C:integral component of plasma membrane; P:response to water deprivation; C:plasmodesma; P:response to salt stress; P:response to abscisic acid; P:glucose import; P:proton transmembrane transport	1.00532	1.06541	1.24037	1.50127	0.771341	0.837513	1.47286	7.06624
DEGs	PB.5785	NA	NA	NA	NA	3	type IV inositol polyphosphate 5-phosphatase 11	Response	F:phosphatidylinositol-4,5-bisphosphate 5-phosphatase activity; F:endonuclease activity; F:exonuclease activity; C:plasma membrane; P:response to salt stress; P:response to auxin; P:response to abscisic acid; P:response to jasmonic acid; F:phosphatidylinositol-3,4,5-trisphosphate 5-phosphatase activity; P:phosphatidylinositol-3-phosphate biosynthetic process; F:phosphatidylinositol-3,5-bisphospha…	4.52871	3.67248	5.8289	6.20887	2.58652	6.76587	8.85939	6.8797
DEGs	PB.9029	NA	NA	NA	NA	5	uridine-cytidine kinase C	Response	F:uridine kinase activity; F:ATP binding; C:mitochondrial outer membrane; C:cytosol; P:UMP biosynthetic process; P:response to abscisic acid; C:integral component of membrane; P:phosphorylation; F:pyrophosphatase activity; P:regulation of leaf senescence	19.7842	16.3551	16.8376	16.0258	19.4172	22.2334	23.1812	45.2195
DEGs	PB.1100	NA	NA	NA	NA	5	ABC transporter G family member 11	Response	F:ATP binding; P:response to wounding; P:response to salt stress; P:response to abscisic acid; C:external side of plasma membrane; P:stem vascular tissue pattern formation; P:suberin biosynthetic process; P:cotyledon vascular tissue pattern formation; F:fatty acid transmembrane transporter activity; P:fatty acid transport; C:integral component of membrane; F:ATPase activity; P:cuticle development…	12.6245	13.5684	12.8158	13.4874	9.07302	16.2017	17.3752	37.7044
DEGs	PB.9035	NA	NA	NA	NA	5	ABC transporter G family member 11	Response	F:ATP binding; P:response to wounding; P:response to salt stress; P:response to abscisic acid; C:external side of plasma membrane; P:stem vascular tissue pattern formation; P:suberin biosynthetic process; P:cotyledon vascular tissue pattern formation; F:fatty acid transmembrane transporter activity; P:fatty acid transport; C:integral component of membrane; F:ATPase activity; P:cuticle development…	12.1146	12.546	12.6093	12.785	8.7713	15.8896	16.7026	35.8772
Not DEGs	PB.7673	NA	NA	NA	NA	NA	zeaxanthin epoxidase	Biosynthesis	C:chloroplast; F:zeaxanthin epoxidase [overall] activity; P:abscisic acid biosynthetic process; C:membrane; P:oxidation-reduction process; F:FAD binding	46.7764	44.4246	39.4981	40.852	47.2972	54.9201	48.8567	34.5193
Not DEGs	PB.10417	NA	NA	NA	NA	NA	abscisic acid receptor PYL8	Signaling	F:protein phosphatase inhibitor activity; C:nucleus; C:cytoplasm; P:abscisic acid-activated signaling pathway; F:abscisic acid binding; P:negative regulation of phosphoprotein phosphatase activity; F:signaling receptor activity; P:regulation of protein serine/threonine phosphatase activity	27.276	26.5143	29.1351	25.1955	27.8445	23.3808	19.2613	18.3599
Not DEGs	PB.1812	NA	NA	NA	NA	NA	abscisic acid receptor PYL8	Signaling	F:protein phosphatase inhibitor activity; C:nucleus; C:cytoplasm; P:abscisic acid-activated signaling pathway; F:abscisic acid binding; P:negative regulation of phosphoprotein phosphatase activity; F:signaling receptor activity; P:regulation of protein serine/threonine phosphatase activity	8.22873	9.15129	15.9643	14.1577	8.06355	10.9463	9.04062	13.0178
Not DEGs	PB.2989	NA	NA	NA	NA	NA	abscisic acid receptor PYL8	Signaling	F:protein phosphatase inhibitor activity; C:nucleus; C:cytoplasm; P:abscisic acid-activated signaling pathway; F:abscisic acid binding; P:negative regulation of phosphoprotein phosphatase activity; F:signaling receptor activity; P:regulation of protein serine/threonine phosphatase activity	7.28099	7.19334	12.2436	11.7959	7.01034	8.1176	7.41851	10.0401
Not DEGs	PB.10178	NA	NA	NA	NA	NA	Abscisic acid receptor PYL8	Signaling	F:protein phosphatase inhibitor activity; C:nucleus; C:cytoplasm; P:abscisic acid-activated signaling pathway; F:abscisic acid binding; P:negative regulation of phosphoprotein phosphatase activity; F:signaling receptor activity; P:regulation of protein serine/threonine phosphatase activity	34.2069	31.7666	34.557	29.3864	34.4805	27.4814	23.6303	23.5714
Not DEGs	PB.12699	NA	NA	NA	NA	NA	abscisic acid receptor PYL9	Signaling	F:protein phosphatase inhibitor activity; C:nucleus; C:cytoplasm; P:abscisic acid-activated signaling pathway; F:abscisic acid binding; P:negative regulation of phosphoprotein phosphatase activity; F:signaling receptor activity; P:regulation of protein serine/threonine phosphatase activity	19.064	21.5093	27.0554	21.4185	23.1634	24.914	19.1152	33.709
Not DEGs	PB.1705	NA	NA	NA	NA	NA	abscisic acid receptor PYL9	Signaling	F:protein phosphatase inhibitor activity; C:nucleus; C:cytoplasm; P:abscisic acid-activated signaling pathway; F:abscisic acid binding; P:negative regulation of phosphoprotein phosphatase activity; F:signaling receptor activity; P:regulation of protein serine/threonine phosphatase activity	18.5255	20.8806	22.8885	19.0759	22.7645	23.3743	19.4563	36.1125
Not DEGs	PB.5654	NA	NA	NA	NA	NA	abscisic acid receptor PYL9	Signaling	F:protein phosphatase inhibitor activity; C:nucleus; C:cytoplasm; P:abscisic acid-activated signaling pathway; F:abscisic acid binding; P:negative regulation of phosphoprotein phosphatase activity; F:signaling receptor activity; P:regulation of protein serine/threonine phosphatase activity	11.0305	14.3778	17.4955	14.148	14.407	14.1076	11.0187	20.3728
Not DEGs	PB.8796	NA	NA	NA	NA	NA	protein C2-DOMAIN ABA-RELATED 4-like	Signaling		4.89501	4.29827	4.72171	4.21336	13.2245	10.784	6.84541	12.3158
Not DEGs	PB.12388	NA	NA	NA	NA	NA	putative dihydroflavonol-4-reductase isoform X1	Signaling	C:vacuolar membrane; C:endoplasmic reticulum; C:plasma membrane; P:negative regulation of abscisic acid-activated signaling pathway; P:farnesol metabolic process; F:farnesol dehydrogenase activity; F:coenzyme binding; P:oxidation-reduction process	11.7544	9.2803	7.89974	8.76193	11.5779	7.89437	7.83105	8.28047
Not DEGs	PB.5354	NA	NA	NA	NA	NA	serine/threonine-protein kinase SRK2E	Signaling	F:protein serine/threonine kinase activity; F:ATP binding; C:nucleus; C:cytosol; P:sucrose metabolic process; P:unsaturated fatty acid biosynthetic process; P:response to water deprivation; P:response to salt stress; P:positive regulation of abscisic acid-activated signaling pathway; P:regulation of anion channel activity; P:triglyceride biosynthetic process; F:protein phosphatase binding; P:intr…	41.532	33.3794	30.8027	29.7676	42.8983	33.9108	25.9589	37.3225
Not DEGs	PB.9440	NA	NA	NA	NA	NA	serine/threonine-protein kinase SRK2E-like	Signaling	F:protein serine/threonine kinase activity; F:ATP binding; C:nucleus; C:cytosol; P:sucrose metabolic process; P:unsaturated fatty acid biosynthetic process; P:response to water deprivation; P:response to salt stress; P:positive regulation of abscisic acid-activated signaling pathway; P:regulation of anion channel activity; P:triglyceride biosynthetic process; F:protein phosphatase binding; P:intr…	33.7458	27.4239	27.2908	24.8403	36.5437	28.4496	21.8629	31.9272
Not DEGs	PB.6149	NA	NA	NA	NA	NA	nodulin-related protein 1-like	Signaling/Metabolism	P:response to heat; P:regulation of abscisic acid biosynthetic process	19.9062	19.9737	21.5097	17.9391	20.8324	14.3492	14.4668	12.8096
Not DEGs	PB.6665	NA	NA	NA	NA	NA	serine/threonine-protein kinase TOR	Signaling/Metabolism	F:protein serine/threonine kinase activity; F:ATP binding; C:nucleus; C:cytoplasm; C:polysome; P:protein phosphorylation; P:rRNA transcription; P:gravitropism; P:sucrose mediated signaling; P:embryo development ending in seed dormancy; P:positive regulation of abscisic acid biosynthetic process; P:positive regulation of auxin mediated signaling pathway; P:negative regulation of macroautophagy; P:…	18.6393	15.974	13.2836	13.2717	21.2153	16.7108	13.1858	17.8919
Not DEGs	PB.7969	NA	NA	NA	NA	NA	3-ketoacyl-CoA thiolase 2, peroxisomal	Signaling/Response	F:acetyl-CoA C-acyltransferase activity; C:nucleolus; C:mitochondrion; C:vacuolar membrane; C:peroxisome; P:fatty acid beta-oxidation; P:positive regulation of abscisic acid-activated signaling pathway; P:glyoxysome organization; P:phenylacetate catabolic process	126.82	123.405	147.032	155.08	102.382	147.204	181.082	202.196
Not DEGs	PB.8021	NA	NA	NA	NA	NA	3-ketoacyl-CoA thiolase 2, peroxisomal	Signaling/Response	F:acetyl-CoA C-acyltransferase activity; C:nucleolus; C:mitochondrion; C:vacuolar membrane; C:peroxisome; P:fatty acid beta-oxidation; P:positive regulation of abscisic acid-activated signaling pathway; P:glyoxysome organization; P:phenylacetate catabolic process	147.284	145.742	171.227	182.899	120.415	173.487	211.986	232.961
Not DEGs	PB.8359	NA	NA	NA	NA	NA	3-ketoacyl-CoA thiolase 2, peroxisomal	Signaling/Response	F:acetyl-CoA C-acyltransferase activity; C:nucleolus; C:mitochondrion; C:vacuolar membrane; C:peroxisome; P:fatty acid beta-oxidation; P:positive regulation of abscisic acid-activated signaling pathway; P:glyoxysome organization; P:phenylacetate catabolic process	112.872	109.891	130.574	137.215	90.964	130.535	160.532	179.859
Not DEGs	PB.2046	NA	NA	NA	NA	NA	DET1- and DDB1-associated protein 1	Signaling/response	C:nucleus; P:negative regulation of abscisic acid-activated signaling pathway; P:positive regulation of proteasomal ubiquitin-dependent protein catabolic process; C:Cul4-RING E3 ubiquitin ligase complex	43.7857	35.3658	35.2825	29.1921	44.6731	36.6115	34.4429	41.1739
Not DEGs	PB.10388	NA	NA	NA	NA	NA	dual specificity protein kinase YAK1 homolog isoform X1	Signaling/response	F:protein serine/threonine kinase activity; F:protein serine/threonine/tyrosine kinase activity; F:protein tyrosine kinase activity; F:ATP binding; C:cytosol; C:plasmodesma; P:positive regulation of abscisic acid-activated signaling pathway; P:peptidyl-serine phosphorylation; P:peptidyl-threonine phosphorylation; P:peptidyl-tyrosine phosphorylation; P:protein autophosphorylation	51.7026	48.9607	53.29	47.0687	54.0165	57.1354	46.4321	64.2377
Not DEGs	PB.10071	NA	NA	NA	NA	NA	E3 ubiquitin-protein ligase AIRP2 isoform X1	Signaling/response	C:cytosol; P:ubiquitin-dependent protein catabolic process; P:response to salt stress; P:positive regulation of abscisic acid-activated signaling pathway; C:integral component of membrane; P:protein ubiquitination; F:ubiquitin protein ligase activity	15.7612	15.9067	17.651	17.725	17.2967	24.9573	28.147	27.7007
Not DEGs	PB.4338	NA	NA	NA	NA	NA	exocyst complex component EXO70B1	Signaling/response	C:exocyst; C:cytosol; C:plasma membrane; P:exocytosis; P:immune response; P:response to water deprivation; P:positive regulation of abscisic acid-activated signaling pathway; P:protein transport; P:defense response to bacterium; P:defense response to fungus; P:defense response by callose deposition; C:extracellular exosome; P:regulation of stomatal closure	34.9492	30.3558	33.7508	29.6979	30.494	32.5768	24.4113	40.8503
Not DEGs	PB.10858	NA	NA	NA	NA	NA	exocyst complex component EXO70B1-like	Signaling/response	C:exocyst; C:cytosol; C:plasma membrane; P:exocytosis; P:immune response; P:response to water deprivation; P:positive regulation of abscisic acid-activated signaling pathway; P:protein transport; P:defense response to bacterium; P:defense response to fungus; P:defense response by callose deposition; C:extracellular exosome; P:regulation of stomatal closure	29.7435	27.2016	28.5683	26.2954	26.4232	27.336	21.4077	34.4069
Not DEGs	PB.3124	NA	NA	NA	NA	NA	G-protein coupled receptor 1	Signaling/response	P:mitotic cell cycle; F:transmembrane signaling receptor activity; C:vacuolar membrane; C:Golgi apparatus; C:plasma membrane; P:tyrosine biosynthetic process; P:cell surface receptor signaling pathway; P:activation of phospholipase C activity; P:L-phenylalanine biosynthetic process; P:response to cytokinin; P:brassinosteroid mediated signaling pathway; P:blue light signaling pathway; P:negative r…	9.05685	8.14761	8.69382	7.80916	7.99498	8.83215	7.21797	8.34778
Not DEGs	PB.9613	NA	NA	NA	NA	NA	phospholipase D alpha 1-like	Signaling/response	F:phospholipase D activity; F:GTPase activator activity; F:calcium ion binding; F:protein binding; F:phosphatidylinositol-4,5-bisphosphate binding; C:nucleus; C:vacuole; C:endoplasmic reticulum; C:cytosol; C:plasma membrane; P:fatty acid metabolic process; P:phospholipid catabolic process; C:plasmodesma; C:chloroplast; P:positive regulation of abscisic acid-activated signaling pathway; P:seed ger…	112.344	100.612	102.215	95.478	101.521	91.3339	81.0047	86.2086
Not DEGs	PB.459	NA	NA	NA	NA	NA	SUPPRESSOR OF ABI3-5 isoform X1	Signaling/Response	P:mRNA splicing, via spliceosome; F:RNA binding; C:nucleus; C:integral component of membrane; F:metal ion binding	27.4019	26.3891	22.7213	22.3491	31.0293	29.028	28.4294	34.2325
Not DEGs	PB.2834	NA	NA	NA	NA	NA	THO complex subunit 6	Signaling/Response	C:THO complex; F:translation initiation factor activity; F:ATP binding; P:translational initiation; P:negative regulation of abscisic acid-activated signaling pathway; P:production of ta-siRNAs involved in RNA interference; P:protein ubiquitination; C:Cul4-RING E3 ubiquitin ligase complex	11.691	8.08068	9.0371	7.13714	11.6324	7.63764	5.99912	7.05314
Not DEGs	PB.11604	NA	NA	NA	NA	NA	6-phosphogluconate dehydrogenase, decarboxylating 1, chloroplastic	Response	F:phosphogluconate dehydrogenase (decarboxylating) activity; C:cytosol; F:phosphogluconate 2-dehydrogenase activity; P:pentose-phosphate shunt, oxidative branch; P:response to cold; P:response to water deprivation; P:response to salt stress; P:response to abscisic acid; P:D-gluconate catabolic process; F:NADP binding	40.3076	35.8698	36.5096	34.2358	36.5432	40.0702	36.4434	57.0063
Not DEGs	PB.11853	NA	NA	NA	NA	NA	6-phosphogluconate dehydrogenase, decarboxylating 1, chloroplastic	Response	F:phosphogluconate dehydrogenase (decarboxylating) activity; C:cytosol; F:phosphogluconate 2-dehydrogenase activity; P:pentose-phosphate shunt, oxidative branch; P:response to cold; P:response to water deprivation; P:response to salt stress; P:response to abscisic acid; P:D-gluconate catabolic process; F:NADP binding	59.5	53.868	54.2727	49.7929	52.7154	58.238	54.7611	83.1135
Not DEGs	PB.13376	NA	NA	NA	NA	NA	ARM REPEAT PROTEIN INTERACTING WITH ABF2	Response	C:nucleus; C:plasma membrane; P:response to salt stress; P:response to abscisic acid; P:negative regulation of seed germination	13.2754	10.7929	11.2391	11.0843	13.0081	14.4188	13.2165	13.7807
Not DEGs	PB.9960	NA	NA	NA	NA	NA	cold-regulated 413 plasma membrane protein 2-like	Response	C:vacuole; P:cold acclimation; P:response to abscisic acid; C:integral component of membrane; P:cellular response to water deprivation	154.261	150.908	152.369	174.129	134.495	161.205	162.172	142.414
Not DEGs	PB.3430	NA	NA	NA	NA	NA	DEAD-box ATP-dependent RNA helicase 38-like	Response	F:RNA binding; F:RNA helicase activity; F:ATP binding; C:nuclear envelope; C:plasma membrane; F:RNA-dependent ATPase activity; P:response to heat; P:response to cold; P:response to abscisic acid; C:cytoplasmic stress granule; P:poly(A)+ mRNA export from nucleus	52.8421	43.2109	51.8921	48.7805	41.6645	51.0126	48.324	74.0783
Not DEGs	PB.6056	NA	NA	NA	NA	NA	DEAD-box ATP-dependent RNA helicase 38-like	Response	F:RNA binding; F:RNA helicase activity; F:ATP binding; C:nuclear envelope; C:plasma membrane; F:RNA-dependent ATPase activity; P:response to heat; P:response to cold; P:response to abscisic acid; C:cytoplasmic stress granule; P:poly(A)+ mRNA export from nucleus	7.4198	5.15026	6.76363	4.69146	5.6091	9.50376	9.37231	10.2541
Not DEGs	PB.1537	NA	NA	NA	NA	NA	dehydrin 2	Response	C:cytosol; P:response to water deprivation; P:response to water; P:cold acclimation; P:response to abscisic acid; C:membrane	355.817	277.832	303.135	303.98	326.089	308.22	211.718	229.755
Not DEGs	PB.5810	NA	NA	NA	NA	NA	dehydrin 2	Response	C:cytosol; P:response to water deprivation; P:response to water; P:cold acclimation; P:response to abscisic acid; C:membrane	633.303	481.338	488.149	503.668	615.598	539.427	334.628	337.141
Not DEGs	PB.9234	NA	NA	NA	NA	NA	DELLA protein GAI-like	Response	F:DNA-binding transcription factor activity; F:transcription coregulator activity; C:nucleus; P:regulation of transcription, DNA-templated; P:response to ethylene; P:response to abscisic acid; P:salicylic acid mediated signaling pathway; P:jasmonic acid mediated signaling pathway; P:negative regulation of gibberellic acid mediated signaling pathway; P:negative regulation of seed germination; P:hy…	79.0105	76.8465	79.876	75.0406	87.4551	81.2596	78.2968	147.273
Not DEGs	PB.9352	NA	NA	NA	NA	NA	diacylglycerol O-acyltransferase 1-like	Response	F:diacylglycerol O-acyltransferase activity; C:endoplasmic reticulum; C:endoplasmic reticulum membrane; C:lipid droplet; P:carbohydrate metabolic process; P:aging; P:response to cold; P:response to salt stress; P:response to abscisic acid; P:response to glucose; C:chloroplast envelope; P:positive regulation of seed germination; C:integral component of membrane; P:triglyceride biosynthetic process…	20.2805	19.1274	20.0722	19.5011	17.3029	19.5333	19.2875	28.2089
Not DEGs	PB.6450	NA	NA	NA	NA	NA	eukaryotic translation initiation factor 3 subunit H	Response	P:formation of cytoplasmic translation initiation complex; F:translation initiation factor activity; C:cytosol; C:eukaryotic translation initiation factor 3 complex; P:proteolysis; F:metallopeptidase activity; P:response to auxin; P:response to abscisic acid; P:response to sucrose; P:response to glucose; C:eukaryotic 43S preinitiation complex; C:eukaryotic 48S preinitiation complex; P:response to…	46.2306	39.1127	47.6131	45.4072	37.8962	43.7879	44.5699	48.4593
Not DEGs	PB.6986	NA	NA	NA	NA	NA	eukaryotic translation initiation factor 3 subunit H	Response	P:formation of cytoplasmic translation initiation complex; F:translation initiation factor activity; C:cytosol; C:eukaryotic translation initiation factor 3 complex; P:proteolysis; F:metallopeptidase activity; P:response to auxin; P:response to abscisic acid; P:response to sucrose; P:response to glucose; C:eukaryotic 43S preinitiation complex; C:eukaryotic 48S preinitiation complex; P:response to…	56.1886	48.8472	59.7621	56.1935	45.8978	54.3947	53.522	60.3998
Not DEGs	PB.3049	NA	NA	NA	NA	NA	geranylgeranyl transferase type-1 subunit beta	Response	F:CAAX-protein geranylgeranyltransferase activity; C:CAAX-protein geranylgeranyltransferase complex; P:response to water deprivation; P:response to auxin; P:response to abscisic acid; P:protein geranylgeranylation	12.0734	8.78782	10.6534	9.56091	10.9849	11.527	9.43193	11.1646
Not DEGs	PB.11495	NA	NA	NA	NA	NA	glycosyltransferase-like KOBITO 1	Response	C:endosome; C:trans-Golgi network; C:plasma membrane; C:plant-type cell wall; P:plasmodesma organization; P:response to abscisic acid; P:response to glucose; P:unidimensional cell growth; P:plant-type cell wall modification involved in multidimensional cell growth; P:maintenance of root meristem identity; P:cellulose microfibril organization; C:integral component of membrane; F:transferase activi…	23.1215	22.9722	25.6679	25.4239	19.8618	28.6958	27.1089	24.9543
Not DEGs	PB.2820	NA	NA	NA	NA	NA	GPCR-type G protein 1	Response	C:endoplasmic reticulum membrane; C:plasma membrane; P:response to abscisic acid; F:abscisic acid binding; C:integral component of membrane; F:GTPase binding; P:cellular response to cold	18.5109	17.7528	19.7736	18.9281	18.1457	22.0096	20.4265	24.7801
Not DEGs	PB.2172	NA	NA	NA	NA	NA	histone deacetylase complex subunit SAP18-like	Response	C:nucleolus; P:response to salt stress; P:response to abscisic acid	30.3814	23.8183	25.2963	23.8089	27.2613	22.4684	18.8382	20.9676
Not DEGs	PB.5092	NA	NA	NA	NA	NA	histone deacetylase complex subunit SAP18-like	Response	C:nucleolus; P:response to salt stress; P:response to abscisic acid	27.2778	22.0111	23.4087	21.9075	26.6205	21.3248	16.5193	18.8439
Not DEGs	PB.15263	NA	NA	NA	NA	NA	HVA22-like protein e	Response	P:response to abscisic acid; C:membrane; C:integral component of membrane	0.924158	1.03269	1.07564	0.435283	0.536567	0.474228	0.975071	0.581459
Not DEGs	PB.4545	NA	NA	NA	NA	NA	la-related protein 1C-like	Response	F:RNA binding; F:mRNA binding; C:cytoplasm; P:response to abscisic acid; P:response to salicylic acid; P:response to jasmonic acid; P:leaf senescence	35.1203	27.1177	30.5203	27.4894	28.0328	29.4294	25.6167	37.3642
Not DEGs	PB.9215	NA	NA	NA	NA	NA	la-related protein 1C-like	Response	F:RNA binding; F:mRNA binding; C:cytoplasm; P:response to abscisic acid; P:response to salicylic acid; P:response to jasmonic acid; P:leaf senescence	11.5845	9.70579	11.8348	9.78891	11.5012	11.9809	10.2625	15.9245
Not DEGs	PB.15569	NA	NA	NA	NA	NA	late embryogenesis abundant protein D-19	Response	C:cytosol; P:response to abscisic acid; P:protein stabilization	3.10477	2.03106	3.16861	1.10267	3.41845	4.33998	2.11137	2.7034
Not DEGs	PB.13636	NA	NA	NA	NA	NA	Light-inducible protein CPRF2	Response	F:DNA-binding transcription factor activity; C:nucleus; P:regulation of transcription, DNA-templated; P:cellular response to starvation; P:entrainment of circadian clock; F:kinase binding; F:identical protein binding; F:protein self-association; F:protein heterodimerization activity; P:cellular response to abscisic acid stimulus; P:cellular response to glucose stimulus	42.9622	34.7305	34.6317	32.3211	34.855	27.7366	22.6317	18.9853
Not DEGs	PB.10626	NA	NA	NA	NA	NA	lipid phosphate phosphatase delta	Response	C:endoplasmic reticulum; C:endoplasmic reticulum membrane; P:sphingolipid metabolic process; F:phosphatidate phosphatase activity; P:response to abscisic acid; C:integral component of membrane; F:sphingosine-1-phosphate phosphatase activity; P:phospholipid dephosphorylation; P:stomatal closure	50.5406	41.1456	42.4904	39.7066	42.0243	35.8913	31.0975	39.3892
Not DEGs	PB.14793	NA	NA	NA	NA	NA	lipid phosphate phosphatase delta	Response	C:endoplasmic reticulum; C:endoplasmic reticulum membrane; P:sphingolipid metabolic process; F:phosphatidate phosphatase activity; P:response to abscisic acid; C:integral component of membrane; F:sphingosine-1-phosphate phosphatase activity; P:phospholipid dephosphorylation; P:stomatal closure	32.4749	26.7038	26.5795	26.306	27.1614	21.6876	21.0317	27.4658
Not DEGs	PB.6174	NA	NA	NA	NA	NA	lipid phosphate phosphatase delta	Response	C:endoplasmic reticulum; C:endoplasmic reticulum membrane; P:sphingolipid metabolic process; F:phosphatidate phosphatase activity; P:response to abscisic acid; C:integral component of membrane; F:sphingosine-1-phosphate phosphatase activity; P:phospholipid dephosphorylation; P:stomatal closure	20.5692	16.5939	17.2069	16.5475	17.4412	13.159	13.3345	17.5606
Not DEGs	PB.10437	NA	NA	NA	NA	NA	low-temperature-induced 65 kDa protein-like	Response	P:response to abscisic acid; C:membrane; C:integral component of membrane	239.917	288.653	226.122	340.429	218.354	393.829	383.331	247.658
Not DEGs	PB.5922	NA	NA	NA	NA	NA	low-temperature-induced 65 kDa protein-like	Response	P:response to abscisic acid; C:membrane; C:integral component of membrane	280.05	334.891	268.299	402.877	252.444	470.641	461.93	300.816
Not DEGs	PB.11384	NA	NA	NA	NA	NA	Metallothionein-like protein type 3	Response	F:zinc ion binding; P:response to cold; P:response to water deprivation; P:response to herbicide; P:response to salt stress; P:response to ethylene; P:response to abscisic acid; P:response to zinc ion; F:antioxidant activity; P:response to hydrogen peroxide; P:response to copper ion; P:cellular oxidant detoxification	3990.69	2353.31	2397.81	1522.51	3666.06	1861.84	1682.63	2823.5
Not DEGs	PB.14123	NA	NA	NA	NA	NA	Metallothionein-like protein type 3	Response	F:zinc ion binding; P:response to cold; P:response to water deprivation; P:response to herbicide; P:response to salt stress; P:response to ethylene; P:response to abscisic acid; P:response to zinc ion; F:antioxidant activity; P:response to hydrogen peroxide; P:response to copper ion; P:cellular oxidant detoxification	5924.73	4159.31	4646.25	3624.15	4952.8	4107.96	5114.84	5709.15
Not DEGs	PB.14124	NA	NA	NA	NA	NA	Metallothionein-like protein type 3	Response	F:zinc ion binding; P:response to cold; P:response to water deprivation; P:response to herbicide; P:response to salt stress; P:response to ethylene; P:response to abscisic acid; P:response to zinc ion; F:antioxidant activity; P:response to hydrogen peroxide; P:response to copper ion; P:cellular oxidant detoxification	5747.13	3513.84	3581.67	2405.21	5412.36	3059.57	2943.46	4202.51
Not DEGs	PB.14125	NA	NA	NA	NA	NA	Metallothionein-like protein type 3	Response	F:zinc ion binding; P:response to cold; P:response to water deprivation; P:response to herbicide; P:response to salt stress; P:response to ethylene; P:response to abscisic acid; P:response to zinc ion; F:antioxidant activity; P:response to hydrogen peroxide; P:response to copper ion; P:cellular oxidant detoxification	1850.28	1263.07	1370.82	1124.74	1596.45	1372.57	1671.83	1874.4
Not DEGs	PB.10951	NA	NA	NA	NA	NA	mitochondrial Rho GTPase 1-like	Response	F:GTPase activity; F:calcium ion binding; F:GTP binding; P:response to abscisic acid; P:regulation of mitochondrion organization; C:integral component of mitochondrial outer membrane	29.1864	24.7704	23.2991	22.7431	28.0864	25.9858	22.8393	33.0557
Not DEGs	PB.3273	NA	NA	NA	NA	NA	mitochondrial Rho GTPase 1-like	Response	F:GTPase activity; F:calcium ion binding; F:GTP binding; P:response to abscisic acid; P:regulation of mitochondrion organization; C:integral component of mitochondrial outer membrane	31.2231	26.589	23.708	23.9967	28.6389	27.4273	22.8623	36.5038
Not DEGs	PB.2873	NA	NA	NA	NA	NA	multiprotein-bridging factor 1c	Response	F:DNA binding; F:transcription coactivator activity; C:nucleolus; P:response to heat; P:response to water deprivation; P:response to abscisic acid; P:positive regulation of nucleic acid-templated transcription	32.006	31.7813	31.1395	28.6624	132.112	142.904	108.137	149.174
Not DEGs	PB.15663	NA	NA	NA	NA	NA	NADPH--cytochrome P450 reductase	Response	F:NADPH-hemoprotein reductase activity; C:endoplasmic reticulum; C:endoplasmic reticulum membrane; C:cytosol; P:response to oxidative stress; P:phenylpropanoid metabolic process; P:response to abscisic acid; F:FMN binding; C:integral component of membrane; F:oxidoreductase activity, acting on paired donors, with incorporation or reduction of molecular oxygen, NAD(P)H as one donor, and incorporati…	19.297	16.8868	18.9025	15.9583	17.6376	20.5585	20.6251	33.2895
Not DEGs	PB.7119	NA	NA	NA	NA	NA	NADPH--cytochrome P450 reductase	Response	F:NADPH-hemoprotein reductase activity; C:endoplasmic reticulum; C:endoplasmic reticulum membrane; C:cytosol; P:response to oxidative stress; P:phenylpropanoid metabolic process; P:response to abscisic acid; F:FMN binding; C:integral component of membrane; F:flavin adenine dinucleotide binding; F:NADP binding; P:oxidation-reduction process	20.4561	19.1064	19.5259	17.4809	18.5233	21.6226	21.8631	35.6008
Not DEGs	PB.7603	NA	NA	NA	NA	NA	NADPH--cytochrome P450 reductase	Response	F:NADPH-hemoprotein reductase activity; C:endoplasmic reticulum; C:endoplasmic reticulum membrane; C:cytosol; P:response to oxidative stress; P:phenylpropanoid metabolic process; P:response to abscisic acid; F:FMN binding; C:integral component of membrane; F:flavin adenine dinucleotide binding; F:NADP binding; P:oxidation-reduction process	19.075	16.3362	17.9743	15.4873	17.479	20.5046	20.4462	32.7475
Not DEGs	PB.7201	NA	NA	NA	NA	NA	nuclear pore complex protein NUP85	Response	P:mRNA export from nucleus; P:protein import into nucleus; P:response to abscisic acid; F:structural constituent of nuclear pore; C:nuclear pore outer ring; C:nuclear membrane; P:positive regulation of transcription, DNA-templated	19.6526	15.3665	15.5897	14.524	17.6251	15.3836	13.4282	15.4019
Not DEGs	PB.11142	NA	NA	NA	NA	NA	ornithine aminotransferase, mitochondrial	Response	F:ornithine-oxo-acid transaminase activity; C:mitochondrion; P:ornithine catabolic process; P:response to oxidative stress; F:zinc ion binding; P:response to heat; P:response to flooding; P:response to water deprivation; P:response to auxin; P:response to abscisic acid; P:response to brassinosteroid; P:response to jasmonic acid; P:defense response to bacterium, incompatible interaction; P:arginin…	54.7836	48.6293	53.3411	49.0194	39.2357	55.3555	51.1409	46.457
Not DEGs	PB.13843	NA	NA	NA	NA	NA	Ornithine aminotransferase, mitochondrial	Response	F:catalytic activity; F:ornithine-oxo-acid transaminase activity; C:cytoplasm; C:mitochondrion; P:proline biosynthetic process; P:ornithine catabolic process; P:response to oxidative stress; F:zinc ion binding; F:transaminase activity; P:response to heat; P:response to flooding; P:response to water deprivation; P:response to salt stress; P:response to auxin; P:response to abscisic acid; P:respons…	20.9839	18.3941	17.2747	17.8538	17.3906	16.9363	14.5875	10.1248
Not DEGs	PB.14589	NA	NA	NA	NA	NA	ornithine aminotransferase, mitochondrial	Response	F:ornithine-oxo-acid transaminase activity; C:mitochondrion; P:ornithine catabolic process; P:response to oxidative stress; F:zinc ion binding; P:response to heat; P:response to flooding; P:response to water deprivation; P:response to auxin; P:response to abscisic acid; P:response to brassinosteroid; P:response to jasmonic acid; P:defense response to bacterium, incompatible interaction; P:arginin…	54.168	48.0166	52.8497	48.2266	38.4986	55.0337	51.207	46.8517
Not DEGs	PB.3190	NA	NA	NA	NA	NA	ornithine aminotransferase, mitochondrial	Response	F:ornithine-oxo-acid transaminase activity; C:mitochondrion; P:ornithine catabolic process; P:response to oxidative stress; F:zinc ion binding; P:response to heat; P:response to flooding; P:response to water deprivation; P:response to auxin; P:response to abscisic acid; P:response to brassinosteroid; P:response to jasmonic acid; P:defense response to bacterium, incompatible interaction; P:arginin…	45.8464	41.0901	46.2098	41.3597	34.2274	47.0116	44.1604	43.2886
Not DEGs	PB.7345	NA	NA	NA	NA	NA	ornithine aminotransferase, mitochondrial	Response	F:catalytic activity; F:ornithine-oxo-acid transaminase activity; C:cytoplasm; C:mitochondrion; P:proline biosynthetic process; P:ornithine catabolic process; P:response to oxidative stress; F:zinc ion binding; F:transaminase activity; P:response to heat; P:response to flooding; P:response to water deprivation; P:response to salt stress; P:response to auxin; P:response to abscisic acid; P:respons…	45.6515	36.3901	36.7358	37.695	35.9357	34.8683	30.3764	23.5908
Not DEGs	PB.14725	NA	NA	NA	NA	NA	pentatricopeptide repeat-containing protein At1g51965, mitochondrial	Response	C:mitochondrion; P:RNA splicing; P:response to abscisic acid	4.65261	3.46029	3.29656	3.07967	4.24979	3.32185	2.76746	4.00086
Not DEGs	PB.11307	NA	NA	NA	NA	NA	poly(A)-specific ribonuclease PARN	Response	F:RNA binding; C:mitochondrion; P:regulation of transcription, DNA-templated; F:methyltransferase activity; P:response to salt stress; P:response to abscisic acid; P:response to salicylic acid; P:methylation	5.98547	5.36452	5.15327	4.36992	5.58243	4.28389	3.7461	5.67265
Not DEGs	PB.13593	NA	NA	NA	NA	NA	PP2A regulatory subunit TAP46-like	Response	C:cytosol; P:regulation of nitrogen utilization; F:zinc ion binding; P:response to cold; P:response to abscisic acid; P:negative regulation of seed germination; F:kinase binding; P:positive regulation of cell growth; P:positive regulation of TOR signaling; P:regulation of dephosphorylation; F:protein phosphatase 2A binding	31.1464	24.434	26.6148	22.7061	28.3762	26.3683	21.1249	30.3048
Not DEGs	PB.13594	NA	NA	NA	NA	NA	PP2A regulatory subunit TAP46-like	Response	C:cytosol; P:regulation of nitrogen utilization; F:zinc ion binding; P:response to cold; P:response to abscisic acid; P:negative regulation of seed germination; F:kinase binding; P:positive regulation of cell growth; P:positive regulation of TOR signaling; P:regulation of dephosphorylation; F:protein phosphatase 2A binding	18.9493	14.6847	15.6175	13.3245	18.9838	16.0748	12.2385	19.2001
Not DEGs	PB.4484	NA	NA	NA	NA	NA	PP2A regulatory subunit TAP46-like	Response	C:cytosol; P:regulation of nitrogen utilization; F:zinc ion binding; P:response to cold; P:response to abscisic acid; P:negative regulation of seed germination; F:kinase binding; P:positive regulation of cell growth; P:positive regulation of TOR signaling; P:regulation of dephosphorylation; F:protein phosphatase 2A binding	27.0121	21.3793	22.513	20.848	25.765	19.6175	14.5956	16.8431
Not DEGs	PB.6495	NA	NA	NA	NA	NA	PP2A regulatory subunit TAP46-like	Response	C:nucleus; C:cytosol; P:regulation of nitrogen utilization; F:zinc ion binding; P:response to cold; P:response to abscisic acid; P:negative regulation of seed germination; F:kinase binding; P:positive regulation of cell growth; P:positive regulation of TOR signaling; P:regulation of dephosphorylation; F:protein phosphatase 2A binding	32.1918	27.0246	26.6256	23.6839	30.3512	24.2926	17.8094	20.4485
Not DEGs	PB.3257	NA	NA	NA	NA	NA	probable phytol kinase 3, chloroplastic isoform X1	Response	P:response to abscisic acid; C:integral component of membrane; F:kinase activity; P:phosphorylation; P:farnesol metabolic process; P:carpel development; F:CTP:2-trans,-6-trans-farnesol kinase activity; F:geraniol kinase activity; F:geranylgeraniol kinase activity	11.5776	9.12884	9.35782	8.80972	10.6262	8.60235	6.05879	6.22471
Not DEGs	PB.6739	NA	NA	NA	NA	NA	probable protein phosphatase 2C 27	Response	F:magnesium-dependent protein serine/threonine phosphatase activity; C:nucleus; C:cytoplasm; P:protein dephosphorylation; P:response to water deprivation; P:response to abscisic acid; F:metal ion binding; P:regulation of transcription from RNA polymerase II promoter in response to salt stress	20.8924	17.8964	17.6868	18.2561	18.0337	19.7409	19.2585	33.8245
Not DEGs	PB.921	NA	NA	NA	NA	NA	probable protein phosphatase 2C 27	Response	F:magnesium-dependent protein serine/threonine phosphatase activity; C:nucleus; C:cytoplasm; P:protein dephosphorylation; P:response to water deprivation; P:response to abscisic acid; F:metal ion binding; P:regulation of transcription from RNA polymerase II promoter in response to salt stress	19.4144	17.0283	16.728	17.3015	17.4537	19.1605	18.5942	32.6228
Not DEGs	PB.3291	NA	NA	NA	NA	NA	probable protein phosphatase 2C 27 isoform X1	Response	F:magnesium-dependent protein serine/threonine phosphatase activity; C:nucleus; C:cytoplasm; P:protein dephosphorylation; P:response to water deprivation; P:response to abscisic acid; F:metal ion binding; P:regulation of transcription from RNA polymerase II promoter in response to salt stress	25.9333	22.2414	21.008	22.5185	21.4577	21.8427	21.1231	21.1848
Not DEGs	PB.1477	NA	NA	NA	NA	NA	probable serine/threonine-protein kinase At4g35230	Response	F:protein kinase activity; F:ATP binding; C:vacuole; C:plasma membrane; P:protein phosphorylation; C:plasmodesma; P:response to abscisic acid; P:brassinosteroid mediated signaling pathway; P:defense response to bacterium; P:defense response to fungus	61.0858	52.1591	58.7579	50.6685	56.9232	61.9565	53.5723	79.5249
Not DEGs	PB.5811	NA	NA	NA	NA	NA	probable serine/threonine-protein kinase At4g35230	Response	F:protein kinase activity; F:ATP binding; C:vacuole; C:plasma membrane; P:protein phosphorylation; C:plasmodesma; P:response to abscisic acid; P:brassinosteroid mediated signaling pathway; P:defense response to bacterium; P:defense response to fungus	73.3254	63.6962	71.2332	62.0812	69.9334	74.1105	65.1587	97.2925
Not DEGs	PB.913	NA	NA	NA	NA	NA	probable serine/threonine-protein kinase At4g35230	Response	F:protein kinase activity; F:ATP binding; C:vacuole; C:plasma membrane; P:protein phosphorylation; C:plasmodesma; P:response to abscisic acid; P:brassinosteroid mediated signaling pathway; P:defense response to bacterium; P:defense response to fungus	25.856	21.5751	18.3072	17.6032	25.2314	16.2008	12.896	13.3977
Not DEGs	PB.9732	NA	NA	NA	NA	NA	protein SLE1	Response	C:cytosol; P:response to abscisic acid	0.684666	0.915394	1.15893	0.663037	0.828243	2.08781	1.15228	1.79813
Not DEGs	PB.15418	NA	NA	NA	NA	NA	sm-like protein LSM5	Response	P:mRNA splicing, via spliceosome; F:RNA binding; C:spliceosomal complex; C:U6 snRNP; P:response to water deprivation; P:response to abscisic acid; C:U4/U6 x U5 tri-snRNP complex; C:Lsm1-7-Pat1 complex	22.9299	16.885	18.5972	14.8391	20.9322	17.7997	12.8874	15.7548
Not DEGs	PB.8961	NA	NA	NA	NA	NA	SNW/SKI-interacting protein-like	Response	P:mRNA splicing, via spliceosome; C:spliceosomal complex; C:nucleolus; P:response to salt stress; P:response to abscisic acid; P:response to mannitol; F:pre-mRNA binding; P:regulation of circadian rhythm; P:positive regulation of transcription, DNA-templated; P:regulation of photoperiodism, flowering	29.3747	24.0386	24.7918	21.19	29.8268	23.2428	21.8844	37.0395
Not DEGs	PB.5320	NA	NA	NA	NA	NA	trafficking protein particle complex subunit 6B	Response	C:cis-Golgi network; C:trans-Golgi network; P:endoplasmic reticulum to Golgi vesicle-mediated transport; P:response to abscisic acid; C:TRAPP complex; P:regulation of GTPase activity; P:pollen tube development	34.6832	30.8175	35.6487	33.0882	27.435	30.7716	30.4514	38.4981
Not DEGs	PB.9806	NA	NA	NA	NA	NA	trafficking protein particle complex subunit 6B	Response	C:cis-Golgi network; C:trans-Golgi network; P:endoplasmic reticulum to Golgi vesicle-mediated transport; P:response to abscisic acid; C:TRAPP complex; P:regulation of GTPase activity; P:pollen tube development	19.5283	16.3768	20.9289	19.9274	14.4145	18.4203	19.6765	20.9568
Not DEGs	PB.11503	NA	NA	NA	NA	NA	zinc finger CCCH domain-containing protein 13 isoform X2	Response	C:nucleus; P:response to abscisic acid; P:seed germination; P:flower development; P:histone deacetylation; P:developmental vegetative growth; P:response to salt	44.2141	36.1625	36.0293	34.5337	40.0656	38.7286	35.2195	45.8615
Not DEGs	PB.12286	NA	NA	NA	NA	NA	zinc finger CCCH domain-containing protein 13 isoform X2	Response	C:nucleus; P:response to abscisic acid; P:seed germination; P:flower development; P:histone deacetylation; P:developmental vegetative growth; P:response to salt	56.1156	45.487	44.0664	44.15	50.7012	49.8218	44.6181	58.6853
Not DEGs	PB.6750	NA	NA	NA	NA	NA	zinc finger protein-like 1 homolog	Response	P:response to abscisic acid; C:integral component of membrane	35.8589	30.1287	31.1337	28.5179	29.7786	28.2257	23.3579	31.9591

## Sheet: Auxin
Table S5. Summary of auxin-related genes that are differentially expressed during ripening and after ethephon treatment										TPM
	gene	up_d1	up_d2	down_d1	down_d2	cluster	description	category	GO	CD1	CD2	ED1	ED2	IMG	Green	Pink	Ripe
DEGs&after ethephon application	PB.1092	yes	yes	NA	NA	8	auxin-responsive protein SAUR76-like	Response	C:nucleus; C:cytoplasm; P:response to auxin; C:extrinsic component of plasma membrane; P:positive regulation of cell growth	75.7699	64.2692	173.936	154.166	74.4581	127.806	63.2111	22.0883
DEGs&after ethephon application	PB.15874	NA	yes	NA	NA	3	probable indole-3-acetic acid-amido synthetase GH3.1	conjugation		7.3128	9.27531	12.9583	20.171	4.21657	24.114	60.6414	35.2448
DEGs&after ethephon application	PB.12535	NA	NA	yes	yes	1	probable indole-3-pyruvate monooxygenase YUCCA10	biosynthesis	F:N,N-dimethylaniline monooxygenase activity; F:flavin adenine dinucleotide binding; F:NADP binding; P:oxidation-reduction process	72.4052	47.4105	19.3072	20.8089	92.5701	22.2444	8.3078	9.13567
DEGs&after ethephon application	PB.12735	NA	NA	yes	yes	1	probable indole-3-pyruvate monooxygenase YUCCA10	biosynthesis	F:N,N-dimethylaniline monooxygenase activity; F:flavin adenine dinucleotide binding; F:NADP binding; P:oxidation-reduction process	58.6507	39.3251	16.2183	17.615	75.0034	17.3456	6.35877	6.27549
DEGs&after ethephon application	PB.5604	NA	NA	yes	yes	1	probable indole-3-pyruvate monooxygenase YUCCA10	biosynthesis	F:N,N-dimethylaniline monooxygenase activity; F:flavin adenine dinucleotide binding; F:NADP binding; P:oxidation-reduction process	72.1142	48.7418	19.6804	21.4251	93.4924	23.1026	8.52093	9.41829
DEGs&after ethephon application	PB.6347	NA	NA	yes	NA	1	tryptophan aminotransferase-related protein 3	biosynthesis	F:transaminase activity; C:integral component of membrane; F:carbon-sulfur lyase activity	41.3027	25.3883	16.6095	17.6684	47.788	22.476	12.5778	14.927
DEGs&after ethephon application	PB.176	NA	NA	yes	NA	6	auxin-repressed 12.5 kDa protein-like	Metabolism (https://link.springer.com/article/10.1007/s12038-018-9838-2)		719.216	602.984	316.715	323.141	847.161	225.805	124.522	286.699
DEGs&after ethephon application	PB.5829	NA	NA	yes	yes	1	auxin-responsive protein IAA27-like	Signaling	C:nucleus; P:regulation of transcription, DNA-templated; P:auxin-activated signaling pathway	89.3875	60.0555	28.883	25.0577	117.579	19.1658	2.74245	2.41668
DEGs&after ethephon application	PB.13441	NA	NA	yes	NA	1	Tyrosine protein-kinase	Signaling	P:auxin-activated signaling pathway; C:integral component of membrane; F:kinase activity; P:phosphorylation; P:transmembrane transport	48.6826	40.3113	22.6966	22.9911	63.3717	18.5342	9.84251	8.91519
DEGs&after ethephon application	PB.4299	NA	NA	yes	yes	1	protein kinase PINOID	transport	F:calcium-dependent protein kinase C activity; F:ATP binding; C:nucleus; C:cytoplasm; C:plasma membrane; P:protein phosphorylation; P:auxin-activated signaling pathway; P:auxin polar transport; P:positive gravitropism; C:cell surface; P:root hair initiation; P:root hair elongation; P:cotyledon development; P:response to karrikin	79.734	60.6538	24.9032	23.5133	67.8881	29.8007	13.307	12.667
DEGs&after ethephon application	PB.3038	NA	NA	yes	NA	1	auxin transporter-like protein 2	transport	P:amino acid transmembrane transport; C:plasma membrane; F:amino acid transmembrane transporter activity; C:integral component of membrane	29.6102	18.8123	11.4452	10.3215	41.5066	7.09383	1.54482	3.07775
DEGs&after ethephon application	PB.14999	NA	NA	yes	NA	6	Protein kinase PINOID	transport	F:protein kinase C activity; F:ATP binding; C:nucleus; C:cytoplasm; C:plasma membrane; P:protein phosphorylation; P:auxin-activated signaling pathway; P:auxin polar transport; P:positive gravitropism; C:cell surface; P:root hair initiation; P:root hair elongation; P:cotyledon development; P:response to karrikin	10.9648	8.40078	5.12819	4.73793	11.7588	4.99145	3.75914	5.4886
DEGs&after ethephon application	PB.7049	NA	NA	yes	NA	1	pollen-specific protein SF21-like isoform X2	Response/transport	P:response to cold; P:response to abscisic acid; P:response to jasmonic acid; C:integral component of membrane; P:regulation of auxin polar transport	21.9502	16.7655	8.4633	8.90287	24.3093	6.76985	2.77834	1.7226
After ethephon application	PB.13362	yes	NA	NA	NA	NA	auxin-responsive protein IAA4-like	Signaling	C:nucleus; P:regulation of transcription, DNA-templated; P:auxin-activated signaling pathway	14.81	18.4962	30.0056	31.8513	13.8781	23.6023	21.2839	13.2297
DEGs	PB.9224	NA	NA	NA	NA	8	2-oxoglutarate-dependent dioxygenase DAO-like	catabolism	P:auxin catabolic process; P:auxin homeostasis; F:gibberellin 3-beta-dioxygenase activity; F:metal ion binding; F:indole-3-acetaldehyde oxidase activity; P:oxidation-reduction process	3.34832	2.27065	5.22706	4.65593	2.39124	6.90576	5.28282	2.68483
DEGs	PB.15648	NA	NA	NA	NA	1	auxin response factor	Signaling	F:DNA binding; C:nucleus; P:regulation of transcription, DNA-templated; P:auxin-activated signaling pathway	14.5078	12.6713	8.76488	9.36058	12.9359	7.59207	4.56566	5.99888
DEGs	PB.183	NA	NA	NA	NA	6	auxin response factor	Response	P:response to hormone; C:membrane; P:regulation of cellular process	45.6104	37.0416	25.6657	25.2022	40.4064	21.5372	12.495	17.9559
DEGs	PB.11112	NA	NA	NA	NA	6	auxin response factor 18	Signaling	F:DNA binding; C:nucleus; P:regulation of transcription, DNA-templated; P:pattern specification process; P:auxin-activated signaling pathway; P:abscisic acid-activated signaling pathway; P:response to carbohydrate; P:fruit development; P:regulation of anthocyanin biosynthetic process; P:leaf development; P:petal development; P:sepal development; P:developmental growth; P:root cap development; P:c…	22.0677	18.0146	12.4321	10.8452	23.284	19.1764	11.6634	20.3269
DEGs	PB.9595	NA	NA	NA	NA	6	auxin response factor 2	Signaling	F:DNA binding; C:nucleus; P:regulation of transcription, DNA-templated; P:auxin-activated signaling pathway	62.3208	50.721	41.4313	35.3504	64.9393	29.0247	21.3726	34.0529
DEGs	PB.5409	NA	NA	NA	NA	6	Auxin response factor 2A	Signaling	F:DNA binding; C:nucleus; P:regulation of transcription, DNA-templated; P:auxin-activated signaling pathway	81.6412	66.9284	54.3585	45.6071	85.1763	37.4647	26.8221	42.7908
DEGs	PB.5800	NA	NA	NA	NA	9	auxin response factor 5	Response	P:response to hormone; P:regulation of cellular process	25.3629	24.3889	27.0971	30.6918	15.8145	33.8098	42.4848	48.7513
DEGs	PB.1379	NA	NA	NA	NA	1	auxin response factor 8-like	Signaling	F:DNA binding; C:nucleus; P:regulation of transcription, DNA-templated; P:auxin-activated signaling pathway	33.7146	26.8121	23.715	21.5569	36.1037	23.1058	16.8964	18.6698
DEGs	PB.11028	NA	NA	NA	NA	2	auxin-induced protein 22D-like	Signaling	C:nucleus; P:regulation of transcription, DNA-templated; P:auxin-activated signaling pathway	20.6337	19.6361	20.6478	14.8879	30.0336	17.3102	11.8266	5.7293
DEGs	PB.9008	NA	NA	NA	NA	3	Auxin-responsive protein	Response	P:response to auxin	90.3824	90.3854	121.785	96.7246	95.9734	170.768	198.4	137.337
DEGs	PB.403	NA	NA	NA	NA	5	Auxin-responsive protein	Signaling	C:nucleus; P:regulation of transcription, DNA-templated; P:auxin-activated signaling pathway	9.22682	8.41946	10.6306	9.01306	9.18469	8.8126	10.2834	21.1315
DEGs	PB.5570	NA	NA	NA	NA	7	auxin-responsive protein IAA20	Signaling	C:nucleus; P:regulation of transcription, DNA-templated; P:auxin-activated signaling pathway	3.88193	3.66072	4.98627	3.94237	5.0045	8.52673	7.59636	11.205
DEGs	PB.1232	NA	NA	NA	NA	1	auxin-responsive protein IAA27	Signaling	C:nucleus; P:regulation of transcription, DNA-templated; P:auxin-activated signaling pathway	42.9301	28.7012	24.404	14.5089	39.4613	16.7808	8.11906	6.64782
DEGs	PB.1234	NA	NA	NA	NA	1	auxin-responsive protein IAA27-like	Signaling	C:nucleus; P:regulation of transcription, DNA-templated; P:auxin-activated signaling pathway	93.333	62.3608	48.9883	33.8773	92.4271	37.1885	15.1777	14.1313
DEGs	PB.5463	NA	NA	NA	NA	1	auxin-responsive protein IAA27-like	Signaling	C:nucleus; P:regulation of transcription, DNA-templated; P:auxin-activated signaling pathway	63.4488	57.3967	34.5861	30.4276	73.5248	31.1555	14.8351	12.5095
DEGs	PB.1257	NA	NA	NA	NA	3	auxin-responsive protein SAUR21	Response	P:response to auxin	8.35692	7.77719	12.0146	7.76832	8.56186	18.8666	19.5845	16.6307
DEGs	PB.9010	NA	NA	NA	NA	9	auxin-responsive protein SAUR21-like	Response	P:response to auxin	35.5039	35.9678	48.3402	37.1821	40.4213	74.4988	86.9226	92.4131
DEGs	PB.3171	NA	NA	NA	NA	3	auxin-responsive protein SAUR78	Response	F:iron ion binding; P:response to auxin; C:membrane; F:oxidoreductase activity, acting on paired donors, with incorporation or reduction of molecular oxygen; F:heme binding; P:oxidation-reduction process	115.778	97.4439	198.148	171.972	52.6179	223.471	248.856	159.206
DEGs	PB.4287	NA	NA	NA	NA	3	auxin-responsive protein SAUR78	Response	F:iron ion binding; P:response to auxin; F:oxidoreductase activity, acting on paired donors, with incorporation or reduction of molecular oxygen; F:heme binding; P:oxidation-reduction process	96.4154	82.953	171.513	146.163	43.8999	196.033	212.892	165.587
DEGs	PB.10807	NA	NA	NA	NA	9	auxin-responsive protein SAUR78	Response	F:iron ion binding; P:response to auxin; C:membrane; F:oxidoreductase activity, acting on paired donors, with incorporation or reduction of molecular oxygen; F:heme binding; P:oxidation-reduction process	38.2623	31.6637	68.6942	55.6634	19.3225	74.0144	79.7107	78.6324
DEGs	PB.11870	NA	NA	NA	NA	9	BTB/POZ domain-containing protein NPY1	transport	P:auxin transport; P:plant organ development	15.7787	15.8437	17.2417	18.3695	12.1019	25.3792	33.1145	36.1705
DEGs	PB.2033	NA	NA	NA	NA	9	BTB/POZ domain-containing protein NPY1	transport	P:auxin transport; P:plant organ development	20.146	20.8824	24.3868	26.3716	15.4845	34.0711	45.6549	49.2446
DEGs	PB.1629	NA	NA	NA	NA	6	double-stranded RNA-binding protein 1-like	Response	F:double-stranded RNA binding; P:response to auxin; P:response to cytokinin; P:response to abscisic acid; P:production of ta-siRNAs involved in RNA interference; P:leaf vascular tissue pattern formation; C:nuclear dicing body; P:leaf proximal/distal pattern formation; P:pre-miRNA processing; F:miRNA binding; P:mRNA cleavage involved in gene silencing by miRNA; F:identical protein binding	13.4124	10.4197	8.88951	7.90862	15.6439	8.39429	5.80548	11.1368
DEGs	PB.5743	NA	NA	NA	NA	6	double-stranded RNA-binding protein 1-like	Response	F:double-stranded RNA binding; P:response to auxin; P:response to cytokinin; P:response to abscisic acid; P:production of ta-siRNAs involved in RNA interference; P:leaf vascular tissue pattern formation; C:nuclear dicing body; P:leaf proximal/distal pattern formation; P:pre-miRNA processing; F:miRNA binding; P:mRNA cleavage involved in gene silencing by miRNA; F:identical protein binding	10.6646	7.70039	6.92623	5.82118	12.5835	5.76558	3.83492	8.05836
DEGs	PB.899	NA	NA	NA	NA	1	indole-3-acetic acid-induced protein ARG7-like	Response	P:response to auxin	28.0861	21.5444	17.044	16.2938	31.6502	15.8267	13.1813	11.8497
DEGs	PB.321	NA	NA	NA	NA	5	myb-related protein 306	Response	F:DNA-binding transcription factor activity; C:nucleus; P:response to auxin; P:cell differentiation; F:sequence-specific DNA binding; F:transcription regulatory region DNA binding	11.1411	11.1337	10.2115	9.20154	10.8984	12.6456	11.8008	31.4122
DEGs	PB.7366	NA	NA	NA	NA	9	myb-related protein 306-like	Response	F:DNA-binding transcription factor activity; C:nucleus; P:response to stress; P:response to auxin; P:cell differentiation; F:sequence-specific DNA binding; F:transcription regulatory region DNA binding; P:response to other organism	26.4596	30.6851	43.4413	45.8561	11.2597	30.3239	41.4443	44.6933
DEGs	PB.5165	NA	NA	NA	NA	1	Patellin-6	Response/transport	C:plasma membrane; P:cellular response to auxin stimulus; P:protein localization involved in auxin polar transport	17.2017	15.9983	14.3302	16.8079	21.3929	11.5332	6.31907	4.34717
DEGs	PB.10940	NA	NA	NA	NA	9	probable indole-3-acetic acid-amido synthetase GH3.1	conjugation		7.04805	8.79818	12.2403	16.8057	3.90558	21.7279	50.0766	31.4926
DEGs	PB.13711	NA	NA	NA	NA	5	probable indole-3-pyruvate monooxygenase YUCCA10	biosynthesis	F:N,N-dimethylaniline monooxygenase activity; F:flavin adenine dinucleotide binding; F:NADP binding; P:oxidation-reduction process	3.37153	4.02448	2.13593	3.85138	4.31844	3.04867	6.46765	27.7401
DEGs	PB.7150	NA	NA	NA	NA	6	protein AUXIN RESPONSE 4	Response	C:mitochondrion; C:vacuolar membrane; C:endoplasmic reticulum; P:response to mechanical stimulus; P:response to auxin; P:auxin polar transport; C:integral component of membrane; F:hydrolase activity	39.6186	28.9675	28.564	28.4944	36.1766	25.9311	14.8897	21.5834
DEGs	PB.8245	NA	NA	NA	NA	2	protein CDI-like	Signaling/Response	C:nucleus; P:auxin-activated signaling pathway	64.9559	42.9086	45.969	41.8464	41.9096	34.1334	24.0352	19.5459
DEGs	PB.12751	NA	NA	NA	NA	8	protein PIN-LIKES 3-like isoform X1	transport	C:integral component of membrane; P:transmembrane transport	41.7053	45.3479	40.2238	49.1621	40.5505	46.8813	53.6386	16.7617
DEGs	PB.3458	NA	NA	NA	NA	3	protein PIN-LIKES 6	transport	C:endoplasmic reticulum membrane; P:response to auxin; C:membrane; C:integral component of membrane; P:transmembrane transport	16.045	15.5177	21.2531	19.4872	8.75167	18.2952	28.5249	20.6506
DEGs	PB.3747	NA	NA	NA	NA	3	protein PIN-LIKES 6	transport	C:endoplasmic reticulum membrane; P:response to auxin; C:integral component of membrane; P:transmembrane transport	38.2429	36.2833	49.5251	44.996	21.4765	43.5266	65.3662	49.0494
DEGs	PB.9401	NA	NA	NA	NA	5	protein PIN-LIKES 6-like isoform X1	transport	C:endoplasmic reticulum membrane; P:response to auxin; C:integral component of membrane; P:transmembrane transport	10.6002	11.1351	11.2793	11.3188	8.31934	10.2283	11.3937	19.5811
DEGs	PB.4705	NA	NA	NA	NA	9	protein PIN-LIKES 6-like isoform X1	transport	C:endoplasmic reticulum membrane; P:response to auxin; C:integral component of membrane; P:transmembrane transport	46.7037	42.8297	60.1916	54.7498	26.717	52.6002	78.8127	59.9372
DEGs	PB.1381	NA	NA	NA	NA	9	protein PIN-LIKES 7-like	transport	C:integral component of membrane; P:transmembrane transport	62.8386	69.1512	85.3648	91.3337	41.0093	105.163	140.823	157.772
DEGs	PB.9176	NA	NA	NA	NA	9	protein PIN-LIKES 7-like	transport	C:integral component of membrane; P:transmembrane transport	105.397	115.747	143.767	148.953	68.1643	165.745	236.976	284.076
DEGs	PB.9223	NA	NA	NA	NA	9	protein PIN-LIKES 7-like	transport	C:integral component of membrane; P:transmembrane transport	138.955	152.032	185.855	194.78	88.9363	208.852	293.025	348.854
DEGs	PB.9662	NA	NA	NA	NA	6	pumilio homolog 23	Response/Metabolism	F:RNA binding; C:nucleolus; P:response to sucrose; P:response to glucose; P:auxin homeostasis	19.7216	16.6519	14.8266	13.4206	20.7243	12.7704	9.46136	13.5579
DEGs	PB.1553	NA	NA	NA	NA	1	rac-like GTP-binding protein 5	Signaling/Response	F:GTPase activity; F:GTP binding; C:nucleolus; C:spindle; C:plasma membrane; C:cell cortex; P:actin filament organization; P:establishment or maintenance of cell polarity; P:small GTPase mediated signal transduction; P:regulation of cell shape; P:positive gravitropism; P:regulation of auxin mediated signaling pathway; F:GDP binding; F:protein kinase binding; C:site of polarized growth; P:cortical…	107.287	74.5166	68.7842	65.1532	109.366	56.6801	29.1376	25.387
DEGs	PB.8911	NA	NA	NA	NA	6	rop guanine nucleotide exchange factor 1	Response/transport	F:Rho guanyl-nucleotide exchange factor activity; C:apical plasma membrane; P:regulation of pollen tube growth; P:regulation of auxin polar transport; P:positive regulation of Rho guanyl-nucleotide exchange factor activity	6.75236	5.74441	3.71671	4.61263	6.44948	3.65549	2.49739	5.1778
DEGs	PB.3477	NA	NA	NA	NA	2	Tetratricopeptide repeat protein like	Signaling/Metabolism	C:nucleus; C:plasma membrane; P:shade avoidance; P:auxin transport	58.3748	59.5728	88.5586	67.2383	56.5943	61.4153	33.9436	27.8109
DEGs	PB.8289	NA	NA	NA	NA	1	translationally-controlled tumor protein homolog	Signaling/Metabolism	P:regulation of cell growth; C:nucleus; C:vacuolar membrane; C:Golgi apparatus; C:cytosol; C:plasma membrane; P:regulation of mitotic cell cycle; F:microtubule binding; C:plasmodesma; C:chloroplast; C:thylakoid; P:embryo development ending in seed dormancy; P:drought recovery; P:pollen tube growth; P:auxin homeostasis; F:protein domain specific binding; P:positive regulation of microtubule depoly…	552.405	403.694	374.429	318.486	589.419	327.849	230.714	188.553
DEGs	PB.8294	NA	NA	NA	NA	1	translationally-controlled tumor protein homolog	Signaling/Metabolism	P:regulation of cell growth; C:nucleus; C:vacuolar membrane; C:Golgi apparatus; C:cytosol; C:plasma membrane; P:regulation of mitotic cell cycle; F:microtubule binding; C:plasmodesma; C:chloroplast; C:thylakoid; P:embryo development ending in seed dormancy; P:drought recovery; P:pollen tube growth; P:auxin homeostasis; F:protein domain specific binding; P:positive regulation of microtubule depoly…	686.481	503.852	468.419	394.535	742.433	413.684	288.665	236.069
DEGs	PB.12429	NA	NA	NA	NA	4	Transport inhibitor response 1-like protein	Signaling	F:inositol hexakisphosphate binding; P:auxin-activated signaling pathway	28.0039	21.8345	18.0653	15.3201	25.5219	16.4566	12.7044	23.5863
DEGs	PB.764	NA	NA	NA	NA	2	tryptophan aminotransferase-related protein 4-like	biosynthesis	F:transaminase activity; C:integral component of membrane; F:carbon-sulfur lyase activity	47.0438	37.4095	28.6784	24.7059	42.1703	27.0191	19.3731	14.4445
DEGs	PB.5785	NA	NA	NA	NA	3	type IV inositol polyphosphate 5-phosphatase 11	Response	F:phosphatidylinositol-4,5-bisphosphate 5-phosphatase activity; F:endonuclease activity; F:exonuclease activity; C:plasma membrane; P:response to salt stress; P:response to auxin; P:response to abscisic acid; P:response to jasmonic acid; F:phosphatidylinositol-3,4,5-trisphosphate 5-phosphatase activity; P:phosphatidylinositol-3-phosphate biosynthetic process; F:phosphatidylinositol-3,5-bisphospha…	4.52871	3.67248	5.8289	6.20887	2.58652	6.76587	8.85939	6.8797
Not DEGs	PB.3843	NA	NA	NA	NA	NA	2-oxoglutarate-dependent dioxygenase DAO-like	catabolism	P:auxin catabolic process; P:auxin homeostasis; F:metal ion binding; F:indole-3-acetaldehyde oxidase activity; F:dioxygenase activity; P:oxidation-reduction process	9.54481	8.01791	7.07314	8.36133	8.84068	8.01773	7.7941	7.84142
Not DEGs	PB.11124	NA	NA	NA	NA	NA	agmatine coumaroyltransferase-2-like	homeostasis	C:cytosol; P:lignin biosynthetic process; P:positive regulation of flavonoid biosynthetic process; P:auxin homeostasis; C:membrane; F:shikimate O-hydroxycinnamoyltransferase activity; F:quinate O-hydroxycinnamoyltransferase activity	0.270425	0.170736	0.239082	0.407273	0.110974	0.162889	0.145977	0.17322
Not DEGs	PB.8330	NA	NA	NA	NA	NA	ATP-dependent RNA helicase SUV3, mitochondrial	Signaling/Response	P:mitochondrial RNA 3'-end processing; F:DNA helicase activity; F:RNA helicase activity; P:RNA catabolic process; P:pollen development; P:megagametogenesis; P:positive regulation of gibberellic acid mediated signaling pathway; P:positive regulation of auxin mediated signaling pathway; P:DNA duplex unwinding; C:mitochondrial degradosome; P:positive regulation of cytokinin-activated signaling pathw…	7.13387	5.67499	5.1148	5.37399	5.1566	6.02617	5.58394	7.95871
Not DEGs	PB.14522	NA	NA	NA	NA	NA	Auxin response factor 19	Signaling	F:DNA binding; C:nucleus; P:regulation of transcription, DNA-templated; P:auxin-activated signaling pathway	7.92965	6.36329	6.80491	5.59123	5.91412	6.10625	4.77702	8.73986
Not DEGs	PB.1719	NA	NA	NA	NA	NA	auxin response factor 19-like	Signaling	F:DNA binding; C:nucleus; P:regulation of transcription, DNA-templated; P:auxin-activated signaling pathway	30.3632	27.2974	26.8498	27.6637	31.7369	29.1457	25.2663	26.7061
Not DEGs	PB.6623	NA	NA	NA	NA	NA	auxin response factor 1-like	Signaling	F:DNA binding; C:nucleus; P:auxin-activated signaling pathway; P:leaf senescence; F:identical protein binding; P:negative regulation of transcription, DNA-templated	59.5902	53.4697	48.7147	45.4016	60.2784	48.7601	39.6836	46.6409
Not DEGs	PB.8568	NA	NA	NA	NA	NA	auxin response factor 2A-like	Signaling	F:DNA binding; C:nucleus; P:regulation of transcription, DNA-templated; P:auxin-activated signaling pathway	5.7483	4.0182	3.76774	3.40806	6.16384	4.49565	3.99303	7.1194
Not DEGs	PB.4301	NA	NA	NA	NA	NA	auxin response factor 6-like isoform X1	Signaling	F:DNA binding; C:nucleus; P:regulation of transcription, DNA-templated; P:auxin-activated signaling pathway; P:flower development	91.2922	80.6519	71.215	69.3303	73.3108	58.5752	43.0671	62.6823
Not DEGs	PB.8667	NA	NA	NA	NA	NA	auxin response factor 8-like	Signaling	F:DNA binding; C:nucleus; P:regulation of transcription, DNA-templated; P:auxin-activated signaling pathway	46.2898	35.8084	32.119	29.5834	49.8837	34.744	26.0895	28.0028
Not DEGs	PB.12518	NA	NA	NA	NA	NA	Auxin response factor like	Signaling	F:DNA binding; C:nucleus; P:regulation of transcription, DNA-templated; P:auxin-activated signaling pathway	16.287	13.3774	13.2928	12.7847	14.9131	14.3077	11.3195	15.3353
Not DEGs	PB.3762	NA	NA	NA	NA	NA	auxin transporter-like protein 2	transport	P:amino acid transmembrane transport; C:plasma membrane; F:amino acid transmembrane transporter activity; C:integral component of membrane	60.1251	72.0412	80.3492	86.1527	55.4691	76.5362	61.5349	58.8574
Not DEGs	PB.4715	NA	NA	NA	NA	NA	auxin transporter-like protein 4	transport	P:amino acid transmembrane transport; C:plasma membrane; F:amino acid transmembrane transporter activity; C:integral component of membrane	41.7052	48.8521	56.2294	58.8522	37.5078	51.6013	42.0447	39.5299
Not DEGs	PB.4430	NA	NA	NA	NA	NA	auxin-binding protein T85	Signaling	P:cytokinesis by cell plate formation; P:unidimensional cell growth; F:auxin binding; P:positive regulation of DNA endoreduplication; P:positive regulation of cell size; P:positive regulation of cell division	2.22322	1.86227	2.23889	2.09898	2.91674	2.68052	1.98939	2.41018
Not DEGs	PB.4778	NA	NA	NA	NA	NA	auxin-responsive protein IAA4-like	Signaling	C:nucleus; P:regulation of transcription, DNA-templated; P:auxin-activated signaling pathway	10.5466	11.9714	19.7577	22.7306	9.41543	16.1965	15.0313	8.93797
Not DEGs	PB.7227	NA	NA	NA	NA	NA	auxin-responsive protein IAA9	Signaling	C:nucleus; P:regulation of transcription, DNA-templated; P:auxin-activated signaling pathway	462.039	394.81	372.755	336.782	413.023	359.17	277.444	407.775
Not DEGs	PB.7406	NA	NA	NA	NA	NA	auxin-responsive protein IAA9	Signaling	C:nucleus; P:regulation of transcription, DNA-templated; P:auxin-activated signaling pathway	490.283	416.564	393.351	355.465	438.262	379.412	292.738	432.213
Not DEGs	PB.7687	NA	NA	NA	NA	NA	auxin-responsive protein IAA9	Signaling	C:nucleus; P:regulation of transcription, DNA-templated; P:auxin-activated signaling pathway	368.296	313.348	298.751	270.059	329.092	286.689	220.632	328.828
Not DEGs	PB.944	NA	NA	NA	NA	NA	auxin-responsive protein IAA9	Signaling	C:nucleus; P:regulation of transcription, DNA-templated; P:auxin-activated signaling pathway	454.434	387.667	366.116	331.653	405.623	354.94	273.45	405.507
Not DEGs	PB.7504	NA	NA	NA	NA	NA	auxin-responsive protein IAA9-like isoform X1	Signaling	C:nucleus; P:regulation of transcription, DNA-templated; P:auxin-activated signaling pathway	131.76	115.041	102.806	98.7244	146.552	105.227	81.5102	84.9535
Not DEGs	PB.1258	NA	NA	NA	NA	NA	auxin-responsive protein SAUR23-like	Response	P:response to auxin	72.2174	72.3747	97.86	74.7839	67.6673	122.616	126.789	107.94
Not DEGs	PB.11826	NA	NA	NA	NA	NA	auxin-responsive protein SAUR32	Response	P:response to auxin	7.46466	6.26841	7.404	5.86863	13.5514	8.62324	8.08029	10.9087
Not DEGs	PB.2975	NA	NA	NA	NA	NA	auxin-responsive protein SAUR32	Response	P:response to auxin	11.5278	10.4156	11.4254	9.50872	20.6035	14.09	12.5967	17.9454
Not DEGs	PB.1560	NA	NA	NA	NA	NA	auxin-responsive protein SAUR50-like	Response	P:response to auxin	78.0213	88.1969	75.4773	79.537	111.481	104.971	113.384	163.257
Not DEGs	PB.15882	NA	NA	NA	NA	NA	elongator complex protein 3	Signaling/Response	P:tRNA wobble base 5-methoxycarbonylmethyl-2-thiouridinylation; C:nuclear euchromatin; C:cytosol; F:N-acetyltransferase activity; P:DNA mediated transformation; P:regulation of auxin mediated signaling pathway; C:Elongator holoenzyme complex; P:organ growth; F:metal ion binding; P:cell division; F:iron-sulfur cluster binding; P:specification of plant organ axis polarity; P:regulation of leaf form…	15.3945	12.6327	13.8627	12.4659	14.8553	14.6754	12.717	18.5159
Not DEGs	PB.8561	NA	NA	NA	NA	NA	elongator complex protein 3	Signaling/Response	P:tRNA wobble base 5-methoxycarbonylmethyl-2-thiouridinylation; C:nuclear euchromatin; C:cytosol; F:N-acetyltransferase activity; P:DNA mediated transformation; P:regulation of auxin mediated signaling pathway; C:Elongator holoenzyme complex; P:organ growth; F:metal ion binding; P:cell division; F:iron-sulfur cluster binding; P:specification of plant organ axis polarity; P:regulation of leaf form…	15.4922	12.1448	14.6425	12.2417	15.7457	13.567	12.5376	18.5698
Not DEGs	PB.6450	NA	NA	NA	NA	NA	eukaryotic translation initiation factor 3 subunit H	Response	P:formation of cytoplasmic translation initiation complex; F:translation initiation factor activity; C:cytosol; C:eukaryotic translation initiation factor 3 complex; P:proteolysis; F:metallopeptidase activity; P:responseto auxin; P:response to abscisic acid; P:response to sucrose; P:response to glucose; C:eukaryotic 43S preinitiation complex; C:eukaryotic 48S preinitiation complex; P:response to …	46.2306	39.1127	47.6131	45.4072	37.8962	43.7879	44.5699	48.4593
Not DEGs	PB.6986	NA	NA	NA	NA	NA	eukaryotic translation initiation factor 3 subunit H	Response	P:formation of cytoplasmic translation initiation complex; F:translation initiation factor activity; C:cytosol; C:eukaryotic translation initiation factor 3 complex; P:proteolysis; F:metallopeptidase activity; P:response to auxin; P:response to abscisic acid; P:response to sucrose; P:response to glucose; C:eukaryotic 43S preinitiation complex; C:eukaryotic 48S preinitiation complex; P:response to…	56.1886	48.8472	59.7621	56.1935	45.8978	54.3947	53.522	60.3998
Not DEGs	PB.13460	NA	NA	NA	NA	NA	exocyst complex component EXO70A1-like	transport	C:exocyst; P:cell plate assembly; C:nucleus; C:cytosol; C:plasma membrane; P:exocytosis; C:cell plate; C:plasmodesma; P:plant-type cell wall biogenesis; P:lateral root morphogenesis; P:protein transport; P:monopolar cell growth; P:mucilage biosynthetic process involved in seed coat development; C:extracellular exosome; C:pollen tube tip; P:protein localization involved in auxin polar transport	44.1196	36.2291	32.9193	32.2855	46.8839	32.6476	30.8684	37.9933
Not DEGs	PB.1903	NA	NA	NA	NA	NA	exocyst complex component EXO70A1-like	transport	C:exocyst; P:cell plate assembly; C:nucleus; C:cytosol; C:plasma membrane; P:exocytosis; C:cell plate; C:plasmodesma; P:plant-type cell wall biogenesis; P:lateral root morphogenesis; P:protein transport; P:monopolar cell growth; P:mucilage biosynthetic process involved in seed coat development; C:extracellular exosome; C:pollen tube tip; P:protein localization involved in auxin polar transport	52.8128	43.6858	38.4887	38.3721	55.8283	39.145	36.9449	45.4872
Not DEGs	PB.8465	NA	NA	NA	NA	NA	F-box only protein 6-like	Signaling	P:leaf vascular tissue pattern formation; P:regulation of auxin mediated signaling pathway; P:simple leaf morphogenesis	27.1517	23.4792	25.8039	21.6117	21.4343	22.0329	22.2693	22.6188
Not DEGs	PB.10295	NA	NA	NA	NA	NA	F-box/LRR-repeat protein 15-like	homeostasis	P:auxin homeostasis; P:plant organ formation	12.9453	10.2963	9.06708	8.96179	12.6741	11.6783	9.84409	18.0571
Not DEGs	PB.10543	NA	NA	NA	NA	NA	F-box/LRR-repeat protein 15-like	homeostasis	P:auxin homeostasis; C:SCF ubiquitin ligase complex; P:SCF-dependent proteasomal ubiquitin-dependent protein catabolic process; P:plant organ formation	18.9674	15.6042	12.6806	12.7977	18.5985	17.2888	13.9599	26.7279
Not DEGs	PB.3049	NA	NA	NA	NA	NA	geranylgeranyl transferase type-1 subunit beta	Response	F:CAAX-protein geranylgeranyltransferase activity; C:CAAX-protein geranylgeranyltransferase complex; P:response to water deprivation; P:response to auxin; P:response to abscisic acid; P:protein geranylgeranylation	12.0734	8.78782	10.6534	9.56091	10.9849	11.527	9.43193	11.1646
Not DEGs	PB.11941	NA	NA	NA	NA	NA	IAA-alanine resistance protein 1	homeostasis	F:zinc ion transmembrane transporter activity; C:endoplasmic reticulum; P:cellular zinc ion homeostasis; C:integral component of membrane; P:zinc ion transmembrane transport	36.2697	29.4124	28.3523	26.8562	28.0874	27.0463	21.8662	25.1988
Not DEGs	PB.14717	NA	NA	NA	NA	NA	IAA-alanine resistance protein 1	homeostasis	F:zinc ion transmembrane transporter activity; C:endoplasmic reticulum; P:cellular zinc ion homeostasis; C:integral component of membrane; P:zinc ion transmembrane transport	47.2877	39.0881	37.5927	34.5988	36.3026	37.1648	29.3271	33.1476
Not DEGs	PB.1950	NA	NA	NA	NA	NA	IAA-alanine resistance protein 1	homeostasis	F:zinc ion transmembrane transporter activity; C:endoplasmic reticulum; P:cellular zinc ion homeostasis; C:integral component of membrane; P:zinc ion transmembrane transport	35.1343	29.8615	28.3245	26.7636	27.0617	27.2494	22.0999	26.1676
Not DEGs	PB.14833	NA	NA	NA	NA	NA	IAA-amino acid hydrolase ILR1	conjugation	C:endoplasmic reticulum; P:auxin metabolic process; F:IAA-Ala conjugate hydrolase activity; F:IAA-Phe conjugate hydrolase activity; F:IAA-Leu conjugate hydrolase activity	33.2604	24.8867	27.1173	23.6673	27.1906	25.998	27.6224	27.6078
Not DEGs	PB.1410	NA	NA	NA	NA	NA	IAA-amino acid hydrolase ILR1-like	conjugation	F:hydrolase activity	13.6108	10.8516	13.2297	12.9241	11.9853	12.157	10.5393	9.62047
Not DEGs	PB.10535	NA	NA	NA	NA	NA	IAA-amino acid hydrolase ILR1-like 3	conjugation	C:endoplasmic reticulum; P:auxin metabolic process; F:IAA-Ala conjugate hydrolase activity	17.5141	14.3199	14.6953	13.3165	16.936	12.6264	11.7087	11.9949
Not DEGs	PB.5506	NA	NA	NA	NA	NA	IAA-amino acid hydrolase ILR1-like 4	conjugation	C:endoplasmic reticulum; P:auxin metabolic process; F:IAA-Ala conjugate hydrolase activity; C:integral component of membrane	52.5196	48.4958	44.485	52.1829	36.9415	45.1192	56.4348	66.3499
Not DEGs	PB.10155	NA	NA	NA	NA	NA	IAA-amino acid hydrolase ILR1-like 5	conjugation	F:DNA binding; C:nucleus; C:endoplasmic reticulum; P:regulation of transcription, DNA-templated; P:auxin metabolic process; F:IAA-Ala conjugate hydrolase activity; C:integral component of membrane	38.591	41.6526	34.1799	34.2333	37.3443	36.407	35.3913	43.4709
Not DEGs	PB.15773	NA	NA	NA	NA	NA	IAA-amino acid hydrolase ILR1-like 6	conjugation	C:endoplasmic reticulum; P:jasmonic acid metabolic process; P:auxin metabolic process; F:IAA-Ala conjugate hydrolase activity; C:integral component of membrane	34.3425	36.4451	24.4859	30.5501	33.2237	38.1967	36.0912	22.1663
Not DEGs	PB.272	NA	NA	NA	NA	NA	integrin-linked protein kinase 1	Signaling/Response	F:protein serine/threonine kinase activity; F:ATP binding; P:protein phosphorylation; P:auxin-activated signaling pathway; P:brassinosteroid mediated signaling pathway; P:leaf vascular tissue pattern formation	32.1714	28.932	33.1756	34.1652	31.9214	38.3352	34.7023	29.6636
Not DEGs	PB.738	NA	NA	NA	NA	NA	integrin-linked protein kinase 1	Signaling/Response	F:protein serine/threonine kinase activity; F:non-membrane spanning protein tyrosine kinase activity; F:ATP binding; P:auxin-activated signaling pathway; P:brassinosteroid mediated signaling pathway; P:leaf vascular tissue pattern formation; P:peptidyl-tyrosine phosphorylation	8.68824	9.23177	8.61041	9.91351	8.43866	9.2606	7.74109	7.17094
Not DEGs	PB.11142	NA	NA	NA	NA	NA	ornithine aminotransferase, mitochondrial	Response	F:ornithine-oxo-acid transaminase activity; C:mitochondrion; P:ornithine catabolic process; P:response to oxidative stress; F:zinc ion binding; P:response to heat; P:response to flooding; P:response to water deprivation; P:response to auxin; P:response to abscisic acid; P:response to brassinosteroid; P:response to jasmonic acid; P:defense response to bacterium, incompatible interaction; P:arginin…	54.7836	48.6293	53.3411	49.0194	39.2357	55.3555	51.1409	46.457
Not DEGs	PB.13843	NA	NA	NA	NA	NA	Ornithine aminotransferase, mitochondrial	Response	F:catalytic activity; F:ornithine-oxo-acid transaminase activity; C:cytoplasm; C:mitochondrion; P:proline biosynthetic process; P:ornithine catabolic process; P:response to oxidative stress; F:zinc ion binding; F:transaminase activity; P:response to heat; P:response to flooding; P:response to water deprivation; P:response to salt stress; P:response to auxin; P:response to abscisic acid; P:respons…	20.9839	18.3941	17.2747	17.8538	17.3906	16.9363	14.5875	10.1248
Not DEGs	PB.14589	NA	NA	NA	NA	NA	ornithine aminotransferase, mitochondrial	Response	F:ornithine-oxo-acid transaminase activity; C:mitochondrion; P:ornithine catabolic process; P:response to oxidative stress; F:zinc ion binding; P:response to heat; P:response to flooding; P:response to water deprivation; P:response to auxin; P:response to abscisic acid; P:response to brassinosteroid; P:response to jasmonic acid; P:defense response to bacterium, incompatible interaction; P:arginin…	54.168	48.0166	52.8497	48.2266	38.4986	55.0337	51.207	46.8517
Not DEGs	PB.3190	NA	NA	NA	NA	NA	ornithine aminotransferase, mitochondrial	Response	F:ornithine-oxo-acid transaminase activity; C:mitochondrion; P:ornithine catabolic process; P:response to oxidative stress; F:zinc ion binding; P:response to heat; P:response to flooding; P:response to water deprivation; P:response to auxin; P:response to abscisic acid; P:response to brassinosteroid; P:response to jasmonic acid; P:defense response to bacterium, incompatible interaction; P:arginin…	45.8464	41.0901	46.2098	41.3597	34.2274	47.0116	44.1604	43.2886
Not DEGs	PB.7345	NA	NA	NA	NA	NA	ornithine aminotransferase, mitochondrial	Response	F:catalytic activity; F:ornithine-oxo-acid transaminase activity; C:cytoplasm; C:mitochondrion; P:proline biosynthetic process; P:ornithine catabolic process; P:response to oxidative stress; F:zinc ion binding; F:transaminase activity; P:response to heat; P:response to flooding; P:response to water deprivation; P:response to salt stress; P:response to auxin; P:response to abscisic acid; P:respons…	45.6515	36.3901	36.7358	37.695	35.9357	34.8683	30.3764	23.5908
Not DEGs	PB.7608	NA	NA	NA	NA	NA	phosphoribosylaminoimidazole-succinocarboxamide synthase, chloroplastic	Response	F:phosphoribosylaminoimidazolesuccinocarboxamide synthase activity; P:'de novo' IMP biosynthetic process; C:chloroplast stroma; P:response to auxin	13.456	10.0922	9.81154	8.09183	9.82893	7.72709	7.55701	11.576
Not DEGs	PB.6678	NA	NA	NA	NA	NA	probable indole-3-acetic acid-amido synthetase GH3.1	conjugation	C:cytoplasm; F:acid-amino acid ligase activity	25.4201	21.0018	28.3261	26.0973	18.3506	20.4531	17.9051	20.8548
Not DEGs	PB.6751	NA	NA	NA	NA	NA	probable indole-3-acetic acid-amido synthetase GH3.1	conjugation	C:cytoplasm; F:acid-amino acid ligase activity	22.8988	18.7073	25.3783	23.1769	16.637	18.6229	14.7394	18.2853
Not DEGs	PB.7235	NA	NA	NA	NA	NA	protein PIN-LIKES 2-like	transport	C:integral component of membrane; P:transmembrane transport	16.7919	17.4399	18.5795	17.3446	13.8759	17.5149	21.6686	28.55
Not DEGs	PB.7404	NA	NA	NA	NA	NA	protein PIN-LIKES 2-like	transport	C:integral component of membrane; P:transmembrane transport	13.5496	14.5107	14.7291	13.577	11.3013	14.2428	16.7523	22.7301
Not DEGs	PB.4712	NA	NA	NA	NA	NA	putative auxin transporter-like protein 2-like	transport	F:kinase activity; P:phosphorylation; F:carbohydrate binding; F:starch binding	25.7096	22.7769	20.0791	20.3738	26.667	23.2555	21.9976	21.6937
Not DEGs	PB.4506	NA	NA	NA	NA	NA	pyrophosphate-energized vacuolar membrane proton pump	transport	F:inorganic diphosphatase activity; C:mitochondrion; C:Golgi apparatus; C:plasma membrane; P:sucrose metabolic process; P:response to water deprivation; P:response to salt stress; F:pyrophosphate hydrolysis-driven proton transmembrane transporter activity; C:plant-type vacuole membrane; P:auxin polar transport; C:chloroplast envelope; C:endosome membrane; C:integral component of membrane; P:leaf …	203.289	203.996	177.035	206.124	247.426	203.348	197.426	287.932
Not DEGs	PB.13745	NA	NA	NA	NA	NA	pyrophosphate-energized vacuolar membrane proton pump-like	transport	F:inorganic diphosphatase activity; C:mitochondrion; C:Golgi apparatus; C:plasma membrane; P:sucrose metabolic process; P:response to water deprivation; P:response to salt stress; F:pyrophosphate hydrolysis-driven proton transmembrane transporter activity; C:plant-type vacuole membrane; P:auxin polar transport; C:chloroplast envelope; C:endosome membrane; C:integral component of membrane; P:leaf …	201.842	200.117	176.667	206.385	254.739	206.974	203.594	295.867
Not DEGs	PB.6665	NA	NA	NA	NA	NA	serine/threonine-protein kinase TOR	Signaling/Response	F:protein serine/threonine kinase activity; F:ATP binding; C:nucleus; C:cytoplasm; C:polysome; P:protein phosphorylation; P:rRNA transcription; P:gravitropism; P:sucrose mediated signaling; P:embryo development ending in seed dormancy; P:positive regulation of abscisic acid biosynthetic process; P:positive regulation of auxin mediated signaling pathway; P:negative regulation of macroautophagy; P:…	18.6393	15.974	13.2836	13.2717	21.2153	16.7108	13.1858	17.8919
Not DEGs	PB.197	NA	NA	NA	NA	NA	shaggy-related protein kinase eta	Response	F:protein serine/threonine kinase activity; F:ATP binding; C:nucleus; C:cytosol; C:plasma membrane; C:cell cortex; P:detection of brassinosteroid stimulus; P:response to auxin; P:multidimensional cell growth; P:leaf morphogenesis; F:identical protein binding; P:protein autophosphorylation; P:positive regulation of protein export from nucleus; P:root hair cell differentiation; P:negative regulatio…	135.624	119.832	124.237	113.357	109.54	105.581	92.6566	108.462
Not DEGs	PB.15456	NA	NA	NA	NA	NA	small acidic protein 1	Response	P:response to auxin; P:regulation of gene expression, epigenetic	31.078	27.0916	30.0639	28.3072	25.623	28.8031	30.9924	37.0114
Not DEGs	PB.657	NA	NA	NA	NA	NA	small acidic protein 1	Response	P:response to auxin; P:regulation of gene expression, epigenetic	68.3404	57.7051	64.9028	65.9729	55.7062	62.3003	68.7245	80.2746
Not DEGs	PB.6991	NA	NA	NA	NA	NA	small acidic protein 1	Response	P:response to auxin; P:regulation of gene expression, epigenetic	11.0348	10.4198	10.3639	10.6436	9.73187	11.448	12.4764	16.2892
Not DEGs	PB.2389	NA	NA	NA	NA	NA	transcription factor E2FB-like	Response	P:negative regulation of transcription by RNA polymerase II; F:DNA-binding transcription factor activity, RNA polymerase II-specific; C:nucleus; C:cytoplasm; F:transcription factor binding; P:positive regulation of cell population proliferation; P:response to auxin; P:trichome morphogenesis; F:sequence-specific DNA binding; P:positive regulation of transcription by RNA polymerase II; F:protein di…	7.51939	6.09125	4.85666	4.13713	4.72835	3.43852	2.79343	5.25208
Not DEGs	PB.2923	NA	NA	NA	NA	NA	Transcription factor KUA1	Response	F:DNA binding; C:nucleus; P:response to ethylene; P:response to auxin; P:response to gibberellin	21.0775	20.2001	24.0241	23.0529	22.8697	25.4797	25.0258	30.8366
Not DEGs	PB.6197	NA	NA	NA	NA	NA	Transcription factor MYB1R1 like	Response	F:DNA binding; C:nucleus; P:response to ethylene; P:response to auxin; P:response to gibberellin	26.8371	25.1197	29.8359	29.3268	28.4879	32.3819	31.5002	39.1316
Not DEGs	PB.5468	NA	NA	NA	NA	NA	transcription factor MYBS3	Response	F:DNA binding; C:nucleus; P:response to ethylene; P:response to auxin; P:response to gibberellin	10.1293	10.0301	10.7557	11.8674	12.2528	9.46595	9.62384	14.1836
Not DEGs	PB.1037	NA	NA	NA	NA	NA	Transport inhibitor response 1-like protein	Signaling	F:inositol hexakisphosphate binding; P:auxin-activated signaling pathway	27.4352	24.6966	27.1853	25.1676	29.1713	25.0616	20.411	27.8347
Not DEGs	PB.7124	NA	NA	NA	NA	NA	Transport inhibitor response 1-like protein	Signaling	F:inositol hexakisphosphate binding; P:auxin-activated signaling pathway	24.2435	22.0703	24.1912	23.0332	25.7073	23.8252	19.6852	24.9116
Not DEGs	PB.13215	NA	NA	NA	NA	NA	Trifunctional UDP-glucose 4,6-dehydratase/UDP-4-keto-6-deoxy-D-glucose 3,5-epimerase/UDP-4-keto-L-rhamnose-reductase RHM1	transport	F:dTDP-glucose 4,6-dehydratase activity; P:UDP-rhamnose biosynthetic process; F:UDP-L-rhamnose synthase activity; P:auxin efflux; F:UDP-glucose 4,6-dehydratase activity; P:flavonol biosynthetic process	13.308	11.9531	17.165	13.9738	8.21541	12.5545	11.7149	12.5204
Not DEGs	PB.3555	NA	NA	NA	NA	NA	trifunctional UDP-glucose 4,6-dehydratase/UDP-4-keto-6-deoxy-D-glucose 3,5-epimerase/UDP-4-keto-L-rhamnose-reductase RHM1	transport	F:dTDP-glucose 4,6-dehydratase activity; P:UDP-rhamnose biosynthetic process; F:UDP-L-rhamnose synthase activity; P:auxin efflux; F:UDP-glucose 4,6-dehydratase activity; P:flavonol biosynthetic process	16.3763	14.6378	21.4158	17.3684	10.2692	16.348	14.6555	15.147
Not DEGs	PB.4128	NA	NA	NA	NA	NA	Trifunctional UDP-glucose 4,6-dehydratase/UDP-4-keto-6-deoxy-D-glucose 3,5-epimerase/UDP-4-keto-L-rhamnose-reductase RHM1	transport	P:proteolysis; F:omega peptidase activity; F:dTDP-glucose 4,6-dehydratase activity; P:UDP-rhamnose biosynthetic process; F:UDP-L-rhamnose synthase activity; P:auxin efflux; F:UDP-glucose 4,6-dehydratase activity; P:flavonol biosynthetic process	123.81	121.271	160.588	133.862	106.249	114.132	78.8201	74.8403
Not DEGs	PB.4937	NA	NA	NA	NA	NA	trifunctional UDP-glucose 4,6-dehydratase/UDP-4-keto-6-deoxy-D-glucose 3,5-epimerase/UDP-4-keto-L-rhamnose-reductase RHM1	transport	P:proteolysis; F:omega peptidase activity; F:dTDP-glucose 4,6-dehydratase activity; P:UDP-rhamnose biosynthetic process; F:UDP-L-rhamnose synthase activity; P:auxin efflux; F:UDP-glucose 4,6-dehydratase activity; P:flavonol biosynthetic process	106.1	105.657	139.399	114.329	91.2299	98.1736	68.2559	64.4475
Not DEGs	PB.6144	NA	NA	NA	NA	NA	villin-2	transport	P:regulation of cell growth; C:cytoplasm; P:gravitropism; C:actin filament bundle; P:actin filament severing; F:actin filament binding; P:actin filament bundle assembly; P:actin filament capping; P:regulation of auxin polar transport	153.463	131.36	138.388	135.667	133.817	160.071	134.806	141.473

## Sheet: JA
Table S5. Summary of JA-related genes that are differentially expressed during ripening and after ethephon treatment										TPM
	gene	up_d1	up_d2	down_d1	down_d2	cluster	description	category	GO	CD1	CD2	ED1	ED2	IMG	Green	Pink	Ripe
DEGs&after ethephon application	PB.11980	NA	NA	yes	yes	1	lipoxygenase	biosynthesis	F:oxidoreductase activity, acting on single donors with incorporation of molecular oxygen, incorporation of two atoms of oxygen; P:oxylipin biosynthetic process; F:metal ion binding; P:oxidation-reduction process	327.708	199.018	81.8826	56.3768	373.867	71.8334	40.0673	34.4386
DEGs&after ethephon application	PB.4166	NA	NA	yes	yes	1	lipoxygenase	biosynthesis	F:oxidoreductase activity, acting on single donors with incorporation of molecular oxygen, incorporation of two atoms of oxygen; P:oxylipin biosynthetic process; F:metal ion binding; P:oxidation-reduction process	257.445	159.869	68.1071	45.1588	277.547	57.4832	38.4271	33.3795
DEGs&after ethephon application	PB.7147	NA	NA	yes	yes	1	probable linoleate 9S-lipoxygenase 5	biosynthesis	F:oxidoreductase activity, acting on single donors with incorporation of molecular oxygen, incorporation of two atoms of oxygen; P:oxylipin biosynthetic process; P:lipid oxidation; F:metal ion binding	41.9029	27.6999	14.7924	11.22	55.4754	7.18515	4.19714	6.65425
DEGs&after ethephon application	PB.8467	NA	NA	yes	NA	4	lipoxygenase 6, chloroplastic	biosynthesis	F:oxidoreductase activity, acting on single donors with incorporation of molecular oxygen, incorporation of two atoms of oxygen; P:oxylipin biosynthetic process; P:lipid oxidation; F:metal ion binding	39.0695	28.0138	18.3721	15.9801	43.1841	15.1927	8.94648	33.7597
DEGs&after ethephon application	PB.14763	NA	NA	yes	NA	4	putative methylesterase 11, chloroplastic	metabolism	P:jasmonic acid metabolic process; P:salicylic acid metabolic process; F:transferase activity, transferring acyl groups; F:methyl indole-3-acetate esterase activity; F:methyl salicylate esterase activity; F:methyl jasmonate esterase activity	9.50574	6.82669	3.54533	4.43803	12.1679	5.71263	4.44421	14.0632
DEGs	PB.6437	NA	NA	NA	NA	7	3-ketoacyl-CoA thiolase 2, peroxisomal	biosynthesis	F:acetyl-CoA C-acyltransferase activity; C:nucleolus; C:mitochondrion; C:vacuolar membrane; C:peroxisome; P:fatty acid beta-oxidation; P:positive regulation of abscisic acid-activated signaling pathway; P:glyoxysome organization; P:phenylacetate catabolic process	88.0358	84.4367	105.198	102.906	62.6023	115.298	146.517	188.408
DEGs	PB.6438	NA	NA	NA	NA	7	3-ketoacyl-CoA thiolase 2, peroxisomal	biosynthesis	F:acetyl-CoA C-acyltransferase activity; C:nucleolus; C:mitochondrion; C:vacuolar membrane; C:peroxisome; P:fatty acid beta-oxidation; P:positive regulation of abscisic acid-activated signaling pathway; P:glyoxysome organization; P:phenylacetate catabolic process	62.7949	58.1199	68.7501	69.2242	42.8328	78.0692	95.677	124.811
DEGs	PB.6997	NA	NA	NA	NA	7	3-ketoacyl-CoA thiolase 2, peroxisomal	biosynthesis	F:acetyl-CoA C-acyltransferase activity; C:nucleolus; C:mitochondrion; C:vacuolar membrane; C:peroxisome; P:fatty acid beta-oxidation; P:positive regulation of abscisic acid-activated signaling pathway; P:glyoxysome organization; P:phenylacetate catabolic process	79.5901	76.3406	91.8814	91.5554	57.0381	101.891	126.453	166.363
DEGs	PB.10924	NA	NA	NA	NA	8	3-ketoacyl-CoA thiolase 2, peroxisomal-like	biosynthesis	F:acetyl-CoA C-acyltransferase activity; C:vacuole; C:peroxisome; P:fatty acid beta-oxidation; P:phenylacetate catabolic process	8.56816	8.47021	8.14422	10.5983	5.24225	10.0216	7.52833	4.71564
DEGs	PB.6297	NA	NA	NA	NA	1	4-coumarate--CoA ligase-like 9	biosynthesis	C:peroxisome; P:jasmonic acid biosynthetic process; F:CoA-ligase activity	13.3736	10.6669	8.22603	6.92083	14.8694	6.85943	3.81958	5.33087
DEGs	PB.9926	NA	NA	NA	NA	4	4-coumarate--CoA ligase-like 9	biosynthesis	C:peroxisome; P:jasmonic acid biosynthetic process; C:integral component of membrane; F:CoA-ligase activity	18.8852	17.5763	11.3588	11.5686	19.4515	12.0989	10.018	25.8476
DEGs	PB.8766	NA	NA	NA	NA	2	allene oxide cyclase, chloroplastic-like	biosynthesis	P:jasmonic acid biosynthetic process; F:allene-oxide cyclase activity	40.4774	28.3263	32.1077	27.0152	32.1544	30.8697	17.2821	10.7748
DEGs	PB.7700	NA	NA	NA	NA	6	allene oxide cyclase, chloroplastic-like	biosynthesis	P:jasmonic acid biosynthetic process; F:allene-oxide cyclase activity	24.149	19.8723	20.2346	18.7487	23.5054	17.8326	10.8887	19.0493
DEGs	PB.869	NA	NA	NA	NA	5	allene oxide synthase 3	biosynthesis	F:monooxygenase activity; F:iron ion binding; P:sterol metabolic process; F:oxidoreductase activity, acting on paired donors, with incorporation or reduction of molecular oxygen; F:lyase activity; F:heme binding; P:oxidation-reduction process	0.341072	0.522165	0.351264	0.864883	0.122948	0.425851	1.05745	5.75819
DEGs	PB.6746	NA	NA	NA	NA	5	allene oxide synthase 3-like	biosynthesis	F:catalytic activity	0.149543	0.174039	0.195751	0.536882	0.0561125	0.236254	0.419246	2.83472
DEGs	PB.8095	NA	NA	NA	NA	5	phospholipase A I isoform X1	biosynthesis	F:phospholipase activity; P:fatty acid metabolic process; C:chloroplast; P:jasmonic acid biosynthetic process; C:membrane; P:lipid catabolic process; F:acylglycerol lipase activity; P:defense response to fungus	14.0503	10.6163	13.2652	11.7135	10.6887	15.0367	14.869	27.577
DEGs	PB.2461	NA	NA	NA	NA	8	methylesterase 10-like	metabolism	P:jasmonic acid metabolic process; P:salicylic acid metabolic process; C:integral component of membrane; F:methyl indole-3-acetate esterase activity; F:methyl salicylate esterase activity; F:methyl jasmonate esterase activity	49.638	46.2435	64.3968	58.5667	38.9323	45.6736	31.7151	23.2233
DEGs	PB.10232	NA	NA	NA	NA	4	coronatine-insensitive protein 1	receptor	C:SCF ubiquitin ligase complex; P:SCF-dependent proteasomal ubiquitin-dependent protein catabolic process	20.9685	16.7385	10.5834	10.5873	27.3721	14.0664	11.0284	26.7851
DEGs	PB.2738	NA	NA	NA	NA	4	coronatine-insensitive protein 1	receptor	C:SCF ubiquitin ligase complex; P:SCF-dependent proteasomal ubiquitin-dependent protein catabolic process	16.4553	13.4849	8.7212	8.45306	21.1828	11.0313	9.00971	21.3866
DEGs	PB.5979	NA	NA	NA	NA	4	coronatine-insensitive protein 1-like	receptor	C:SCF ubiquitin ligase complex; P:SCF-dependent proteasomal ubiquitin-dependent protein catabolic process	18.0556	14.4298	9.15371	9.06005	22.7229	12.4447	9.81652	21.9468
DEGs	PB.4940	NA	NA	NA	NA	4	protein TIFY 10A-like	Signaling	C:nucleus; P:response to wounding; P:regulation of defense response; P:regulation of jasmonic acid mediated signaling pathway	2.38093	1.20913	3.01696	2.52899	2.0647	1.62888	0.992214	3.2634
DEGs	PB.6526	NA	NA	NA	NA	4	protein TIFY 9	Signaling	C:nucleus; P:response to wounding; P:regulation of defense response; P:regulation of jasmonic acid mediated signaling pathway	3.1975	0.9615	1.28126	0.789585	1.60612	0.6071	1.26073	2.37178
DEGs	PB.4537	NA	NA	NA	NA	6	regulatory protein NPR3	Signaling/Response	C:nucleus; P:defense response to bacterium; P:defense response to fungus; P:regulation of jasmonic acid mediated signaling pathway	15.9096	13.4049	13.4212	10.2547	15.6075	10.919	7.56533	11.9608
DEGs	PB.12576	NA	NA	NA	NA	8	Glutamate receptor 3.6	Signaling/Response	F:G protein-coupled receptor activity; C:plasma membrane; P:G protein-coupled receptor signaling pathway; P:cell-cell signaling; P:response to wounding; P:induced systemic resistance, jasmonic acid mediated signaling pathway; F:ligand-gated ion channel activity; C:integral component of membrane; P:ion transmembrane transport	43.231	46.1411	61.5448	50.5048	37.8503	61.1074	44.0481	26.5343
DEGs	PB.1763	NA	NA	NA	NA	8	glutamate receptor 3.6	Signaling/Response	C:plasma membrane; P:cell-cell signaling; P:response to wounding; P:induced systemic resistance, jasmonic acid mediated signaling pathway; F:ligand-gated ion channel activity; C:integral component of membrane; P:ion transmembrane transport; F:signaling receptor activity	58.0919	59.9959	78.3872	65.8682	52.1604	78.5775	56.3613	35.1397
DEGs	PB.2009	NA	NA	NA	NA	6	protein OVEREXPRESSOR OF CATIONIC PEROXIDASE 3	Signaling/Response	P:defense response to oomycetes; F:DNA binding; F:peroxidase activity; C:nucleus; P:response to water deprivation; P:induced systemic resistance; P:regulation of abscisic acid-activated signaling pathway; P:stomatal movement; P:defense response to fungus; P:cellular oxidant detoxification; P:regulation of jasmonic acid mediated signaling pathway; P:regulation of defense response by callose deposi…	8.93739	5.58347	5.32042	3.67124	9.94295	4.16766	2.43574	4.34261
DEGs	PB.1089	NA	NA	NA	NA	6	protein TIFY 10A	Signaling/Response	C:nucleus; P:response to wounding; P:regulation of defense response; P:regulation of jasmonic acid mediated signaling pathway	10.0099	8.24356	7.33378	6.43346	11.7619	3.84472	4.86061	8.82857
DEGs	PB.14917	NA	NA	NA	NA	6	protein TIFY 10A	Signaling/Response	C:nucleus; P:response to wounding; P:regulation of defense response; P:regulation of jasmonic acid mediated signaling pathway	7.34145	5.99553	5.97678	4.58975	9.19061	3.13464	3.71164	6.7353
DEGs	PB.8953	NA	NA	NA	NA	6	protein TIFY 10A	Signaling/Response	C:nucleus; P:response to wounding; P:regulation of defense response; P:regulation of jasmonic acid mediated signaling pathway	11.765	9.25662	7.71945	6.6511	13.6369	4.39605	5.49893	9.10773
DEGs	PB.11440	NA	NA	NA	NA	5	two pore calcium channel protein 1 isoform X1	Response/Metabolism	C:plant-type vacuole; F:ion channel activity; F:calcium ion binding; C:vacuolar membrane; C:Golgi apparatus; P:calcium ion transport; P:seed germination; P:regulation of stomatal movement; C:integral component of membrane; P:calcium-mediated signaling; P:ion transmembrane transport; F:identical protein binding; P:regulation of jasmonic acid biosynthetic process	11.1986	10.9017	9.72162	11.6963	12.6112	13.6387	15.3828	43.3075
Not DEGs	PB.10129	NA	NA	NA	NA	NA	12-oxophytodienoate reductase 3	biosynthesis	C:peroxisome; P:jasmonic acid biosynthetic process; F:FMN binding; F:12-oxophytodienoate reductase activity; P:oxylipin biosynthetic process; F:identical protein binding; P:oxidation-reduction process	57.7223	44.7625	40.2325	31.0037	50.5857	31.3806	26.8144	29.9982
Not DEGs	PB.101	NA	NA	NA	NA	NA	3-ketoacyl-CoA thiolase 2, peroxisomal	biosynthesis	F:acetyl-CoA C-acyltransferase activity; C:vacuole; C:peroxisome; P:fatty acid beta-oxidation; P:phenylacetate catabolic process	54.996	54.9384	65.0579	68.8761	44.3139	64.0321	77.0672	82.6271
Not DEGs	PB.7969	NA	NA	NA	NA	NA	3-ketoacyl-CoA thiolase 2, peroxisomal	biosynthesis	F:acetyl-CoA C-acyltransferase activity; C:nucleolus; C:mitochondrion; C:vacuolar membrane; C:peroxisome; P:fatty acid beta-oxidation; P:positive regulation of abscisic acid-activated signaling pathway; P:glyoxysome organization; P:phenylacetate catabolic process	126.82	123.405	147.032	155.08	102.382	147.204	181.082	202.196
Not DEGs	PB.8021	NA	NA	NA	NA	NA	3-ketoacyl-CoA thiolase 2, peroxisomal	biosynthesis	F:acetyl-CoA C-acyltransferase activity; C:nucleolus; C:mitochondrion; C:vacuolar membrane; C:peroxisome; P:fatty acid beta-oxidation; P:positive regulation of abscisic acid-activated signaling pathway; P:glyoxysome organization; P:phenylacetate catabolic process	147.284	145.742	171.227	182.899	120.415	173.487	211.986	232.961
Not DEGs	PB.8359	NA	NA	NA	NA	NA	3-ketoacyl-CoA thiolase 2, peroxisomal	biosynthesis	F:acetyl-CoA C-acyltransferase activity; C:nucleolus; C:mitochondrion; C:vacuolar membrane; C:peroxisome; P:fatty acid beta-oxidation; P:positive regulation of abscisic acid-activated signaling pathway; P:glyoxysome organization; P:phenylacetate catabolic process	112.872	109.891	130.574	137.215	90.964	130.535	160.532	179.859
Not DEGs	PB.13066	NA	NA	NA	NA	NA	4-coumarate--CoA ligase-like 7	biosynthesis	F:fatty-acyl-CoA synthase activity; C:peroxisome; P:jasmonic acid biosynthetic process; C:integral component of membrane; F:4-coumarate-CoA ligase activity	13.41	13.7395	13.5341	14.7304	10.4865	18.7607	17.0873	20.5395
Not DEGs	PB.1922	NA	NA	NA	NA	NA	allene oxide cyclase, chloroplastic-like	biosynthesis	P:jasmonic acid biosynthetic process; F:allene-oxide cyclase activity	63.4326	51.2047	76.6252	62.7563	39.8156	31.2529	27.7163	48.4934
Not DEGs	PB.3107	NA	NA	NA	NA	NA	allene oxide cyclase, chloroplastic-like	biosynthesis	P:jasmonic acid biosynthetic process; F:allene-oxide cyclase activity	41.8068	36.3216	52.9025	42.7101	26.0857	23.0652	22.2814	36.4731
Not DEGs	PB.7241	NA	NA	NA	NA	NA	allene oxide cyclase, chloroplastic-like	biosynthesis	P:jasmonic acid biosynthetic process; F:allene-oxide cyclase activity	26.0023	22.6107	22.5217	19.8204	25.1389	19.0345	13.4367	22.1553
Not DEGs	PB.8600	NA	NA	NA	NA	NA	linoleate 13S-lipoxygenase 3-1, chloroplastic	biosynthesis	C:chloroplast thylakoid; C:chloroplast stroma; P:jasmonic acid biosynthetic process; F:linoleate 13S-lipoxygenase activity; P:oxylipin biosynthetic process; P:lipid oxidation; F:metal ion binding	22.07	19.1587	16.2513	18.8729	17.7767	15.5699	18.2071	22.4089
Not DEGs	PB.9353	NA	NA	NA	NA	NA	BTB/POZ domain and ankyrin repeat-containing protein NPR1-like	Signaling/Response	P:response to hypoxia; C:nucleus; C:cytoplasm; P:response to heat; P:response to wounding; P:response to insect; P:induced systemic resistance; P:systemic acquired resistance, salicylic acid mediated signaling pathway; P:regulation of systemic acquired resistance; P:negative regulation of defense response; P:positive regulation of transcription, DNA-templated; P:defense response to fungus; P:resp…	5.50862	5.69921	4.43466	5.36473	5.57102	3.42553	4.37464	6.96672
Not DEGs	PB.9234	NA	NA	NA	NA	NA	DELLA protein GAI-like	Signaling/Response	F:DNA-binding transcription factor activity; F:transcription coregulator activity; C:nucleus; P:regulation of transcription, DNA-templated; P:response to ethylene; P:response to abscisic acid; P:salicylic acid mediated signaling pathway; P:jasmonic acid mediated signaling pathway; P:negative regulation of gibberellic acid mediated signaling pathway; P:negative regulation of seed germination; P:hy…	79.0105	76.8465	79.876	75.0406	87.4551	81.2596	78.2968	147.273
Not DEGs	PB.4231	NA	NA	NA	NA	NA	mediator of RNA polymerase II transcription subunit 16 isoform X1	Signaling/Response	P:regulation of transcription, DNA-templated; P:response to osmotic stress; P:regulation of ethylene-activated signaling pathway; C:mediator complex; P:circadian regulation of gene expression; P:root development; P:regulation of long-day photoperiodism, flowering; P:positive regulation of systemic acquired resistance; P:regulation of cell wall pectin metabolic process; P:regulation of jasmonic ac…	23.2644	21.0024	20.2098	18.8122	25.2964	20.5229	18.287	29.3796
Not DEGs	PB.3112	NA	NA	NA	NA	NA	mediator of RNA polymerase II transcription subunit 25 isoform X1	Signaling/Response	F:DNA binding; P:red, far-red light phototransduction; P:jasmonic acid mediated signaling pathway; P:positive regulation of flower development; P:trichome branching; P:response to red light; P:response to far red light; C:mediator complex; P:positive regulation of defense response; P:positive regulation of transcription by RNA polymerase II; P:defense response to fungus; P:trichome papilla format…	26.0626	21.2654	20.9786	18.9489	27.0522	21.0009	17.1457	28.7317
Not DEGs	PB.1233	NA	NA	NA	NA	NA	Ninja-family protein mc410	Signaling/Response	C:nucleus; P:jasmonic acid mediated signaling pathway; P:negative regulation of transcription, DNA-templated	43.1787	35.3643	42.5009	36.7884	35.5062	32.0301	28.3377	31.781
Not DEGs	PB.11685	NA	NA	NA	NA	NA	protein TIFY 6B-like isoform X1	Signaling/Response	C:nucleus; P:response to wounding; P:regulation of defense response; P:regulation of jasmonic acid mediated signaling pathway	85.0466	83.2169	96.296	94.5368	52.8778	82.9937	90.6472	98.9283
Not DEGs	PB.1211	NA	NA	NA	NA	NA	regulatory protein NPR1	Signaling/Response	P:response to hypoxia; C:nucleus; C:cytoplasm; P:response to heat; P:response to wounding; P:response to insect; P:induced systemic resistance; P:systemic acquired resistance, salicylic acid mediated signaling pathway; P:regulation of systemic acquired resistance; P:negative regulation of defense response; P:positive regulation of transcription, DNA-templated; P:defense response to fungus; P:resp…	15.0051	12.8665	11.0217	10.6529	16.3775	12.1636	10.9857	17.3569
Not DEGs	PB.14475	NA	NA	NA	NA	NA	Regulatory protein NPR2	Signaling/Response	P:response to hypoxia; C:nucleus; C:cytoplasm; P:response to heat; P:response to wounding; P:response to insect; P:induced systemic resistance; P:systemic acquired resistance, salicylic acid mediated signaling pathway; P:regulation of systemic acquired resistance; P:negative regulation of defense response; P:positive regulation of transcription, DNA-templated; P:defense response to fungus; P:resp…	9.14879	7.88304	6.80065	6.76079	7.84302	7.22853	6.0413	7.2653
Not DEGs	PB.11917	NA	NA	NA	NA	NA	DEAD-box ATP-dependent RNA helicase 50-like	Response	F:RNA binding; F:RNA helicase activity; F:ATP binding; P:cellular defense response; C:chloroplast; P:defense response to fungus, incompatible interaction; P:cellular response to ethylene stimulus; P:cellular response to jasmonic acid stimulus; P:cellular response to salicylic acid stimulus	13.4524	10.678	10.7709	9.37729	13.3515	8.27156	7.18235	11.0298
Not DEGs	PB.5826	NA	NA	NA	NA	NA	histone deacetylase 19	Response	P:DNA mediated transformation; P:pathogenesis; P:jasmonic acid and ethylene-dependent systemic resistance; P:histone acetylation; F:NAD-dependent histone deacetylase activity (H3-K14 specific); P:negative regulation of transcription, DNA-templated; P:positive regulation of transcription by RNA polymerase II; F:metal ion binding; C:Sin3-type complex; P:histone H3 deacetylation; P:histone H4 deacet…	80.2248	72.2485	73.2669	75.1843	69.9018	66.3201	58.3167	56.5053
Not DEGs	PB.15773	NA	NA	NA	NA	NA	IAA-amino acid hydrolase ILR1-like 6	Response/Metabolism	C:endoplasmic reticulum; P:jasmonic acid metabolic process; P:auxin metabolic process; F:IAA-Ala conjugate hydrolase activity; C:integral component of membrane	34.3425	36.4451	24.4859	30.5501	33.2237	38.1967	36.0912	22.1663
