# Supplementary material for: Ethylene promotes fruit ripening initiation by downregulating photosynthesis, enhancing abscisic acid and suppressing jasmonic acid in blueberry (Vaccinium ashei)
Source: BMC Plant Biol. 2024 May 18;24:418. doi: 10.1186/s12870-024-05106-4 (PMC11102277; doi:10.1186/s12870-024-05106-4)
Supplement: Supplementary file 8 — Supplementary Material 8 [file 12870_2024_5106_MOESM8_ESM.xlsx]

## Sheet: Sheet1
Table S6. Hormone biosynthesis genes from Table S5 along with anthocyanin biosynthesis, metabolism, and regulation-, carotenoid biosynthesis-, and chlorophyll catabolism-related genes arranged by clusters
	gene	up_d1	up_d2	down_d1	down_d2	cluster	description	category	GO	CD1	CD2	ED1	ED2	IMG	Green	Pink	Ripe
DEGs&after ethephon application	PB.14413	NA	NA	yes	yes	1	S-adenosylmethionine synthase	Ethylene Biosynthesis	F:nucleotide binding; F:methionine adenosyltransferase activity; C:cytosol; P:S-adenosylmethionine biosynthetic process; P:slug development involved in sorocarp development; P:culmination involved in sorocarp development; F:metal ion binding	232.634	176.977	105.326	82.914	308.829	87.3725	17.5897	10.1196
DEGs&after ethephon application	PB.3372	NA	NA	yes	NA	1	1-aminocyclopropane-1-carboxylate oxidase homolog 1-like	Ethylene Biosynthesis	F:oxidoreductase activity	17.3258	10.4522	7.04849	5.54005	19.4619	3.47466	1.01943	0.978341
DEGs	PB.4775	NA	NA	NA	NA	1	1-aminocyclopropane-1-carboxylate oxidase homolog 1-like	Ethylene Biosynthesis	F:metal ion binding; F:dioxygenase activity; P:oxidation-reduction process	42.0638	33.0084	23.1735	20.8217	50.0164	16.5812	8.88421	7.72844
DEGs	PB.6369	NA	NA	NA	NA	1	S-adenosylmethionine synthase 1	Ethylene Biosynthesis	F:methionine adenosyltransferase activity; F:ATP binding; C:cytosol; P:S-adenosylmethionine biosynthetic process; P:one-carbon metabolic process; F:metal ion binding	841.941	690.744	642.195	509.14	938.729	480.214	282.853	399.017
DEGs	PB.6613	NA	NA	NA	NA	1	S-adenosylmethionine synthase 1	Ethylene Biosynthesis	F:methionine adenosyltransferase activity; F:ATP binding; C:cytosol; P:S-adenosylmethionine biosynthetic process; P:one-carbon metabolic process; F:metal ion binding	834.504	686.76	635.512	500.849	939.486	471.459	276.573	389.233
DEGs	PB.782	NA	NA	NA	NA	1	S-adenosylmethionine synthase 1	Ethylene Biosynthesis	F:methionine adenosyltransferase activity; F:ATP binding; C:cytosol; P:S-adenosylmethionine biosynthetic process; P:one-carbon metabolic process; F:metal ion binding	277.923	222.764	207.909	169.565	291.19	153.827	97.2837	130.608
DEGs	PB.10791	NA	NA	NA	NA	1	Xanthoxin dehydrogenase	ABA Biosynthesis	C:cytosol; P:abscisic acid biosynthetic process; F:xanthoxin dehydrogenase activity; P:oxidation-reduction process	42.0259	37.8646	34.4334	31.1074	43.5263	24.3239	18.5396	22.5572
DEGs&after ethephon application	PB.12535	NA	NA	yes	yes	1	probable indole-3-pyruvate monooxygenase YUCCA10	Auxin biosynthesis	F:N,N-dimethylaniline monooxygenase activity; F:flavin adenine dinucleotide binding; F:NADP binding; P:oxidation-reduction process	72.4052	47.4105	19.3072	20.8089	92.5701	22.2444	8.3078	9.13567
DEGs&after ethephon application	PB.12735	NA	NA	yes	yes	1	probable indole-3-pyruvate monooxygenase YUCCA10	Auxin biosynthesis	F:N,N-dimethylaniline monooxygenase activity; F:flavin adenine dinucleotide binding; F:NADP binding; P:oxidation-reduction process	58.6507	39.3251	16.2183	17.615	75.0034	17.3456	6.35877	6.27549
DEGs&after ethephon application	PB.5604	NA	NA	yes	yes	1	probable indole-3-pyruvate monooxygenase YUCCA10	Auxin biosynthesis	F:N,N-dimethylaniline monooxygenase activity; F:flavin adenine dinucleotide binding; F:NADP binding; P:oxidation-reduction process	72.1142	48.7418	19.6804	21.4251	93.4924	23.1026	8.52093	9.41829
DEGs&after ethephon application	PB.6347	NA	NA	yes	NA	1	tryptophan aminotransferase-related protein 3	Auxin biosynthesis	F:transaminase activity; C:integral component of membrane; F:carbon-sulfur lyase activity	41.3027	25.3883	16.6095	17.6684	47.788	22.476	12.5778	14.927
DEGs&after ethephon application	PB.11980	NA	NA	yes	yes	1	lipoxygenase	JA biosynthesis	F:oxidoreductase activity, acting on single donors with incorporation of molecular oxygen, incorporation of two atoms of oxygen; P:oxylipin biosynthetic process; F:metal ion binding; P:oxidation-reduction process	327.708	199.018	81.8826	56.3768	373.867	71.8334	40.0673	34.4386
DEGs&after ethephon application	PB.4166	NA	NA	yes	yes	1	lipoxygenase	JA biosynthesis	F:oxidoreductase activity, acting on single donors with incorporation of molecular oxygen, incorporation of two atoms of oxygen; P:oxylipin biosynthetic process; F:metal ion binding; P:oxidation-reduction process	257.445	159.869	68.1071	45.1588	277.547	57.4832	38.4271	33.3795
DEGs&after ethephon application	PB.7147	NA	NA	yes	yes	1	probable linoleate 9S-lipoxygenase 5	JA biosynthesis	F:oxidoreductase activity, acting on single donors with incorporation of molecular oxygen, incorporation of two atoms of oxygen; P:oxylipin biosynthetic process; P:lipid oxidation; F:metal ion binding	41.9029	27.6999	14.7924	11.22	55.4754	7.18515	4.19714	6.65425
DEGs	PB.6297	NA	NA	NA	NA	1	4-coumarate--CoA ligase-like 9	JA biosynthesis	C:peroxisome; P:jasmonic acid biosynthetic process; F:CoA-ligase activity	13.3736	10.6669	8.22603	6.92083	14.8694	6.85943	3.81958	5.33087
DEGs	PB.6297					1	4-coumarate--CoA ligase-like 9	Anthocyanin	C:peroxisome; P:jasmonic acid biosynthetic process; F:CoA-ligase activity	13.3736	10.6669	8.22603	6.92083	14.8694	6.85943	3.81958	5.33087
DEGs&after ethephon application	PB.8858			yes	yes	1	flavonol sulfotransferase-like	Anthocyanin	F:transferase activity	52.9265	28.2686	19.1845	9.75468	36.0453	14.5628	12.1166	5.21809
DEGs&after ethephon application	PB.15860			yes		1	kaempferol 3-O-beta-D-galactosyltransferase-like	Anthocyanin	P:anthocyanin-containing compound biosynthetic process; F:cyanidin 3-O-galactosyltransferase activity	15.8135	20.8702	7.77493	13.7166	23.3385	14.279	14.8157	9.31271
DEGs	PB.3319					1	Two-component response regulator like	Anthocyanin metabolism	F:DNA binding; F:DNA-binding transcription factor activity; C:nucleus; P:regulation of transcription, DNA-templated; P:response to water deprivation; P:ethylene-activated signaling pathway; P:regulation of root meristem growth; P:regulation of stomatal movement; P:leaf senescence; P:regulation of chlorophyll biosynthetic process; P:maintenance of shoot apical meristem identity; F:kinase activity;…	84.8932	86.1293	69.5443	64.7155	113.702	67.2015	34.1755	35.3021
DEGs	PB.9981					1	myb-like protein X	Anthocyanin regulation	C:integral component of membrane	32.1612	26.7636	23.1185	25.1255	44.7459	22.4738	12.4989	14.6593
DEGs	PB.8005					1	transcription factor bHLH104-like	Anthocyanin regulation	F:protein dimerization activity	36.2884	29.2028	23.9534	20.7376	40.8951	19.3593	10.6306	8.70537
DEGs&after ethephon application	PB.5558			yes		1	transcription factor bHLH35	Anthocyanin regulation	F:DNA binding; F:protein dimerization activity	17.0508	9.71382	6.90412	5.01624	19.0153	5.39598	4.96501	4.82664
DEGs&after ethephon application	PB.15075			yes		1	transcription factor bHLH35	Anthocyanin regulation	F:DNA binding; F:protein dimerization activity	17.0907	10.1293	7.54329	5.3116	18.673	5.83755	5.34186	4.74973
DEGs&after ethephon application	PB.9848			yes		1	transcription factor bHLH79	Anthocyanin regulation	F:DNA binding; F:DNA-binding transcription factor activity; C:nucleus; P:regulation of transcription, DNA-templated; F:protein dimerization activity	10.211	6.18389	2.90794	3.00034	11.4154	2.30808	1.03698	0.977581
DEGs&after ethephon application	PB.919			yes	yes	1	transcription factor MYC2-like	Anthocyanin regulation	F:binding	36.7855	18.358	4.29488	3.93694	45.5028	3.13405	0.29996	0.704914
DEGs	PB.8790					1	transcription repressor MYB4-like	Anthocyanin regulation	F:DNA-binding transcription factor activity; C:nucleus; P:regulation of transcription, DNA-templated; P:cell differentiation; F:sequence-specific DNA binding; F:transcription regulatory region DNA binding	32.2135	24.4693	22.769	19.4779	44.8097	15.5457	22.915	18.0536
DEGs	PB.5673					1	WD repeat-containing protein 74	Anthocyanin regulation	C:nucleolus; C:preribosome, large subunit precursor; P:ribosomal large subunit biogenesis	19.692	15.1588	16.7682	13.6289	18.0922	13.9801	9.12875	10.7254
DEGs&after ethephon application	PB.982			yes	yes	1	carotenoid cleavage deoxigenase 4	Carotenoid bio	F:oxidoreductase activity, acting on single donors with incorporation of molecular oxygen, incorporation of two atoms of oxygen; F:metal ion binding; P:oxidation-reduction process	12.4884	10.8531	4.10373	4.45177	25.2451	4.28561	0.984875	1.61156
DEGs&after ethephon application	PB.2258			yes		1	carotenoid cleavage dioxygenase	Carotenoid bio	F:oxidoreductase activity, acting on single donors with incorporation of molecular oxygen, incorporation of two atoms of oxygen; F:metal ion binding; P:oxidation-reduction process	6.05019	4.01474	2.56064	1.78323	7.38821	0.930362	0.701031	0.869593
DEGs	PB.1015					1	carotenoid cleavage dioxygenase	Carotenoid bio	F:oxidoreductase activity, acting on single donors with incorporation of molecular oxygen, incorporation of two atoms of oxygen; F:metal ion binding; P:oxidation-reduction process	133.824	109.12	84.8814	83.7587	135.359	83.7558	69.4321	68.3544
DEGs	PB.7484					1	carotenoid cleavage dioxygenase	Carotenoid bio	F:oxidoreductase activity, acting on single donors with incorporation of molecular oxygen, incorporation of two atoms of oxygen; F:metal ion binding; P:oxidation-reduction process	84.3159	68.2099	51.8891	51.8572	82.1791	50.9506	36.766	37.0344
DEGs	PB.14529					1	carotenoid cleavage dioxygenase	Carotenoid bio	F:oxidoreductase activity, acting on single donors with incorporation of molecular oxygen, incorporation of two atoms of oxygen; F:metal ion binding; P:oxidation-reduction process	33.9125	28.5189	21.7095	19.8508	32.12	20.2888	14.9556	15.4851
DEGs	PB.10303					1	prolycopene isomerase, chloroplastic	Carotenoid bio	P:carotenoid biosynthetic process; F:oxidoreductase activity; F:carotenoid isomerase activity; P:oxidation-reduction process	6.60021	5.52254	4.80925	3.89983	7.28746	4.80598	3.59084	3.60946
DEGs	PB.10546					1	prolycopene isomerase, chloroplastic	Carotenoid bio	P:carotenoid biosynthetic process; F:oxidoreductase activity; F:carotenoid isomerase activity; P:oxidation-reduction process	10.2952	10.2123	7.97004	6.88379	13.2747	9.26056	6.70581	6.8251
DEGs&after ethephon application	PB.8047			yes	yes	1	chlorophyllase-2, chloroplastic	Chlorophyll catabolic	P:chlorophyll catabolic process; F:chlorophyllase activity	11.7376	9.7536	3.70148	3.8633	13.4163	2.71709	1.44173	1.80719
DEGs	PB.764	NA	NA	NA	NA	2	tryptophan aminotransferase-related protein 4-like	Auxin biosynthesis	F:transaminase activity; C:integral component of membrane; F:carbon-sulfur lyase activity	47.0438	37.4095	28.6784	24.7059	42.1703	27.0191	19.3731	14.4445
DEGs	PB.8766	NA	NA	NA	NA	2	allene oxide cyclase, chloroplastic-like	JA biosynthesis	P:jasmonic acid biosynthetic process; F:allene-oxide cyclase activity	40.4774	28.3263	32.1077	27.0152	32.1544	30.8697	17.2821	10.7748
DEGs	PB.5294					2	transcription factor bHLH149-like	Anthocyanin regulation	C:membrane; C:integral component of membrane; F:protein dimerization activity	126.309	90.8604	89.2303	79.6879	97.1938	80.9046	68.7615	16.4226
DEGs	PB.6459					2	transcription factor bHLH153	Anthocyanin regulation	F:DNA-binding transcription activator activity, RNA polymerase II-specific; F:DNA binding; C:nucleus; P:positive regulation of transcription by RNA polymerase II; F:protein dimerization activity	96.4321	79.241	107.289	79.6099	91.9172	82.0084	37.8764	14.9981
DEGs	PB.5060					2	WD repeat-containing protein 43	Anthocyanin regulation	F:polygalacturonase activity; P:carbohydrate metabolic process	29.09	24.3105	26.1004	23.6497	25.0596	21.7314	15.0868	12.7164
DEGs	PB.14880					2	farnesyl diphosphate synthase	Carotenoid bio	P:response to yeast; P:response to molecule of fungal origin; F:dimethylallyltranstransferase activity; F:geranyltranstransferase activity; C:cytoplasm; P:response to salicylic acid; P:response to jasmonic acid; P:protein transport; P:triterpenoid biosynthetic process; P:carotenoid biosynthetic process; P:saponin biosynthetic process; P:geranyl diphosphate biosynthetic process; P:farnesyl diphosp…	65.05	55.7824	50.5313	49.4485	66.4431	46.3021	28.6662	26.0958
DEGs	PB.15582	NA	NA	NA	NA	3	1-aminocyclopropane-1-carboxylate oxidase homolog 1-like	Ethylene Biosynthesis	C:cytosol; F:metal ion binding; F:dioxygenase activity; P:oxidation-reduction process	78.2292	92.6059	124.751	134.742	55.8301	153.465	234.385	141.613
DEGs	PB.4412	NA	NA	NA	NA	3	1-aminocyclopropane-1-carboxylate oxidase homolog 1-like	Ethylene Biosynthesis	F:metal ion binding; F:dioxygenase activity; P:oxidation-reduction process	19.7939	19.2832	24.1321	25.7002	14.3393	27.8659	34.3709	28.1414
DEGs	PB.8036	NA	NA	NA	NA	3	1-aminocyclopropane-1-carboxylate oxidase homolog 1-like	Ethylene Biosynthesis	F:oxidoreductase activity; F:metal ion binding; P:oxidation-reduction process	118.18	121.824	161.694	193.814	86.4701	243.546	337.544	218.915
DEGs	PB.3558	NA	NA	NA	NA	3	9-cis-epoxycarotenoid dioxygenase 1	ABA Biosynthesis	F:9-cis-epoxycarotenoid dioxygenase activity; F:metal ion binding; P:oxidation-reduction process	0.982406	3.00953	2.30933	6.27054	1.20891	4.2837	13.7794	4.40243
DEGs	PB.13212	NA	NA	NA	NA	3	probable 9-cis-epoxycarotenoid dioxygenase NCED5, chloroplastic	ABA Biosynthesis	C:chloroplast stroma; F:carotenoid dioxygenase activity; P:carotene catabolic process	1.29517	2.68976	1.63556	5.66817	1.12317	4.32253	11.7643	4.91971
DEGs	PB.4309	NA	NA	NA	NA	3	probable 9-cis-epoxycarotenoid dioxygenase NCED5, chloroplastic	ABA Biosynthesis	C:chloroplast stroma; P:carotene catabolic process; F:9-cis-epoxycarotenoid dioxygenase activity; F:metal ion binding; P:oxidation-reduction process	247	255.882	289.488	318.603	149.797	575.435	780.499	589.351
DEGs	PB.603	NA	NA	NA	NA	3	abscisic acid 8'-hydroxylase 1-like	ABA Degradation	F:iron ion binding; P:abscisic acid metabolic process; C:integral component of membrane; P:sterol metabolic process; F:oxidoreductase activity, acting on paired donors, with incorporation or reduction of molecular oxygen, NAD(P)H as one donor, and incorporation of one atom of oxygen; F:heme binding; P:oxidation-reduction process	1.34553	2.16199	3.45622	3.49227	0.122713	1.01886	9.21276	3.30765
DEGs&after ethephon application	PB.15874	NA	yes	NA	NA	3	probable indole-3-acetic acid-amido synthetase GH3.1	Auxin conjugation		7.3128	9.27531	12.9583	20.171	4.21657	24.114	60.6414	35.2448
DEGs	PB.11696					3	WD repeat and HMG-box DNA-binding protein like	Anthocyanin regulation	F:DNA binding; C:integral component of membrane	67.404	67.9559	92.0053	100.385	43.7509	93.19	92.47	58.7231
DEGs	PB.11703					3	WD repeat and HMG-box DNA-binding protein like	Anthocyanin regulation	F:DNA binding; C:integral component of membrane	72.4344	70.6776	97.4452	106.656	47.0634	99.3921	97.7225	63.2427
DEGs	PB.11971					3	WD repeat and HMG-box DNA-binding protein like	Anthocyanin regulation	F:DNA binding; C:integral component of membrane	88.2918	87.3768	120.566	131.423	57.7943	122.229	122.437	78.3124
DEGs	PB.14978					3	protein FDD123-like	Carotenoid bio	F:farnesyl-diphosphate farnesyltransferase activity; F:ion channel activity; C:integral component of membrane; P:carotenoid biosynthetic process; F:oxidoreductase activity; F:intramolecular lyase activity; P:ion transmembrane transport; F:squalene synthase activity; P:oxidation-reduction process	0.152108	0.33507	0.328779	0.322664	0.23621	0.26365	1.09027	0.285341
DEGs	PB.2313					3	protein stay-green, chloroplastic	Chlorophyll catabolic	C:plastid; P:chlorophyll catabolic process	70.2046	76.4254	86.541	90.2105	56.064	125.589	127.528	94.7937
DEGs	PB.10532	NA	NA	NA	NA	4	1-aminocyclopropane-1-carboxylate oxidase homolog 4-like	Ethylene Biosynthesis	F:metal ion binding; F:desacetoxyvindoline 4-hydroxylase activity; P:oxidation-reduction process	3.67338	2.10281	2.8399	3.29714	2.72721	1.00769	1.22361	3.34447
DEGs&after ethephon application	PB.8467	NA	NA	yes	NA	4	lipoxygenase 6, chloroplastic	JA biosynthesis	F:oxidoreductase activity, acting on single donors with incorporation of molecular oxygen, incorporation of two atoms of oxygen; P:oxylipin biosynthetic process; P:lipid oxidation; F:metal ion binding	39.0695	28.0138	18.3721	15.9801	43.1841	15.1927	8.94648	33.7597
DEGs&after ethephon application	PB.14763	NA	NA	yes	NA	4	putative methylesterase 11, chloroplastic	JA biosynthesis	P:jasmonic acid metabolic process; P:salicylic acid metabolic process; F:transferase activity, transferring acyl groups; F:methyl indole-3-acetate esterase activity; F:methyl salicylate esterase activity; F:methyl jasmonate esterase activity	9.50574	6.82669	3.54533	4.43803	12.1679	5.71263	4.44421	14.0632
DEGs	PB.9926	NA	NA	NA	NA	4	4-coumarate--CoA ligase-like 9	JA biosynthesis	C:peroxisome; P:jasmonic acid biosynthetic process; C:integral component of membrane; F:CoA-ligase activity	18.8852	17.5763	11.3588	11.5686	19.4515	12.0989	10.018	25.8476
DEGs	PB.1106					4	4-coumarate--CoA ligase 2-like	Anthocyanin	F:CoA-ligase activity	10.0039	9.7286	8.05549	7.80126	12.591	3.77752	4.20998	14.1919
DEGs	PB.9926					4	4-coumarate--CoA ligase-like 9	Anthocyanin	C:peroxisome; P:jasmonic acid biosynthetic process; C:integral component of membrane; F:CoA-ligase activity	18.8852	17.5763	11.3588	11.5686	19.4515	12.0989	10.018	25.8476
DEGs	PB.3164					4	anthocyanidin reductase	Anthocyanin	P:flavonoid biosynthetic process; F:oxidoreductase activity, acting on the CH-OH group of donors, NAD or NADP as acceptor; F:racemase and epimerase activity; F:anthocyanidin reductase activity; F:NADP binding; P:oxidation-reduction process	5.08731	3.85964	4.63748	2.0825	3.88648	1.42083	2.22983	5.34232
DEGs&after ethephon application	PB.6240			yes		4	flavonoid 3'-monooxygenase-like	Anthocyanin	F:iron ion binding; C:integral component of membrane; F:oxidoreductase activity, acting on single donors with incorporation of molecular oxygen, incorporation of two atoms of oxygen; F:oxidoreductase activity, acting on paired donors, with incorporation or reduction of molecular oxygen, NAD(P)H as one donor, and incorporation of one atom of oxygen; F:heme binding; P:oxidation-reduction process	3.60947	2.30234	0.954001	1.62113	2.98509	0.259925	0.612067	3.29422
DEGs	PB.5736					4	Transcription factor bHLH143 like	Anthocyanin regulation	C:membrane; C:integral component of membrane; F:protein dimerization activity	26.082	21.3486	21.4229	18.3463	26.3012	14.7862	11.3619	23.501
DEGs	PB.14769					4	Transcription factor bHLH143 like	Anthocyanin regulation	C:membrane; C:integral component of membrane; F:protein dimerization activity	27.563	23.0733	22.0661	18.4078	26.9222	15.2765	12.3465	25.9262
DEGs	PB.10338					4	transcription factor MYBC1-like	Anthocyanin regulation	F:DNA binding; C:nucleus	19.754	16.1231	11.5827	10.9088	24.9601	12.2854	8.92488	20.0797
DEGs	PB.422					4	WD-40 repeat-containing protein MSI4-like	Anthocyanin regulation	C:nucleus	14.7606	11.3708	10.1568	7.60022	15.8759	9.42638	5.32775	14.3582
DEGs	PB.10761	NA	NA	NA	NA	5	1-aminocyclopropane-1-carboxylate oxidase	Ethylene Biosynthesis	P:ethylene biosynthetic process; F:1-aminocyclopropane-1-carboxylate oxidase activity; P:fruit ripening; F:L-ascorbic acid binding; F:metal ion binding; P:oxidation-reduction process	197.819	214.606	209.232	213.333	70.6986	201.994	514.233	2436.23
DEGs	PB.1185	NA	NA	NA	NA	5	1-aminocyclopropane-1-carboxylate oxidase	Ethylene Biosynthesis	P:ethylene biosynthetic process; F:1-aminocyclopropane-1-carboxylate oxidase activity; P:fruit ripening; F:L-ascorbic acid binding; F:metal ion binding; P:oxidation-reduction process	208.078	223.371	237.548	245.638	74.5585	220.563	555.866	2704.31
DEGs	PB.12198	NA	NA	NA	NA	5	1-aminocyclopropane-1-carboxylate oxidase	Ethylene Biosynthesis	P:ethylene biosynthetic process; F:1-aminocyclopropane-1-carboxylate oxidase activity; F:L-ascorbic acid binding; F:metal ion binding; P:oxidation-reduction process	37.4843	32.7289	33.6093	31.3472	32.1567	27.7127	33.4897	58.3812
DEGs	PB.4260	NA	NA	NA	NA	5	1-aminocyclopropane-1-carboxylate oxidase	Ethylene Biosynthesis	P:ethylene biosynthetic process; F:1-aminocyclopropane-1-carboxylate oxidase activity; P:fruit ripening; F:L-ascorbic acid binding; F:metal ion binding; F:dioxygenase activity; P:oxidation-reduction process	157.357	176.046	171.859	169.823	51.9412	154.362	406.832	2197.73
DEGs	PB.11031	NA	NA	NA	NA	5	1-aminocyclopropane-1-carboxylate oxidase homolog 1-like	Ethylene Biosynthesis	F:metal ion binding; F:desacetoxyvindoline 4-hydroxylase activity; P:oxidation-reduction process	4.13939	4.88808	3.07945	4.13729	1.34429	1.06976	6.2606	35.6552
DEGs	PB.11032	NA	NA	NA	NA	5	1-aminocyclopropane-1-carboxylate oxidase homolog 1-like	Ethylene Biosynthesis	F:metal ion binding; F:desacetoxyvindoline 4-hydroxylase activity; P:oxidation-reduction process	9.91315	5.80181	14.1008	8.92229	7.63072	20.5453	18.2994	48.4343
DEGs	PB.12907	NA	NA	NA	NA	5	1-aminocyclopropane-1-carboxylate oxidase homolog 1-like	Ethylene Biosynthesis	F:metal ion binding; F:desacetoxyvindoline 4-hydroxylase activity; P:oxidation-reduction process	1.80849	4.69115	2.96892	5.40646	0.968134	2.37474	7.55319	34.5903
DEGs	PB.2519	NA	NA	NA	NA	5	1-aminocyclopropane-1-carboxylate oxidase homolog 1-like	Ethylene Biosynthesis	F:dioxygenase activity	1.00468	2.38941	1.71423	2.60001	0.616991	1.16604	4.41321	16.0721
DEGs	PB.13711	NA	NA	NA	NA	5	probable indole-3-pyruvate monooxygenase YUCCA10	Auxin biosynthesis	F:N,N-dimethylaniline monooxygenase activity; F:flavin adenine dinucleotide binding; F:NADP binding; P:oxidation-reduction process	3.37153	4.02448	2.13593	3.85138	4.31844	3.04867	6.46765	27.7401
DEGs	PB.869	NA	NA	NA	NA	5	allene oxide synthase 3	JA biosynthesis	F:monooxygenase activity; F:iron ion binding; P:sterol metabolic process; F:oxidoreductase activity, acting on paired donors, with incorporation or reduction of molecular oxygen; F:lyase activity; F:heme binding; P:oxidation-reduction process	0.341072	0.522165	0.351264	0.864883	0.122948	0.425851	1.05745	5.75819
DEGs	PB.6746	NA	NA	NA	NA	5	allene oxide synthase 3-like	JA biosynthesis	F:catalytic activity	0.149543	0.174039	0.195751	0.536882	0.0561125	0.236254	0.419246	2.83472
DEGs	PB.8095	NA	NA	NA	NA	5	phospholipase A I isoform X1	JA biosynthesis	F:phospholipase activity; P:fatty acid metabolic process; C:chloroplast; P:jasmonic acid biosynthetic process; C:membrane; P:lipid catabolic process; F:acylglycerol lipase activity; P:defense response to fungus	14.0503	10.6163	13.2652	11.7135	10.6887	15.0367	14.869	27.577
DEGs	PB.3506					5	anthocyanidin 3-O-glucosyltransferase	Anthocyanin	F:transferase activity, transferring hexosyl groups	3.07677	2.45789	2.29504	1.98139	1.73074	1.50439	2.79261	9.25737
DEGs	PB.4659					5	anthocyanidin 3-O-glucosyltransferase	Anthocyanin	F:transferase activity, transferring glycosyl groups	13.2662	12.7634	9.58659	9.06646	10.0323	6.94915	10.5782	46.8647
DEGs	PB.4661					5	anthocyanidin 3-O-glucosyltransferase	Anthocyanin	F:transferase activity, transferring glycosyl groups	2.81321	2.51583	3.09346	2.32933	1.39273	1.98012	4.0063	11.9721
DEGs	PB.451					5	Myb domain protein 5	Anthocyanin regulation	C:membrane; F:sphingomyelin phosphodiesterase D activity	12.7959	13.3479	13.9566	14.0847	15.1625	23.0504	20.2834	35.1314
DEGs	PB.111					5	myb-like protein X	Anthocyanin regulation	F:catalytic activity	21.1077	19.7157	22.6705	21.1113	18.0166	22.5027	20.9888	37.841
DEGs	PB.321					5	myb-related protein 306	Anthocyanin regulation	F:DNA-binding transcription factor activity; C:nucleus; P:response to auxin; P:cell differentiation; F:sequence-specific DNA binding; F:transcription regulatory region DNA binding	11.1411	11.1337	10.2115	9.20154	10.8984	12.6456	11.8008	31.4122
DEGs	PB.11283					5	Myb-related protein like	Anthocyanin regulation	F:DNA-binding transcription factor activity; C:nucleus; P:regulation of transcription, DNA-templated; P:cell differentiation; F:sequence-specific DNA binding; F:transcription regulatory region DNA binding	0.34028	0.0652158	0.184194	0.264278	0.0736679	0.204277	0.184815	0.548981
DEGs	PB.8308					5	transcription factor bHLH148-like	Anthocyanin regulation	F:protein dimerization activity	5.76711	6.04687	6.41406	5.25503	6.4287	6.82371	5.12943	13.214
DEGs&after ethephon application	PB.176	NA	NA	yes	NA	6	auxin-repressed 12.5 kDa protein-like	Auxin Metabolism		719.216	602.984	316.715	323.141	847.161	225.805	124.522	286.699
DEGs	PB.7700	NA	NA	NA	NA	6	allene oxide cyclase, chloroplastic-like	JA biosynthesis	P:jasmonic acid biosynthetic process; F:allene-oxide cyclase activity	24.149	19.8723	20.2346	18.7487	23.5054	17.8326	10.8887	19.0493
DEGs	PB.1476					6	4-coumarate--CoA ligase-like 5	Anthocyanin	C:peroxisome; C:integral component of membrane; F:CoA-ligase activity; F:oxidoreductase activity; P:oxidation-reduction process	38.7657	30.5307	24.7095	20.2401	38.4858	18.005	13.9905	20.8287
DEGs	PB.1536					6	4-coumarate--CoA ligase-like 5	Anthocyanin	C:peroxisome; C:integral component of membrane; F:CoA-ligase activity; F:oxidoreductase activity; P:oxidation-reduction process	52.1211	42.1553	33.2084	28.0437	52.6948	25.1602	19.4311	27.2621
DEGs	PB.11112					6	auxin response factor 18	Anthocyanin	F:DNA binding; C:nucleus; P:regulation of transcription, DNA-templated; P:pattern specification process; P:auxin-activated signaling pathway; P:abscisic acid-activated signaling pathway; P:response to carbohydrate; P:fruit development; P:regulation of anthocyanin biosynthetic process; P:leaf development; P:petal development; P:sepal development; P:developmental growth; P:root cap development; P:c…	22.0677	18.0146	12.4321	10.8452	23.284	19.1764	11.6634	20.3269
DEGs	PB.4637					6	E3 ubiquitin-protein ligase COP1	Anthocyanin	P:DNA repair; P:photomorphogenesis; P:shade avoidance; P:entrainment of circadian clock; P:regulation of stomatal movement; P:protein ubiquitination; C:nuclear body; F:ligase activity; F:2-alkenal reductase [NAD(P)+] activity; F:identical protein binding; P:anthocyanin-containing compound metabolic process; P:photoperiodism, flowering; P:oxidation-reduction process; F:ubiquitin protein ligase act…	30.6451	27.788	15.549	18.3858	31.7355	15.3322	10.2722	16.3145
DEGs	PB.13221					6	E3 ubiquitin-protein ligase COP1	Anthocyanin	P:DNA repair; P:photomorphogenesis; P:shade avoidance; P:entrainment of circadian clock; P:regulation of stomatal movement; P:protein ubiquitination; C:nuclear body; F:identical protein binding; P:anthocyanin-containing compound metabolic process; P:photoperiodism, flowering; F:ubiquitin protein ligase activity	28.7582	25.9844	14.9738	17.0999	29.9314	13.9929	9.24304	14.822
DEGs	PB.7605					6	GAMYB transcription factor	Anthocyanin regulation	F:DNA binding; F:transferase activity, transferring acyl groups other than amino-acyl groups	9.15667	7.30856	5.64506	5.5222	10.8636	6.26106	3.48864	5.98806				1.62207	1.32349
DEGs	PB.1966					6	transcription factor bHLH144	Anthocyanin regulation	F:protein dimerization activity	33.939	25.9136	22.081	17.8233	29.048	13.5625	7.08737	21.2755				1.53702	1.45391
DEGs	PB.2521					6	transcription factor bHLH3	Anthocyanin regulation	F:catalytic activity; C:nucleus; P:negative regulation of gene expression; F:protein dimerization activity	58.7093	48.0362	38.3987	38.3529	51.7185	29.6562	25.0164	31.5891				1.52894	1.25248
DEGs	PB.11726					6	transcription factor bHLH49 isoform X1	Anthocyanin regulation	F:DNA-binding transcription factor activity; C:nucleus; P:regulation of transcription, DNA-templated; F:protein dimerization activity	10.484	9.72571	7.9961	7.35357	9.90703	6.88411	4.79335	7.14158				1.31114	1.32258
DEGs	PB.8646					6	WD repeat domain-containing protein 83	Anthocyanin regulation		13.9263	10.3607	9.89259	8.36593	12.6845	7.49278	5.45401	7.11507				1.40775	1.23844
DEGs&after ethephon application	PB.1249			yes		6	WD-40 repeat-containing protein MSI2-like	Anthocyanin regulation	C:nucleus	17.3544	10.7605	8.24286	6.03588	13.1743	5.74763	4.23101	8.43675				2.10538	1.78276
DEGs	PB.8591					6	phytoene desaturase	Carotenoid bio	C:chloroplast thylakoid; P:carotenoid biosynthetic process; F:phytoene dehydrogenase activity; P:oxidation-reduction process	26.4079	21.5385	19.0135	15.7274	29.0926	16.8162	11.4787	16.4433
DEGs	PB.8037	NA	NA	NA	NA	7	1-aminocyclopropane-1-carboxylate oxidase homolog 1-like	Ethylene Biosynthesis	F:metal ion binding; F:dioxygenase activity; P:oxidation-reduction process	15.0558	14.8571	16.1511	18.6619	12.8194	18.0364	24.1401	35.4224
DEGs	PB.6437	NA	NA	NA	NA	7	3-ketoacyl-CoA thiolase 2, peroxisomal	JA biosynthesis	F:acetyl-CoA C-acyltransferase activity; C:nucleolus; C:mitochondrion; C:vacuolar membrane; C:peroxisome; P:fatty acid beta-oxidation; P:positive regulation of abscisic acid-activated signaling pathway; P:glyoxysome organization; P:phenylacetate catabolic process	88.0358	84.4367	105.198	102.906	62.6023	115.298	146.517	188.408
DEGs	PB.6438	NA	NA	NA	NA	7	3-ketoacyl-CoA thiolase 2, peroxisomal	JA biosynthesis	F:acetyl-CoA C-acyltransferase activity; C:nucleolus; C:mitochondrion; C:vacuolar membrane; C:peroxisome; P:fatty acid beta-oxidation; P:positive regulation of abscisic acid-activated signaling pathway; P:glyoxysome organization; P:phenylacetate catabolic process	62.7949	58.1199	68.7501	69.2242	42.8328	78.0692	95.677	124.811
DEGs	PB.6997	NA	NA	NA	NA	7	3-ketoacyl-CoA thiolase 2, peroxisomal	JA biosynthesis	F:acetyl-CoA C-acyltransferase activity; C:nucleolus; C:mitochondrion; C:vacuolar membrane; C:peroxisome; P:fatty acid beta-oxidation; P:positive regulation of abscisic acid-activated signaling pathway; P:glyoxysome organization; P:phenylacetate catabolic process	79.5901	76.3406	91.8814	91.5554	57.0381	101.891	126.453	166.363
DEGs	PB.1578					7	bifunctional dihydroflavonol 4-reductase/flavanone 4-reductase-like	Anthocyanin	F:3-beta-hydroxy-delta5-steroid dehydrogenase activity; P:steroid biosynthetic process; F:dihydrokaempferol 4-reductase activity; F:coenzyme binding; P:oxidation-reduction process	1.08928	1.29627	1.96145	1.76155	0.381364	1.00997	4.08163	10.2411
DEGs	PB.1407					7	chalcone synthase	Anthocyanin	P:biosynthetic process; F:transferase activity, transferring acyl groups other than amino-acyl groups	2.98496	4.63857	4.99224	4.24653	0.490105	2.35312	18.3789	34.524
DEGs	PB.9162					7	chalcone synthase	Anthocyanin	P:biosynthetic process; F:transferase activity, transferring acyl groups other than amino-acyl groups	2.06504	2.89271	3.21796	2.70013	0.462891	1.75123	11.6596	15.1055
DEGs	PB.9198					7	chalcone synthase	Anthocyanin	P:biosynthetic process; F:naringenin-chalcone synthase activity	5.06945	6.68556	6.86917	6.54746	1.17895	4.77988	26.7178	30.9086
DEGs	PB.13664					7	chalcone synthase	Anthocyanin	P:biosynthetic process; F:transferase activity, transferring acyl groups other than amino-acyl groups	3.12733	4.8881	5.35591	4.54576	0.523083	2.44104	19.4137	36.7458
DEGs	PB.13665					7	chalcone synthase 1-like	Anthocyanin	P:biosynthetic process; F:naringenin-chalcone synthase activity	1.16021	1.28631	1.50659	1.71375	0.273067	0.791702	5.72388	6.99929
DEGs	PB.13551					7	flavonoid 3',5'-hydroxylase	Anthocyanin	F:monooxygenase activity; F:iron ion binding; C:integral component of membrane; F:oxidoreductase activity, acting on paired donors, with incorporation or reduction of molecular oxygen; F:heme binding; P:oxidation-reduction process	376.023	351.562	473.146	445.791	139.387	470.954	824.122	1207.03
DEGs	PB.13552					7	flavonoid 3',5'-hydroxylase	Anthocyanin	C:membrane; F:oxidoreductase activity; F:metal ion binding	89.0033	81.5577	103.722	98.5334	28.4066	91.3352	186.349	277.581
DEGs	PB.7874					7	flavonol sulfotransferase-like	Anthocyanin	F:sulfotransferase activity	17.8504	19.9893	21.3455	18.7994	16.0131	24.4875	29.329	49.7779
DEGs	PB.4053					7	flavonol synthase	Anthocyanin	F:oxidoreductase activity; F:metal ion binding; P:oxidation-reduction process	13.1828	15.174	18.017	14.8159	3.98446	7.4578	39.4397	54.0535
DEGs	PB.11458					7	flavonol synthase	Anthocyanin	F:oxidoreductase activity; F:metal ion binding; P:oxidation-reduction process	9.04601	11.6978	13.9217	11.693	2.51093	4.64382	32.8596	46.0444
DEGs	PB.11694					7	myb-related protein 308-like	Anthocyanin regulation	F:DNA-binding transcription factor activity; C:nucleus; P:regulation of transcription, DNA-templated; C:integral component of membrane; P:cell differentiation; F:sequence-specific DNA binding; F:transcription regulatory region DNA binding	13.4063	14.5539	14.6659	16.0662	16.9346	12.0824	37.3466	42.0878
DEGs	PB.7237	NA	NA	NA	NA	8	protein ABA DEFICIENT 4, chloroplastic	ABA Metabolism	C:integral component of membrane	92.0818	105.114	140.897	134.822	60.678	136.363	135.133	53.9135
DEGs	PB.7698	NA	NA	NA	NA	8	protein ABA DEFICIENT 4, chloroplastic	ABA Metabolism	C:integral component of membrane	49.5199	59.9587	73.9519	72.7078	27.8185	70.2048	68.4155	25.882
DEGs	PB.930	NA	NA	NA	NA	8	protein ABA DEFICIENT 4, chloroplastic	ABA Metabolism	C:integral component of membrane	58.4756	69.872	87.2938	85.8838	33.6789	83.5062	81.3326	30.6439
DEGs	PB.9224	NA	NA	NA	NA	8	2-oxoglutarate-dependent dioxygenase DAO-like	Auxin catabolism	P:auxin catabolic process; P:auxin homeostasis; F:gibberellin 3-beta-dioxygenase activity; F:metal ion binding; F:indole-3-acetaldehyde oxidase activity; P:oxidation-reduction process	3.34832	2.27065	5.22706	4.65593	2.39124	6.90576	5.28282	2.68483
DEGs	PB.10924	NA	NA	NA	NA	8	3-ketoacyl-CoA thiolase 2, peroxisomal-like	JA biosynthesis	F:acetyl-CoA C-acyltransferase activity; C:vacuole; C:peroxisome; P:fatty acid beta-oxidation; P:phenylacetate catabolic process	8.56816	8.47021	8.14422	10.5983	5.24225	10.0216	7.52833	4.71564
DEGs	PB.2461	NA	NA	NA	NA	8	methylesterase 10-like	JA metabolism	P:jasmonic acid metabolic process; P:salicylic acid metabolic process; C:integral component of membrane; F:methyl indole-3-acetate esterase activity; F:methyl salicylate esterase activity; F:methyl jasmonate esterase activity	49.638	46.2435	64.3968	58.5667	38.9323	45.6736	31.7151	23.2233
DEGs	PB.8964					8	myb X	Anthocyanin regulation	F:ubiquitin-like modifier activating enzyme activity; C:membrane; C:integral component of membrane	11.4491	9.92301	11.7601	11.7365	11.0381	17.3095	12.6062	8.26242
DEGs	PB.4768	NA	NA	NA	NA	9	1-aminocyclopropane-1-carboxylate oxidase homolog 1	Ethylene Biosynthesis	F:metal ion binding; F:dioxygenase activity; P:oxidation-reduction process	10.8419	18.7813	13.5965	15.7646	0.375103	6.08008	42.254	39.07
DEGs	PB.10942	NA	NA	NA	NA	9	1-aminocyclopropane-1-carboxylate oxidase homolog 1-like	Ethylene Biosynthesis	F:dioxygenase activity	224.824	211.982	291.929	321.151	118.871	358.702	507.321	460.576
DEGs	PB.11034	NA	NA	NA	NA	9	1-aminocyclopropane-1-carboxylate oxidase homolog 1-like	Ethylene Biosynthesis	F:dioxygenase activity	334.588	316.919	434.251	477.692	176.429	533.625	755.595	685.029
DEGs	PB.11137	NA	NA	NA	NA	9	9-cis-epoxycarotenoid dioxygenase	ABA Biosynthesis	C:chloroplast stroma; F:carotenoid dioxygenase activity; P:carotene catabolic process	196.562	204.286	237.302	254.346	118.414	438.686	577.415	519.205
DEGs	PB.3194	NA	NA	NA	NA	9	probable 9-cis-epoxycarotenoid dioxygenase NCED5, chloroplastic	ABA Biosynthesis	P:response to water deprivation; C:chloroplast stroma; P:abscisic acid biosynthetic process; P:response to abscisic acid; P:carotene catabolic process; F:9-cis-epoxycarotenoid dioxygenase activity; F:metal ion binding; P:oxidation-reduction process	266.664	275.54	325.459	348.932	156.524	573.333	758.017	692.519
DEGs	PB.10940	NA	NA	NA	NA	9	probable indole-3-acetic acid-amido synthetase GH3.1	Auxin conjugation		7.04805	8.79818	12.2403	16.8057	3.90558	21.7279	50.0766	31.4926
DEGs	PB.9904					9	4-coumarate--CoA ligase 1	Anthocyanin	F:ATP binding; P:phenylpropanoid metabolic process; F:4-coumarate-CoA ligase activity	16.8958	16.4084	24.1016	20.3958	3.49178	11.084	70.1421	48.5902
DEGs	PB.2962					9	4-coumarate--CoA ligase 2	Anthocyanin	F:4-coumarate-CoA ligase activity	11.0788	10.5937	12.0406	10.3249	4.18994	10.3906	29.6703	22.2221
DEGs	PB.482					9	4-coumarate--CoA ligase-like 7	Anthocyanin	C:integral component of membrane; F:4-coumarate-CoA ligase activity	19.8992	20.5692	21.1291	25.0241	15.743	28.3176	28.7922	34.5395
DEGs	PB.3931					9	anthocyanidin 3-O-glucoside 2''-O-glucosyltransferase-like	Anthocyanin	F:UDP-glycosyltransferase activity; F:transferase activity, transferring hexosyl groups; C:intracellular membrane-bounded organelle	22.915	20.2666	22.489	20.336	15.7901	27.031	51.8319	39.1666
DEGs	PB.2715					9	chalcone isomerase	Anthocyanin	P:flavonoid biosynthetic process; F:chalcone isomerase activity	89.7647	80.7158	81.2194	73.5452	69.2303	74.6043	151.035	109.869
DEGs	PB.5959					9	chalcone isomerase	Anthocyanin	F:intramolecular lyase activity	193.011	190.847	200.355	186.593	113.519	141.148	507.572	354.577
DEGs	PB.10264					9	chalcone isomerase	Anthocyanin	P:flavonoid biosynthetic process; F:chalcone isomerase activity	93.6165	82.8777	81.9561	74.9985	74.8147	75.888	152.515	111.033
DEGs	PB.103					9	chalcone synthase	Anthocyanin	P:flavonoid biosynthetic process; F:naringenin-chalcone synthase activity	221.068	250.437	332.948	289.885	20.1211	155.123	896.759	672.787
DEGs	PB.6264					9	chalcone synthase	Anthocyanin	P:flavonoid biosynthetic process; F:naringenin-chalcone synthase activity	178.506	169.358	175.816	133.44	139.196	119.893	369.619	344.776
DEGs	PB.6433					9	chalcone synthase	Anthocyanin	P:flavonoid biosynthetic process; F:naringenin-chalcone synthase activity	170.777	156.119	154.691	114.086	135.41	102.058	341.84	315.302
DEGs	PB.7968					9	chalcone synthase	Anthocyanin	P:flavonoid biosynthetic process; C:integral component of membrane; F:naringenin-chalcone synthase activity	175.448	202.551	264.831	230.303	15.9055	119.941	712.19	529.003
DEGs	PB.14184					9	chalcone synthase	Anthocyanin	P:flavonoid biosynthetic process; F:naringenin-chalcone synthase activity	121.998	118.66	134.14	103.463	95.6668	111.974	238.598	213.911
DEGs	PB.1309					9	dihydroflavonol 4-reductase	Anthocyanin	C:integral component of membrane; F:dihydrokaempferol 4-reductase activity; F:coenzyme binding; P:oxidation-reduction process	137.042	119.146	122.887	102.752	99.8858	95.1363	293.337	235.529
DEGs	PB.8840					9	dihydroflavonol 4-reductase	Anthocyanin	C:integral component of membrane; F:dihydrokaempferol 4-reductase activity; F:coenzyme binding; P:oxidation-reduction process	157.767	137.468	143.365	119.635	113.71	109.712	348.555	280.552
DEGs	PB.9046					9	dihydroflavonol 4-reductase	Anthocyanin	C:integral component of membrane; F:dihydrokaempferol 4-reductase activity; F:coenzyme binding; P:oxidation-reduction process	140.173	117.488	122.429	99.3658	105.047	95.0181	285.909	225.136
DEGs	PB.1073					9	flavanone 3-hydroxylase	Anthocyanin	F:naringenin 3-dioxygenase activity; F:metal ion binding; P:oxidation-reduction process	219.835	206.048	303.649	267.244	80.0082	289.317	633.057	598.297
DEGs	PB.7103					9	flavanone 3-hydroxylase	Anthocyanin	F:naringenin 3-dioxygenase activity; F:metal ion binding; P:oxidation-reduction process	258.865	240.449	352.551	314.965	95.2548	332.053	766.526	728.981
DEGs	PB.7575					9	flavanone 3-hydroxylase	Anthocyanin	F:naringenin 3-dioxygenase activity; F:metal ion binding; P:oxidation-reduction process	262.235	240.848	357.656	315.766	95.6332	343.242	749.922	705.589
DEGs	PB.15193					9	flavanone 3-hydroxylase	Anthocyanin	F:metal ion binding; F:dioxygenase activity; P:oxidation-reduction process	245.222	230.885	342.68	293.297	87.1703	314.021	701.629	658.494
DEGs	PB.3686					9	flavonoid 3',5'-hydroxylase	Anthocyanin	F:monooxygenase activity; F:iron ion binding; C:integral component of membrane; F:oxidoreductase activity, acting on paired donors, with incorporation or reduction of molecular oxygen; F:heme binding; P:oxidation-reduction process	405.767	364.054	539.364	500.99	130.144	585.85	1095.85	1265.26
DEGs	PB.4787					9	flavonoid 3',5'-hydroxylase	Anthocyanin	F:monooxygenase activity; F:iron ion binding; C:integral component of membrane; F:oxidoreductase activity, acting on paired donors, with incorporation or reduction of molecular oxygen; F:heme binding; P:oxidation-reduction process	348.956	317.151	460.904	441.115	106.96	489.943	916.528	1108.7
DEGs	PB.13380					9	flavonoid 3',5'-hydroxylase	Anthocyanin	F:monooxygenase activity; F:iron ion binding; C:integral component of membrane; F:oxidoreductase activity, acting on paired donors, with incorporation or reduction of molecular oxygen; F:heme binding; P:oxidation-reduction process	306.555	279.117	405.371	387.576	93.9197	430.896	805.261	974.517
DEGs	PB.13553					9	flavonoid 3',5'-hydroxylase	Anthocyanin	F:iron ion binding; C:integral component of membrane; F:oxidoreductase activity, acting on paired donors, with incorporation or reduction of molecular oxygen, NAD(P)H as one donor, and incorporation of one atom of oxygen; F:heme binding; P:oxidation-reduction process	171.315	155.16	220.641	214.987	53.8666	248.525	452.534	534.202
DEGs	PB.10582					9	flavonoid 3',5'-hydroxylase 2	Anthocyanin	F:iron ion binding; C:integral component of membrane; F:oxidoreductase activity, acting on paired donors, with incorporation or reduction of molecular oxygen, NAD(P)H as one donor, and incorporation of one atom of oxygen; F:heme binding; P:oxidation-reduction process	1.1109	0.880923	0.936787	0.927791	0.047521	0.413606	4.37673	2.92833
DEGs	PB.1285					9	flavonoid 3'-hydroxylase	Anthocyanin	F:iron ion binding; C:integral component of membrane; F:oxidoreductase activity, acting on paired donors, with incorporation or reduction of molecular oxygen, NAD(P)H as one donor, and incorporation of one atom of oxygen; F:heme binding; P:oxidation-reduction process	44.5801	41.6111	52.9815	40.2422	19.6621	28.532	133.999	142.208
DEGs	PB.8864					9	flavonoid 3'-hydroxylase	Anthocyanin	F:iron ion binding; C:integral component of membrane; F:oxidoreductase activity, acting on paired donors, with incorporation or reduction of molecular oxygen, NAD(P)H as one donor, and incorporation of one atom of oxygen; F:heme binding; P:oxidation-reduction process	51.7075	46.2058	58.0288	45.2474	24.16	32.1777	152.995	158.082
DEGs	PB.9023					9	flavonoid 3'-hydroxylase	Anthocyanin	F:iron ion binding; C:integral component of membrane; F:oxidoreductase activity, acting on paired donors, with incorporation or reduction of molecular oxygen, NAD(P)H as one donor, and incorporation of one atom of oxygen; F:heme binding; P:oxidation-reduction process	50.5992	45.0369	55.7681	44.382	23.1604	31.9323	145.933	152.117
DEGs	PB.7791					9	flavonol 3-sulfotransferase	Anthocyanin	F:sulfotransferase activity	0.768109	0.496477	0.742508	0.75355	0.799537	1.39958	3.59951	3.07117
DEGs	PB.11575					9	kaempferol 3-O-beta-D-galactosyltransferase-like	Anthocyanin	P:anthocyanin-containing compound biosynthetic process; F:kaempferol 3-O-galactosyltransferase activity; F:cyanidin 3-O-galactosyltransferase activity; F:quercetin 3-O-beta:-D-galactosyltransferase activity	113.328	115.623	166.042	140.554	19.3125	94.7011	428.841	342.408
DEGs	PB.12033					9	kaempferol 3-O-beta-D-galactosyltransferase-like	Anthocyanin	F:DNA binding; F:ATP binding; P:anthocyanin-containing compound biosynthetic process; F:hydrolase activity; F:cyanidin 3-O-galactosyltransferase activity	154.167	162.721	216.615	189.954	28.6136	135.388	551.107	462.727
DEGs	PB.435					9	leucoanthocyanidin dioxygenase	Anthocyanin	P:anthocyanin-containing compound biosynthetic process; F:L-ascorbic acid binding; P:pigmentation; F:metal ion binding; F:oxidoreductase activity, acting on paired donors, with incorporation or reduction of molecular oxygen, with 2-oxoglutarate as one donor, and the other dehydrogenated; F:leucocyanidin oxygenase activity; P:oxidation-reduction process	232.332	250.845	340.747	297.859	20.6884	173.514	913.233	663.73
DEGs	PB.3772					9	phenylalanine ammonia-lyase	Anthocyanin	C:cytoplasm; P:L-phenylalanine catabolic process; P:cinnamic acid biosynthetic process; F:phenylalanine ammonia-lyase activity	25.2191	23.6019	35.7025	30.0602	3.12924	13.5273	108.359	55.4967
DEGs	PB.4323					9	Phenylalanine ammonia-lyase	Anthocyanin	C:cytoplasm; P:L-phenylalanine catabolic process; P:cinnamic acid biosynthetic process; F:phenylalanine ammonia-lyase activity	59.1751	63.1467	74.778	69.1063	30.4657	52.1911	189.583	128.397
DEGs	PB.13313					9	phenylalanine ammonia-lyase	Anthocyanin	C:cytoplasm; P:L-phenylalanine catabolic process; P:cinnamic acid biosynthetic process; F:phenylalanine ammonia-lyase activity	24.1308	25.0626	35.3368	29.6072	2.91068	12.8749	106.108	53.4105
DEGs	PB.13322					9	Phenylalanine ammonia-lyase	Anthocyanin	C:cytoplasm; P:L-phenylalanine catabolic process; P:cinnamic acid biosynthetic process; F:phenylalanine ammonia-lyase activity	42.2465	39.8403	52.5635	45.1602	10.8782	23.5173	136.073	86.3701
DEGs	PB.4960					9	putative anthocyanidin reductase	Anthocyanin	F:dihydrokaempferol 4-reductase activity; F:coenzyme binding; P:oxidation-reduction process	32.1328	35.2832	47.4142	52.8983	16.2165	66.3842	101.29	81.4583
DEGs	PB.3064					9	UDP-glucose: flavonoid 3-O-glucosyltransferase	Anthocyanin	P:anthocyanin-containing compound biosynthetic process; F:cyanidin 3-O-galactosyltransferase activity	38.2513	38.4277	30.1215	38.4346	20.0852	36.457	46.1034	47.986
DEGs	PB.3958					9	UDP-glucose: flavonoid 3-O-glucosyltransferase	Anthocyanin	P:anthocyanin-containing compound biosynthetic process; F:cyanidin 3-O-galactosyltransferase activity	155.943	163.755	221.878	194.488	24.9828	141.471	582.517	455.916
DEGs	PB.12357					9	UDP-glucose: flavonoid 3-O-glucosyltransferase	Anthocyanin	P:anthocyanin-containing compound biosynthetic process; F:cyanidin 3-O-galactosyltransferase activity	184.117	192.091	254.485	227.732	32.4558	164.978	670.619	543.437
DEGs	PB.1706					9	L10-interacting MYB domain-containing protein	Anthocyanin regulation		15.5988	13.8608	15.7717	16.1783	10.9455	21.7606	26.1898	27.3968
DEGs	PB.5652					9	L10-interacting MYB domain-containing protein	Anthocyanin regulation		7.34218	6.53252	6.77725	7.27749	5.14108	9.40922	10.8261	11.3266
DEGs	PB.7366					9	myb-related protein 306-like	Anthocyanin regulation	F:DNA-binding transcription factor activity; C:nucleus; P:response to stress; P:response to auxin; P:cell differentiation; F:sequence-specific DNA binding; F:transcription regulatory region DNA binding; P:response to other organism	26.4596	30.6851	43.4413	45.8561	11.2597	30.3239	41.4443	44.6933		1.6418	1.49441
DEGs	PB.15158					9	myb-related protein 308-like	Anthocyanin regulation	F:DNA-binding transcription factor activity; C:nucleus; P:regulation of transcription, DNA-templated; P:cell differentiation; F:sequence-specific DNA binding; F:transcription regulatory region DNA binding	3.97913	4.51599	5.76704	5.18244	0.386964	1.90119	20.8219	17.5384		1.44932	1.14758
DEGs	PB.9591					9	transcription factor bHLH137	Anthocyanin regulation	F:DNA-binding transcription factor activity; C:nucleus; P:regulation of transcription, DNA-templated; F:protein dimerization activity	576.797	594.017	745.237	711.809	481.196	856.194	896.195	1086.86
DEGs	PB.15189					9	transcription factor bHLH137	Anthocyanin regulation	F:DNA-binding transcription factor activity; C:nucleus; P:regulation of transcription, DNA-templated; F:protein dimerization activity	438.396	473.647	583.927	550.271	352.421	649.748	686.543	823.708
DEGs	PB.771					9	transcription factor bHLH149-like	Anthocyanin regulation	C:membrane; C:integral component of membrane; F:protein dimerization activity	25.2977	32.0636	36.8845	45.7864	9.07425	18.5752	39.3106	43.2655		1.45802	1.42799
DEGs&after ethephon application	PB.12590		yes			9	transcription factor bHLH93-like	Anthocyanin regulation	F:protein dimerization activity	6.63035	7.14359	11.1524	16.9743	3.13134	16.9108	25.3933	26.8101		1.68203	2.37616
DEGs	PB.11494					9	transcription factor MYB7-like isoform X1	Anthocyanin regulation	F:DNA-binding transcription factor activity; C:nucleus; P:regulation of transcription, DNA-templated; P:cell differentiation; F:sequence-specific DNA binding; F:transcription regulatory region DNA binding	20.4266	19.0823	30.5756	20.2604	4.77938	17.4181	81.6597	55.8758		1.49686	1.06174
DEGs	PB.3610					9	heterodimeric geranylgeranyl pyrophosphate synthase small subunit, chloroplastic-like	Carotenoid bio	F:prenyltransferase activity; P:isoprenoid biosynthetic process	101.813	92.496	131.394	122.29	30.1835	98.0917	159.558	139.294
DEGs	PB.13174					9	heterodimeric geranylgeranyl pyrophosphate synthase small subunit, chloroplastic-like	Carotenoid bio	F:dimethylallyltranstransferase activity; P:isoprenoid biosynthetic process	70.8154	64.2123	90.245	81.7683	23.1259	63.0873	100.171	94.7549
DEGs	PB.3217					9	pheophorbide a oxygenase, chloroplastic	Chlorophyll catabolic	F:chlorophyllide a oxygenase [overall] activity; C:integral component of membrane; F:2 iron, 2 sulfur cluster binding; P:oxidation-reduction process	46.8832	46.6158	48.7477	53.5078	43.0761	77.5686	84.2771	98.7299
DEGs	PB.11128					9	pheophorbide a oxygenase, chloroplastic	Chlorophyll catabolic	P:cell death; C:chloroplast thylakoid; P:defense response to bacterium, incompatible interaction; P:flower development; C:chloroplast envelope; P:fruit development; F:chlorophyllide a oxygenase [overall] activity; P:chlorophyll catabolic process; C:integral component of membrane; F:pheophorbide a oxygenase activity; F:2 iron, 2 sulfur cluster binding; P:oxidation-reduction process	41.7416	40.7266	44.1728	47.0234	38.4078	68.5297	74.5573	88.4591
