# Supplementary material for: Ethylene promotes fruit ripening initiation by downregulating photosynthesis, enhancing abscisic acid and suppressing jasmonic acid in blueberry (Vaccinium ashei)
Source: BMC Plant Biol. 2024 May 18;24:418. doi: 10.1186/s12870-024-05106-4 (PMC11102277; doi:10.1186/s12870-024-05106-4)
Supplement: Supplementary file 9 — Supplementary Material 9 [file 12870_2024_5106_MOESM9_ESM.xlsx]

## Sheet: Sheet1
Table S7. Speraman's rank correlation analysis between hormone concenterations and gene expression of anthocyanin biosynthesis, metabolism, and regulation-, carotenoid biosynthesis-, and chlorophyll catabolism-related transcripts during ripening
Variable 1			Variable 2
PB#	Description	Category	PB#	Description	Category	Spearman ρ	Prob>|ρ|
	ABA	ABA_Hormone		Ethylene	Ethylene_Hormone	0.9487	0.0513
PB.1536	4-coumarate--CoA ligase-like 5	Anthocyanin		Ethylene	Ethylene_Hormone	-0.9487	0.0513
PB.9904	4-coumarate--CoA ligase 1	Anthocyanin		Ethylene	Ethylene_Hormone	0.9487	0.0513
PB.3931	anthocyanidin 3-O-glucoside 2''-O-glucosyltransferase-like	Anthocyanin		Ethylene	Ethylene_Hormone	0.9487	0.0513
PB.2715	chalcone isomerase	Anthocyanin		Ethylene	Ethylene_Hormone	0.9487	0.0513
PB.10264	chalcone isomerase	Anthocyanin		Ethylene	Ethylene_Hormone	0.9487	0.0513
PB.103	chalcone synthase	Anthocyanin		Ethylene	Ethylene_Hormone	0.9487	0.0513
PB.7968	chalcone synthase	Anthocyanin		Ethylene	Ethylene_Hormone	0.9487	0.0513
PB.14184	chalcone synthase	Anthocyanin		Ethylene	Ethylene_Hormone	0.9487	0.0513
PB.1073	flavanone 3-hydroxylase	Anthocyanin		Ethylene	Ethylene_Hormone	0.9487	0.0513
PB.7103	flavanone 3-hydroxylase	Anthocyanin		Ethylene	Ethylene_Hormone	0.9487	0.0513
PB.7575	flavanone 3-hydroxylase	Anthocyanin		Ethylene	Ethylene_Hormone	0.9487	0.0513
PB.15193	flavanone 3-hydroxylase	Anthocyanin		Ethylene	Ethylene_Hormone	0.9487	0.0513
PB.11575	kaempferol 3-O-beta-D-galactosyltransferase-like	Anthocyanin		Ethylene	Ethylene_Hormone	0.9487	0.0513
PB.12033	kaempferol 3-O-beta-D-galactosyltransferase-like	Anthocyanin		Ethylene	Ethylene_Hormone	0.9487	0.0513
PB.435	leucoanthocyanidin dioxygenase	Anthocyanin		Ethylene	Ethylene_Hormone	0.9487	0.0513
PB.3772	phenylalanine ammonia-lyase	Anthocyanin		Ethylene	Ethylene_Hormone	0.9487	0.0513
PB.4323	Phenylalanine ammonia-lyase	Anthocyanin		Ethylene	Ethylene_Hormone	0.9487	0.0513
PB.13313	phenylalanine ammonia-lyase	Anthocyanin		Ethylene	Ethylene_Hormone	0.9487	0.0513
PB.13322	Phenylalanine ammonia-lyase	Anthocyanin		Ethylene	Ethylene_Hormone	0.9487	0.0513
PB.4960	putative anthocyanidin reductase	Anthocyanin		Ethylene	Ethylene_Hormone	0.9487	0.0513
PB.3958	UDP-glucose: flavonoid 3-O-glucosyltransferase	Anthocyanin		Ethylene	Ethylene_Hormone	0.9487	0.0513
PB.12357	UDP-glucose: flavonoid 3-O-glucosyltransferase	Anthocyanin		Ethylene	Ethylene_Hormone	0.9487	0.0513
PB.5959	chalcone isomerase	Anthocyanin		Ethylene	Ethylene_Hormone	0.9487	0.0513
PB.3319	Two-component response regulator like	Anthocyanin metabolism		Ethylene	Ethylene_Hormone	-0.9487	0.0513
PB.11971	WD repeat and HMG-box DNA-binding protein like	Anthocyanin regulation		Ethylene	Ethylene_Hormone	0.9487	0.0513
PB.2521	transcription factor bHLH3	Anthocyanin regulation		Ethylene	Ethylene_Hormone	-0.9487	0.0513
PB.11494	transcription factor MYB7-like isoform X1	Anthocyanin regulation		Ethylene	Ethylene_Hormone	0.9487	0.0513
PB.7484	carotenoid cleavage dioxygenase	Carotenoid bio		Ethylene	Ethylene_Hormone	-0.9487	0.0513
PB.3610	heterodimeric geranylgeranyl pyrophosphate synthase small subunit, chloroplastic-like	Carotenoid bio		Ethylene	Ethylene_Hormone	0.9487	0.0513
PB.13174	heterodimeric geranylgeranyl pyrophosphate synthase small subunit, chloroplastic-like	Carotenoid bio		Ethylene	Ethylene_Hormone	0.9487	0.0513
PB.2313	protein stay-green, chloroplastic	Chlorophyll catabolic		Ethylene	Ethylene_Hormone	0.9487	0.0513
PB.1309	dihydroflavonol 4-reductase	Anthocyanin	PB.9904	4-coumarate--CoA ligase 1	Anthocyanin	0.8	0.2
PB.13380	flavonoid 3',5'-hydroxylase	Anthocyanin	PB.9904	4-coumarate--CoA ligase 1	Anthocyanin	0.8	0.2
PB.13553	flavonoid 3',5'-hydroxylase	Anthocyanin	PB.9904	4-coumarate--CoA ligase 1	Anthocyanin	0.8	0.2
PB.1285	flavonoid 3'-hydroxylase	Anthocyanin	PB.9904	4-coumarate--CoA ligase 1	Anthocyanin	0.8	0.2
PB.8864	flavonoid 3'-hydroxylase	Anthocyanin	PB.9904	4-coumarate--CoA ligase 1	Anthocyanin	0.8	0.2
PB.9023	flavonoid 3'-hydroxylase	Anthocyanin	PB.9904	4-coumarate--CoA ligase 1	Anthocyanin	0.8	0.2
PB.6264	chalcone synthase	Anthocyanin	PB.9904	4-coumarate--CoA ligase 1	Anthocyanin	0.8	0.2
PB.6433	chalcone synthase	Anthocyanin	PB.9904	4-coumarate--CoA ligase 1	Anthocyanin	0.8	0.2
PB.8840	dihydroflavonol 4-reductase	Anthocyanin	PB.9904	4-coumarate--CoA ligase 1	Anthocyanin	0.8	0.2
PB.9046	dihydroflavonol 4-reductase	Anthocyanin	PB.9904	4-coumarate--CoA ligase 1	Anthocyanin	0.8	0.2
PB.3686	flavonoid 3',5'-hydroxylase	Anthocyanin	PB.9904	4-coumarate--CoA ligase 1	Anthocyanin	0.8	0.2
PB.4787	flavonoid 3',5'-hydroxylase	Anthocyanin	PB.9904	4-coumarate--CoA ligase 1	Anthocyanin	0.8	0.2
PB.6459	transcription factor bHLH153	Anthocyanin regulation	PB.9904	4-coumarate--CoA ligase 1	Anthocyanin	-0.8	0.2
PB.5294	transcription factor bHLH149-like	Anthocyanin regulation	PB.9904	4-coumarate--CoA ligase 1	Anthocyanin	-0.8	0.2
PB.11971	WD repeat and HMG-box DNA-binding protein like	Anthocyanin regulation	PB.9904	4-coumarate--CoA ligase 1	Anthocyanin	0.8	0.2
PB.2521	transcription factor bHLH3	Anthocyanin regulation	PB.9904	4-coumarate--CoA ligase 1	Anthocyanin	-0.8	0.2
PB.9591	transcription factor bHLH137	Anthocyanin regulation	PB.9904	4-coumarate--CoA ligase 1	Anthocyanin	0.8	0.2
PB.15189	transcription factor bHLH137	Anthocyanin regulation	PB.9904	4-coumarate--CoA ligase 1	Anthocyanin	0.8	0.2
PB.1015	carotenoid cleavage dioxygenase	Carotenoid bio	PB.9904	4-coumarate--CoA ligase 1	Anthocyanin	-0.8	0.2
PB.14880	farnesyl diphosphate synthase	Carotenoid bio	PB.9904	4-coumarate--CoA ligase 1	Anthocyanin	-0.8	0.2
PB.2313	protein stay-green, chloroplastic	Chlorophyll catabolic	PB.9904	4-coumarate--CoA ligase 1	Anthocyanin	0.8	0.2
PB.3217	pheophorbide a oxygenase, chloroplastic	Chlorophyll catabolic	PB.9904	4-coumarate--CoA ligase 1	Anthocyanin	0.8	0.2
PB.11128	pheophorbide a oxygenase, chloroplastic	Chlorophyll catabolic	PB.9904	4-coumarate--CoA ligase 1	Anthocyanin	0.8	0.2
PB.9904	4-coumarate--CoA ligase 1	Anthocyanin	PB.1536	4-coumarate--CoA ligase-like 5	Anthocyanin	-0.8	0.2
PB.3931	anthocyanidin 3-O-glucoside 2''-O-glucosyltransferase-like	Anthocyanin	PB.1536	4-coumarate--CoA ligase-like 5	Anthocyanin	-0.8	0.2
PB.2715	chalcone isomerase	Anthocyanin	PB.1536	4-coumarate--CoA ligase-like 5	Anthocyanin	-0.8	0.2
PB.10264	chalcone isomerase	Anthocyanin	PB.1536	4-coumarate--CoA ligase-like 5	Anthocyanin	-0.8	0.2
PB.103	chalcone synthase	Anthocyanin	PB.1536	4-coumarate--CoA ligase-like 5	Anthocyanin	-0.8	0.2
PB.7968	chalcone synthase	Anthocyanin	PB.1536	4-coumarate--CoA ligase-like 5	Anthocyanin	-0.8	0.2
PB.14184	chalcone synthase	Anthocyanin	PB.1536	4-coumarate--CoA ligase-like 5	Anthocyanin	-0.8	0.2
PB.1073	flavanone 3-hydroxylase	Anthocyanin	PB.1536	4-coumarate--CoA ligase-like 5	Anthocyanin	-0.8	0.2
PB.7103	flavanone 3-hydroxylase	Anthocyanin	PB.1536	4-coumarate--CoA ligase-like 5	Anthocyanin	-0.8	0.2
PB.7575	flavanone 3-hydroxylase	Anthocyanin	PB.1536	4-coumarate--CoA ligase-like 5	Anthocyanin	-0.8	0.2
PB.15193	flavanone 3-hydroxylase	Anthocyanin	PB.1536	4-coumarate--CoA ligase-like 5	Anthocyanin	-0.8	0.2
PB.11575	kaempferol 3-O-beta-D-galactosyltransferase-like	Anthocyanin	PB.1536	4-coumarate--CoA ligase-like 5	Anthocyanin	-0.8	0.2
PB.12033	kaempferol 3-O-beta-D-galactosyltransferase-like	Anthocyanin	PB.1536	4-coumarate--CoA ligase-like 5	Anthocyanin	-0.8	0.2
PB.435	leucoanthocyanidin dioxygenase	Anthocyanin	PB.1536	4-coumarate--CoA ligase-like 5	Anthocyanin	-0.8	0.2
PB.3772	phenylalanine ammonia-lyase	Anthocyanin	PB.1536	4-coumarate--CoA ligase-like 5	Anthocyanin	-0.8	0.2
PB.4323	Phenylalanine ammonia-lyase	Anthocyanin	PB.1536	4-coumarate--CoA ligase-like 5	Anthocyanin	-0.8	0.2
PB.13313	phenylalanine ammonia-lyase	Anthocyanin	PB.1536	4-coumarate--CoA ligase-like 5	Anthocyanin	-0.8	0.2
PB.13322	Phenylalanine ammonia-lyase	Anthocyanin	PB.1536	4-coumarate--CoA ligase-like 5	Anthocyanin	-0.8	0.2
PB.4960	putative anthocyanidin reductase	Anthocyanin	PB.1536	4-coumarate--CoA ligase-like 5	Anthocyanin	-0.8	0.2
PB.3958	UDP-glucose: flavonoid 3-O-glucosyltransferase	Anthocyanin	PB.1536	4-coumarate--CoA ligase-like 5	Anthocyanin	-0.8	0.2
PB.12357	UDP-glucose: flavonoid 3-O-glucosyltransferase	Anthocyanin	PB.1536	4-coumarate--CoA ligase-like 5	Anthocyanin	-0.8	0.2
PB.5959	chalcone isomerase	Anthocyanin	PB.1536	4-coumarate--CoA ligase-like 5	Anthocyanin	-0.8	0.2
PB.3319	Two-component response regulator like	Anthocyanin metabolism	PB.1536	4-coumarate--CoA ligase-like 5	Anthocyanin	0.8	0.2
PB.11696	WD repeat and HMG-box DNA-binding protein like	Anthocyanin regulation	PB.1536	4-coumarate--CoA ligase-like 5	Anthocyanin	-0.8	0.2
PB.11703	WD repeat and HMG-box DNA-binding protein like	Anthocyanin regulation	PB.1536	4-coumarate--CoA ligase-like 5	Anthocyanin	-0.8	0.2
PB.11494	transcription factor MYB7-like isoform X1	Anthocyanin regulation	PB.1536	4-coumarate--CoA ligase-like 5	Anthocyanin	-0.8	0.2
PB.7484	carotenoid cleavage dioxygenase	Carotenoid bio	PB.1536	4-coumarate--CoA ligase-like 5	Anthocyanin	0.8	0.2
PB.3610	heterodimeric geranylgeranyl pyrophosphate synthase small subunit, chloroplastic-like	Carotenoid bio	PB.1536	4-coumarate--CoA ligase-like 5	Anthocyanin	-0.8	0.2
PB.13174	heterodimeric geranylgeranyl pyrophosphate synthase small subunit, chloroplastic-like	Carotenoid bio	PB.1536	4-coumarate--CoA ligase-like 5	Anthocyanin	-0.8	0.2
PB.1309	dihydroflavonol 4-reductase	Anthocyanin	PB.3931	anthocyanidin 3-O-glucoside 2''-O-glucosyltransferase-like	Anthocyanin	0.8	0.2
PB.13380	flavonoid 3',5'-hydroxylase	Anthocyanin	PB.3931	anthocyanidin 3-O-glucoside 2''-O-glucosyltransferase-like	Anthocyanin	0.8	0.2
PB.13553	flavonoid 3',5'-hydroxylase	Anthocyanin	PB.3931	anthocyanidin 3-O-glucoside 2''-O-glucosyltransferase-like	Anthocyanin	0.8	0.2
PB.1285	flavonoid 3'-hydroxylase	Anthocyanin	PB.3931	anthocyanidin 3-O-glucoside 2''-O-glucosyltransferase-like	Anthocyanin	0.8	0.2
PB.8864	flavonoid 3'-hydroxylase	Anthocyanin	PB.3931	anthocyanidin 3-O-glucoside 2''-O-glucosyltransferase-like	Anthocyanin	0.8	0.2
PB.9023	flavonoid 3'-hydroxylase	Anthocyanin	PB.3931	anthocyanidin 3-O-glucoside 2''-O-glucosyltransferase-like	Anthocyanin	0.8	0.2
PB.6264	chalcone synthase	Anthocyanin	PB.3931	anthocyanidin 3-O-glucoside 2''-O-glucosyltransferase-like	Anthocyanin	0.8	0.2
PB.6433	chalcone synthase	Anthocyanin	PB.3931	anthocyanidin 3-O-glucoside 2''-O-glucosyltransferase-like	Anthocyanin	0.8	0.2
PB.8840	dihydroflavonol 4-reductase	Anthocyanin	PB.3931	anthocyanidin 3-O-glucoside 2''-O-glucosyltransferase-like	Anthocyanin	0.8	0.2
PB.9046	dihydroflavonol 4-reductase	Anthocyanin	PB.3931	anthocyanidin 3-O-glucoside 2''-O-glucosyltransferase-like	Anthocyanin	0.8	0.2
PB.3686	flavonoid 3',5'-hydroxylase	Anthocyanin	PB.3931	anthocyanidin 3-O-glucoside 2''-O-glucosyltransferase-like	Anthocyanin	0.8	0.2
PB.4787	flavonoid 3',5'-hydroxylase	Anthocyanin	PB.3931	anthocyanidin 3-O-glucoside 2''-O-glucosyltransferase-like	Anthocyanin	0.8	0.2
PB.6459	transcription factor bHLH153	Anthocyanin regulation	PB.3931	anthocyanidin 3-O-glucoside 2''-O-glucosyltransferase-like	Anthocyanin	-0.8	0.2
PB.5294	transcription factor bHLH149-like	Anthocyanin regulation	PB.3931	anthocyanidin 3-O-glucoside 2''-O-glucosyltransferase-like	Anthocyanin	-0.8	0.2
PB.11971	WD repeat and HMG-box DNA-binding protein like	Anthocyanin regulation	PB.3931	anthocyanidin 3-O-glucoside 2''-O-glucosyltransferase-like	Anthocyanin	0.8	0.2
PB.2521	transcription factor bHLH3	Anthocyanin regulation	PB.3931	anthocyanidin 3-O-glucoside 2''-O-glucosyltransferase-like	Anthocyanin	-0.8	0.2
PB.9591	transcription factor bHLH137	Anthocyanin regulation	PB.3931	anthocyanidin 3-O-glucoside 2''-O-glucosyltransferase-like	Anthocyanin	0.8	0.2
PB.15189	transcription factor bHLH137	Anthocyanin regulation	PB.3931	anthocyanidin 3-O-glucoside 2''-O-glucosyltransferase-like	Anthocyanin	0.8	0.2
PB.1015	carotenoid cleavage dioxygenase	Carotenoid bio	PB.3931	anthocyanidin 3-O-glucoside 2''-O-glucosyltransferase-like	Anthocyanin	-0.8	0.2
PB.14880	farnesyl diphosphate synthase	Carotenoid bio	PB.3931	anthocyanidin 3-O-glucoside 2''-O-glucosyltransferase-like	Anthocyanin	-0.8	0.2
PB.2313	protein stay-green, chloroplastic	Chlorophyll catabolic	PB.3931	anthocyanidin 3-O-glucoside 2''-O-glucosyltransferase-like	Anthocyanin	0.8	0.2
PB.3217	pheophorbide a oxygenase, chloroplastic	Chlorophyll catabolic	PB.3931	anthocyanidin 3-O-glucoside 2''-O-glucosyltransferase-like	Anthocyanin	0.8	0.2
PB.11128	pheophorbide a oxygenase, chloroplastic	Chlorophyll catabolic	PB.3931	anthocyanidin 3-O-glucoside 2''-O-glucosyltransferase-like	Anthocyanin	0.8	0.2
PB.3610	heterodimeric geranylgeranyl pyrophosphate synthase small subunit, chloroplastic-like	Carotenoid bio	PB.1015	carotenoid cleavage dioxygenase	Carotenoid bio	-0.8	0.2
PB.13174	heterodimeric geranylgeranyl pyrophosphate synthase small subunit, chloroplastic-like	Carotenoid bio	PB.1015	carotenoid cleavage dioxygenase	Carotenoid bio	-0.8	0.2
PB.1015	carotenoid cleavage dioxygenase	Carotenoid bio	PB.7484	carotenoid cleavage dioxygenase	Carotenoid bio	0.8	0.2
PB.14880	farnesyl diphosphate synthase	Carotenoid bio	PB.7484	carotenoid cleavage dioxygenase	Carotenoid bio	0.8	0.2
PB.2313	protein stay-green, chloroplastic	Chlorophyll catabolic	PB.7484	carotenoid cleavage dioxygenase	Carotenoid bio	-0.8	0.2
PB.3217	pheophorbide a oxygenase, chloroplastic	Chlorophyll catabolic	PB.7484	carotenoid cleavage dioxygenase	Carotenoid bio	-0.8	0.2
PB.11128	pheophorbide a oxygenase, chloroplastic	Chlorophyll catabolic	PB.7484	carotenoid cleavage dioxygenase	Carotenoid bio	-0.8	0.2
PB.1309	dihydroflavonol 4-reductase	Anthocyanin	PB.10264	chalcone isomerase	Anthocyanin	0.8	0.2
PB.13380	flavonoid 3',5'-hydroxylase	Anthocyanin	PB.10264	chalcone isomerase	Anthocyanin	0.8	0.2
PB.13553	flavonoid 3',5'-hydroxylase	Anthocyanin	PB.10264	chalcone isomerase	Anthocyanin	0.8	0.2
PB.1285	flavonoid 3'-hydroxylase	Anthocyanin	PB.10264	chalcone isomerase	Anthocyanin	0.8	0.2
PB.8864	flavonoid 3'-hydroxylase	Anthocyanin	PB.10264	chalcone isomerase	Anthocyanin	0.8	0.2
PB.9023	flavonoid 3'-hydroxylase	Anthocyanin	PB.10264	chalcone isomerase	Anthocyanin	0.8	0.2
PB.6264	chalcone synthase	Anthocyanin	PB.10264	chalcone isomerase	Anthocyanin	0.8	0.2
PB.6433	chalcone synthase	Anthocyanin	PB.10264	chalcone isomerase	Anthocyanin	0.8	0.2
PB.8840	dihydroflavonol 4-reductase	Anthocyanin	PB.10264	chalcone isomerase	Anthocyanin	0.8	0.2
PB.9046	dihydroflavonol 4-reductase	Anthocyanin	PB.10264	chalcone isomerase	Anthocyanin	0.8	0.2
PB.3686	flavonoid 3',5'-hydroxylase	Anthocyanin	PB.10264	chalcone isomerase	Anthocyanin	0.8	0.2
PB.4787	flavonoid 3',5'-hydroxylase	Anthocyanin	PB.10264	chalcone isomerase	Anthocyanin	0.8	0.2
PB.6459	transcription factor bHLH153	Anthocyanin regulation	PB.10264	chalcone isomerase	Anthocyanin	-0.8	0.2
PB.5294	transcription factor bHLH149-like	Anthocyanin regulation	PB.10264	chalcone isomerase	Anthocyanin	-0.8	0.2
PB.11971	WD repeat and HMG-box DNA-binding protein like	Anthocyanin regulation	PB.10264	chalcone isomerase	Anthocyanin	0.8	0.2
PB.2521	transcription factor bHLH3	Anthocyanin regulation	PB.10264	chalcone isomerase	Anthocyanin	-0.8	0.2
PB.9591	transcription factor bHLH137	Anthocyanin regulation	PB.10264	chalcone isomerase	Anthocyanin	0.8	0.2
PB.15189	transcription factor bHLH137	Anthocyanin regulation	PB.10264	chalcone isomerase	Anthocyanin	0.8	0.2
PB.1015	carotenoid cleavage dioxygenase	Carotenoid bio	PB.10264	chalcone isomerase	Anthocyanin	-0.8	0.2
PB.14880	farnesyl diphosphate synthase	Carotenoid bio	PB.10264	chalcone isomerase	Anthocyanin	-0.8	0.2
PB.2313	protein stay-green, chloroplastic	Chlorophyll catabolic	PB.10264	chalcone isomerase	Anthocyanin	0.8	0.2
PB.3217	pheophorbide a oxygenase, chloroplastic	Chlorophyll catabolic	PB.10264	chalcone isomerase	Anthocyanin	0.8	0.2
PB.11128	pheophorbide a oxygenase, chloroplastic	Chlorophyll catabolic	PB.10264	chalcone isomerase	Anthocyanin	0.8	0.2
PB.1309	dihydroflavonol 4-reductase	Anthocyanin	PB.2715	chalcone isomerase	Anthocyanin	0.8	0.2
PB.13380	flavonoid 3',5'-hydroxylase	Anthocyanin	PB.2715	chalcone isomerase	Anthocyanin	0.8	0.2
PB.13553	flavonoid 3',5'-hydroxylase	Anthocyanin	PB.2715	chalcone isomerase	Anthocyanin	0.8	0.2
PB.1285	flavonoid 3'-hydroxylase	Anthocyanin	PB.2715	chalcone isomerase	Anthocyanin	0.8	0.2
PB.8864	flavonoid 3'-hydroxylase	Anthocyanin	PB.2715	chalcone isomerase	Anthocyanin	0.8	0.2
PB.9023	flavonoid 3'-hydroxylase	Anthocyanin	PB.2715	chalcone isomerase	Anthocyanin	0.8	0.2
PB.6264	chalcone synthase	Anthocyanin	PB.2715	chalcone isomerase	Anthocyanin	0.8	0.2
PB.6433	chalcone synthase	Anthocyanin	PB.2715	chalcone isomerase	Anthocyanin	0.8	0.2
PB.8840	dihydroflavonol 4-reductase	Anthocyanin	PB.2715	chalcone isomerase	Anthocyanin	0.8	0.2
PB.9046	dihydroflavonol 4-reductase	Anthocyanin	PB.2715	chalcone isomerase	Anthocyanin	0.8	0.2
PB.3686	flavonoid 3',5'-hydroxylase	Anthocyanin	PB.2715	chalcone isomerase	Anthocyanin	0.8	0.2
PB.4787	flavonoid 3',5'-hydroxylase	Anthocyanin	PB.2715	chalcone isomerase	Anthocyanin	0.8	0.2
PB.6459	transcription factor bHLH153	Anthocyanin regulation	PB.2715	chalcone isomerase	Anthocyanin	-0.8	0.2
PB.5294	transcription factor bHLH149-like	Anthocyanin regulation	PB.2715	chalcone isomerase	Anthocyanin	-0.8	0.2
PB.11971	WD repeat and HMG-box DNA-binding protein like	Anthocyanin regulation	PB.2715	chalcone isomerase	Anthocyanin	0.8	0.2
PB.2521	transcription factor bHLH3	Anthocyanin regulation	PB.2715	chalcone isomerase	Anthocyanin	-0.8	0.2
PB.9591	transcription factor bHLH137	Anthocyanin regulation	PB.2715	chalcone isomerase	Anthocyanin	0.8	0.2
PB.15189	transcription factor bHLH137	Anthocyanin regulation	PB.2715	chalcone isomerase	Anthocyanin	0.8	0.2
PB.1015	carotenoid cleavage dioxygenase	Carotenoid bio	PB.2715	chalcone isomerase	Anthocyanin	-0.8	0.2
PB.14880	farnesyl diphosphate synthase	Carotenoid bio	PB.2715	chalcone isomerase	Anthocyanin	-0.8	0.2
PB.2313	protein stay-green, chloroplastic	Chlorophyll catabolic	PB.2715	chalcone isomerase	Anthocyanin	0.8	0.2
PB.3217	pheophorbide a oxygenase, chloroplastic	Chlorophyll catabolic	PB.2715	chalcone isomerase	Anthocyanin	0.8	0.2
PB.11128	pheophorbide a oxygenase, chloroplastic	Chlorophyll catabolic	PB.2715	chalcone isomerase	Anthocyanin	0.8	0.2
PB.6264	chalcone synthase	Anthocyanin	PB.5959	chalcone isomerase	Anthocyanin	0.8	0.2
PB.6433	chalcone synthase	Anthocyanin	PB.5959	chalcone isomerase	Anthocyanin	0.8	0.2
PB.8840	dihydroflavonol 4-reductase	Anthocyanin	PB.5959	chalcone isomerase	Anthocyanin	0.8	0.2
PB.9046	dihydroflavonol 4-reductase	Anthocyanin	PB.5959	chalcone isomerase	Anthocyanin	0.8	0.2
PB.3686	flavonoid 3',5'-hydroxylase	Anthocyanin	PB.5959	chalcone isomerase	Anthocyanin	0.8	0.2
PB.4787	flavonoid 3',5'-hydroxylase	Anthocyanin	PB.5959	chalcone isomerase	Anthocyanin	0.8	0.2
PB.6459	transcription factor bHLH153	Anthocyanin regulation	PB.5959	chalcone isomerase	Anthocyanin	-0.8	0.2
PB.5294	transcription factor bHLH149-like	Anthocyanin regulation	PB.5959	chalcone isomerase	Anthocyanin	-0.8	0.2
PB.11971	WD repeat and HMG-box DNA-binding protein like	Anthocyanin regulation	PB.5959	chalcone isomerase	Anthocyanin	0.8	0.2
PB.2521	transcription factor bHLH3	Anthocyanin regulation	PB.5959	chalcone isomerase	Anthocyanin	-0.8	0.2
PB.9591	transcription factor bHLH137	Anthocyanin regulation	PB.5959	chalcone isomerase	Anthocyanin	0.8	0.2
PB.15189	transcription factor bHLH137	Anthocyanin regulation	PB.5959	chalcone isomerase	Anthocyanin	0.8	0.2
PB.1015	carotenoid cleavage dioxygenase	Carotenoid bio	PB.5959	chalcone isomerase	Anthocyanin	-0.8	0.2
PB.14880	farnesyl diphosphate synthase	Carotenoid bio	PB.5959	chalcone isomerase	Anthocyanin	-0.8	0.2
PB.2313	protein stay-green, chloroplastic	Chlorophyll catabolic	PB.5959	chalcone isomerase	Anthocyanin	0.8	0.2
PB.3217	pheophorbide a oxygenase, chloroplastic	Chlorophyll catabolic	PB.5959	chalcone isomerase	Anthocyanin	0.8	0.2
PB.11128	pheophorbide a oxygenase, chloroplastic	Chlorophyll catabolic	PB.5959	chalcone isomerase	Anthocyanin	0.8	0.2
PB.1309	dihydroflavonol 4-reductase	Anthocyanin	PB.103	chalcone synthase	Anthocyanin	0.8	0.2
PB.13380	flavonoid 3',5'-hydroxylase	Anthocyanin	PB.103	chalcone synthase	Anthocyanin	0.8	0.2
PB.13553	flavonoid 3',5'-hydroxylase	Anthocyanin	PB.103	chalcone synthase	Anthocyanin	0.8	0.2
PB.1285	flavonoid 3'-hydroxylase	Anthocyanin	PB.103	chalcone synthase	Anthocyanin	0.8	0.2
PB.8864	flavonoid 3'-hydroxylase	Anthocyanin	PB.103	chalcone synthase	Anthocyanin	0.8	0.2
PB.9023	flavonoid 3'-hydroxylase	Anthocyanin	PB.103	chalcone synthase	Anthocyanin	0.8	0.2
PB.6264	chalcone synthase	Anthocyanin	PB.103	chalcone synthase	Anthocyanin	0.8	0.2
PB.6433	chalcone synthase	Anthocyanin	PB.103	chalcone synthase	Anthocyanin	0.8	0.2
PB.8840	dihydroflavonol 4-reductase	Anthocyanin	PB.103	chalcone synthase	Anthocyanin	0.8	0.2
PB.9046	dihydroflavonol 4-reductase	Anthocyanin	PB.103	chalcone synthase	Anthocyanin	0.8	0.2
PB.3686	flavonoid 3',5'-hydroxylase	Anthocyanin	PB.103	chalcone synthase	Anthocyanin	0.8	0.2
PB.4787	flavonoid 3',5'-hydroxylase	Anthocyanin	PB.103	chalcone synthase	Anthocyanin	0.8	0.2
PB.6459	transcription factor bHLH153	Anthocyanin regulation	PB.103	chalcone synthase	Anthocyanin	-0.8	0.2
PB.5294	transcription factor bHLH149-like	Anthocyanin regulation	PB.103	chalcone synthase	Anthocyanin	-0.8	0.2
PB.11971	WD repeat and HMG-box DNA-binding protein like	Anthocyanin regulation	PB.103	chalcone synthase	Anthocyanin	0.8	0.2
PB.2521	transcription factor bHLH3	Anthocyanin regulation	PB.103	chalcone synthase	Anthocyanin	-0.8	0.2
PB.9591	transcription factor bHLH137	Anthocyanin regulation	PB.103	chalcone synthase	Anthocyanin	0.8	0.2
PB.15189	transcription factor bHLH137	Anthocyanin regulation	PB.103	chalcone synthase	Anthocyanin	0.8	0.2
PB.1015	carotenoid cleavage dioxygenase	Carotenoid bio	PB.103	chalcone synthase	Anthocyanin	-0.8	0.2
PB.14880	farnesyl diphosphate synthase	Carotenoid bio	PB.103	chalcone synthase	Anthocyanin	-0.8	0.2
PB.2313	protein stay-green, chloroplastic	Chlorophyll catabolic	PB.103	chalcone synthase	Anthocyanin	0.8	0.2
PB.3217	pheophorbide a oxygenase, chloroplastic	Chlorophyll catabolic	PB.103	chalcone synthase	Anthocyanin	0.8	0.2
PB.11128	pheophorbide a oxygenase, chloroplastic	Chlorophyll catabolic	PB.103	chalcone synthase	Anthocyanin	0.8	0.2
PB.1309	dihydroflavonol 4-reductase	Anthocyanin	PB.14184	chalcone synthase	Anthocyanin	0.8	0.2
PB.13380	flavonoid 3',5'-hydroxylase	Anthocyanin	PB.14184	chalcone synthase	Anthocyanin	0.8	0.2
PB.13553	flavonoid 3',5'-hydroxylase	Anthocyanin	PB.14184	chalcone synthase	Anthocyanin	0.8	0.2
PB.1285	flavonoid 3'-hydroxylase	Anthocyanin	PB.14184	chalcone synthase	Anthocyanin	0.8	0.2
PB.8864	flavonoid 3'-hydroxylase	Anthocyanin	PB.14184	chalcone synthase	Anthocyanin	0.8	0.2
PB.9023	flavonoid 3'-hydroxylase	Anthocyanin	PB.14184	chalcone synthase	Anthocyanin	0.8	0.2
PB.6264	chalcone synthase	Anthocyanin	PB.14184	chalcone synthase	Anthocyanin	0.8	0.2
PB.6433	chalcone synthase	Anthocyanin	PB.14184	chalcone synthase	Anthocyanin	0.8	0.2
PB.8840	dihydroflavonol 4-reductase	Anthocyanin	PB.14184	chalcone synthase	Anthocyanin	0.8	0.2
PB.9046	dihydroflavonol 4-reductase	Anthocyanin	PB.14184	chalcone synthase	Anthocyanin	0.8	0.2
PB.3686	flavonoid 3',5'-hydroxylase	Anthocyanin	PB.14184	chalcone synthase	Anthocyanin	0.8	0.2
PB.4787	flavonoid 3',5'-hydroxylase	Anthocyanin	PB.14184	chalcone synthase	Anthocyanin	0.8	0.2
PB.6459	transcription factor bHLH153	Anthocyanin regulation	PB.14184	chalcone synthase	Anthocyanin	-0.8	0.2
PB.5294	transcription factor bHLH149-like	Anthocyanin regulation	PB.14184	chalcone synthase	Anthocyanin	-0.8	0.2
PB.11971	WD repeat and HMG-box DNA-binding protein like	Anthocyanin regulation	PB.14184	chalcone synthase	Anthocyanin	0.8	0.2
PB.2521	transcription factor bHLH3	Anthocyanin regulation	PB.14184	chalcone synthase	Anthocyanin	-0.8	0.2
PB.9591	transcription factor bHLH137	Anthocyanin regulation	PB.14184	chalcone synthase	Anthocyanin	0.8	0.2
PB.15189	transcription factor bHLH137	Anthocyanin regulation	PB.14184	chalcone synthase	Anthocyanin	0.8	0.2
PB.1015	carotenoid cleavage dioxygenase	Carotenoid bio	PB.14184	chalcone synthase	Anthocyanin	-0.8	0.2
PB.14880	farnesyl diphosphate synthase	Carotenoid bio	PB.14184	chalcone synthase	Anthocyanin	-0.8	0.2
PB.2313	protein stay-green, chloroplastic	Chlorophyll catabolic	PB.14184	chalcone synthase	Anthocyanin	0.8	0.2
PB.3217	pheophorbide a oxygenase, chloroplastic	Chlorophyll catabolic	PB.14184	chalcone synthase	Anthocyanin	0.8	0.2
PB.11128	pheophorbide a oxygenase, chloroplastic	Chlorophyll catabolic	PB.14184	chalcone synthase	Anthocyanin	0.8	0.2
PB.3319	Two-component response regulator like	Anthocyanin metabolism	PB.6264	chalcone synthase	Anthocyanin	-0.8	0.2
PB.11494	transcription factor MYB7-like isoform X1	Anthocyanin regulation	PB.6264	chalcone synthase	Anthocyanin	0.8	0.2
PB.7484	carotenoid cleavage dioxygenase	Carotenoid bio	PB.6264	chalcone synthase	Anthocyanin	-0.8	0.2
PB.3610	heterodimeric geranylgeranyl pyrophosphate synthase small subunit, chloroplastic-like	Carotenoid bio	PB.6264	chalcone synthase	Anthocyanin	0.8	0.2
PB.13174	heterodimeric geranylgeranyl pyrophosphate synthase small subunit, chloroplastic-like	Carotenoid bio	PB.6264	chalcone synthase	Anthocyanin	0.8	0.2
PB.3319	Two-component response regulator like	Anthocyanin metabolism	PB.6433	chalcone synthase	Anthocyanin	-0.8	0.2
PB.11494	transcription factor MYB7-like isoform X1	Anthocyanin regulation	PB.6433	chalcone synthase	Anthocyanin	0.8	0.2
PB.7484	carotenoid cleavage dioxygenase	Carotenoid bio	PB.6433	chalcone synthase	Anthocyanin	-0.8	0.2
PB.3610	heterodimeric geranylgeranyl pyrophosphate synthase small subunit, chloroplastic-like	Carotenoid bio	PB.6433	chalcone synthase	Anthocyanin	0.8	0.2
PB.13174	heterodimeric geranylgeranyl pyrophosphate synthase small subunit, chloroplastic-like	Carotenoid bio	PB.6433	chalcone synthase	Anthocyanin	0.8	0.2
PB.1309	dihydroflavonol 4-reductase	Anthocyanin	PB.7968	chalcone synthase	Anthocyanin	0.8	0.2
PB.13380	flavonoid 3',5'-hydroxylase	Anthocyanin	PB.7968	chalcone synthase	Anthocyanin	0.8	0.2
PB.13553	flavonoid 3',5'-hydroxylase	Anthocyanin	PB.7968	chalcone synthase	Anthocyanin	0.8	0.2
PB.1285	flavonoid 3'-hydroxylase	Anthocyanin	PB.7968	chalcone synthase	Anthocyanin	0.8	0.2
PB.8864	flavonoid 3'-hydroxylase	Anthocyanin	PB.7968	chalcone synthase	Anthocyanin	0.8	0.2
PB.9023	flavonoid 3'-hydroxylase	Anthocyanin	PB.7968	chalcone synthase	Anthocyanin	0.8	0.2
PB.6264	chalcone synthase	Anthocyanin	PB.7968	chalcone synthase	Anthocyanin	0.8	0.2
PB.6433	chalcone synthase	Anthocyanin	PB.7968	chalcone synthase	Anthocyanin	0.8	0.2
PB.8840	dihydroflavonol 4-reductase	Anthocyanin	PB.7968	chalcone synthase	Anthocyanin	0.8	0.2
PB.9046	dihydroflavonol 4-reductase	Anthocyanin	PB.7968	chalcone synthase	Anthocyanin	0.8	0.2
PB.3686	flavonoid 3',5'-hydroxylase	Anthocyanin	PB.7968	chalcone synthase	Anthocyanin	0.8	0.2
PB.4787	flavonoid 3',5'-hydroxylase	Anthocyanin	PB.7968	chalcone synthase	Anthocyanin	0.8	0.2
PB.6459	transcription factor bHLH153	Anthocyanin regulation	PB.7968	chalcone synthase	Anthocyanin	-0.8	0.2
PB.5294	transcription factor bHLH149-like	Anthocyanin regulation	PB.7968	chalcone synthase	Anthocyanin	-0.8	0.2
PB.11971	WD repeat and HMG-box DNA-binding protein like	Anthocyanin regulation	PB.7968	chalcone synthase	Anthocyanin	0.8	0.2
PB.2521	transcription factor bHLH3	Anthocyanin regulation	PB.7968	chalcone synthase	Anthocyanin	-0.8	0.2
PB.9591	transcription factor bHLH137	Anthocyanin regulation	PB.7968	chalcone synthase	Anthocyanin	0.8	0.2
PB.15189	transcription factor bHLH137	Anthocyanin regulation	PB.7968	chalcone synthase	Anthocyanin	0.8	0.2
PB.1015	carotenoid cleavage dioxygenase	Carotenoid bio	PB.7968	chalcone synthase	Anthocyanin	-0.8	0.2
PB.14880	farnesyl diphosphate synthase	Carotenoid bio	PB.7968	chalcone synthase	Anthocyanin	-0.8	0.2
PB.2313	protein stay-green, chloroplastic	Chlorophyll catabolic	PB.7968	chalcone synthase	Anthocyanin	0.8	0.2
PB.3217	pheophorbide a oxygenase, chloroplastic	Chlorophyll catabolic	PB.7968	chalcone synthase	Anthocyanin	0.8	0.2
PB.11128	pheophorbide a oxygenase, chloroplastic	Chlorophyll catabolic	PB.7968	chalcone synthase	Anthocyanin	0.8	0.2
PB.1073	flavanone 3-hydroxylase	Anthocyanin	PB.1309	dihydroflavonol 4-reductase	Anthocyanin	0.8	0.2
PB.7103	flavanone 3-hydroxylase	Anthocyanin	PB.1309	dihydroflavonol 4-reductase	Anthocyanin	0.8	0.2
PB.7575	flavanone 3-hydroxylase	Anthocyanin	PB.1309	dihydroflavonol 4-reductase	Anthocyanin	0.8	0.2
PB.15193	flavanone 3-hydroxylase	Anthocyanin	PB.1309	dihydroflavonol 4-reductase	Anthocyanin	0.8	0.2
PB.11575	kaempferol 3-O-beta-D-galactosyltransferase-like	Anthocyanin	PB.1309	dihydroflavonol 4-reductase	Anthocyanin	0.8	0.2
PB.12033	kaempferol 3-O-beta-D-galactosyltransferase-like	Anthocyanin	PB.1309	dihydroflavonol 4-reductase	Anthocyanin	0.8	0.2
PB.435	leucoanthocyanidin dioxygenase	Anthocyanin	PB.1309	dihydroflavonol 4-reductase	Anthocyanin	0.8	0.2
PB.3772	phenylalanine ammonia-lyase	Anthocyanin	PB.1309	dihydroflavonol 4-reductase	Anthocyanin	0.8	0.2
PB.4323	Phenylalanine ammonia-lyase	Anthocyanin	PB.1309	dihydroflavonol 4-reductase	Anthocyanin	0.8	0.2
PB.13313	phenylalanine ammonia-lyase	Anthocyanin	PB.1309	dihydroflavonol 4-reductase	Anthocyanin	0.8	0.2
PB.13322	Phenylalanine ammonia-lyase	Anthocyanin	PB.1309	dihydroflavonol 4-reductase	Anthocyanin	0.8	0.2
PB.4960	putative anthocyanidin reductase	Anthocyanin	PB.1309	dihydroflavonol 4-reductase	Anthocyanin	0.8	0.2
PB.3958	UDP-glucose: flavonoid 3-O-glucosyltransferase	Anthocyanin	PB.1309	dihydroflavonol 4-reductase	Anthocyanin	0.8	0.2
PB.12357	UDP-glucose: flavonoid 3-O-glucosyltransferase	Anthocyanin	PB.1309	dihydroflavonol 4-reductase	Anthocyanin	0.8	0.2
PB.5959	chalcone isomerase	Anthocyanin	PB.1309	dihydroflavonol 4-reductase	Anthocyanin	0.8	0.2
PB.3319	Two-component response regulator like	Anthocyanin metabolism	PB.1309	dihydroflavonol 4-reductase	Anthocyanin	-0.8	0.2
PB.11494	transcription factor MYB7-like isoform X1	Anthocyanin regulation	PB.1309	dihydroflavonol 4-reductase	Anthocyanin	0.8	0.2
PB.7484	carotenoid cleavage dioxygenase	Carotenoid bio	PB.1309	dihydroflavonol 4-reductase	Anthocyanin	-0.8	0.2
PB.3610	heterodimeric geranylgeranyl pyrophosphate synthase small subunit, chloroplastic-like	Carotenoid bio	PB.1309	dihydroflavonol 4-reductase	Anthocyanin	0.8	0.2
PB.13174	heterodimeric geranylgeranyl pyrophosphate synthase small subunit, chloroplastic-like	Carotenoid bio	PB.1309	dihydroflavonol 4-reductase	Anthocyanin	0.8	0.2
PB.3319	Two-component response regulator like	Anthocyanin metabolism	PB.8840	dihydroflavonol 4-reductase	Anthocyanin	-0.8	0.2
PB.11494	transcription factor MYB7-like isoform X1	Anthocyanin regulation	PB.8840	dihydroflavonol 4-reductase	Anthocyanin	0.8	0.2
PB.7484	carotenoid cleavage dioxygenase	Carotenoid bio	PB.8840	dihydroflavonol 4-reductase	Anthocyanin	-0.8	0.2
PB.3610	heterodimeric geranylgeranyl pyrophosphate synthase small subunit, chloroplastic-like	Carotenoid bio	PB.8840	dihydroflavonol 4-reductase	Anthocyanin	0.8	0.2
PB.13174	heterodimeric geranylgeranyl pyrophosphate synthase small subunit, chloroplastic-like	Carotenoid bio	PB.8840	dihydroflavonol 4-reductase	Anthocyanin	0.8	0.2
PB.3319	Two-component response regulator like	Anthocyanin metabolism	PB.9046	dihydroflavonol 4-reductase	Anthocyanin	-0.8	0.2
PB.11494	transcription factor MYB7-like isoform X1	Anthocyanin regulation	PB.9046	dihydroflavonol 4-reductase	Anthocyanin	0.8	0.2
PB.7484	carotenoid cleavage dioxygenase	Carotenoid bio	PB.9046	dihydroflavonol 4-reductase	Anthocyanin	-0.8	0.2
PB.3610	heterodimeric geranylgeranyl pyrophosphate synthase small subunit, chloroplastic-like	Carotenoid bio	PB.9046	dihydroflavonol 4-reductase	Anthocyanin	0.8	0.2
PB.13174	heterodimeric geranylgeranyl pyrophosphate synthase small subunit, chloroplastic-like	Carotenoid bio	PB.9046	dihydroflavonol 4-reductase	Anthocyanin	0.8	0.2
PB.3610	heterodimeric geranylgeranyl pyrophosphate synthase small subunit, chloroplastic-like	Carotenoid bio	PB.14880	farnesyl diphosphate synthase	Carotenoid bio	-0.8	0.2
PB.13174	heterodimeric geranylgeranyl pyrophosphate synthase small subunit, chloroplastic-like	Carotenoid bio	PB.14880	farnesyl diphosphate synthase	Carotenoid bio	-0.8	0.2
PB.13380	flavonoid 3',5'-hydroxylase	Anthocyanin	PB.1073	flavanone 3-hydroxylase	Anthocyanin	0.8	0.2
PB.13553	flavonoid 3',5'-hydroxylase	Anthocyanin	PB.1073	flavanone 3-hydroxylase	Anthocyanin	0.8	0.2
PB.1285	flavonoid 3'-hydroxylase	Anthocyanin	PB.1073	flavanone 3-hydroxylase	Anthocyanin	0.8	0.2
PB.8864	flavonoid 3'-hydroxylase	Anthocyanin	PB.1073	flavanone 3-hydroxylase	Anthocyanin	0.8	0.2
PB.9023	flavonoid 3'-hydroxylase	Anthocyanin	PB.1073	flavanone 3-hydroxylase	Anthocyanin	0.8	0.2
PB.6264	chalcone synthase	Anthocyanin	PB.1073	flavanone 3-hydroxylase	Anthocyanin	0.8	0.2
PB.6433	chalcone synthase	Anthocyanin	PB.1073	flavanone 3-hydroxylase	Anthocyanin	0.8	0.2
PB.8840	dihydroflavonol 4-reductase	Anthocyanin	PB.1073	flavanone 3-hydroxylase	Anthocyanin	0.8	0.2
PB.9046	dihydroflavonol 4-reductase	Anthocyanin	PB.1073	flavanone 3-hydroxylase	Anthocyanin	0.8	0.2
PB.3686	flavonoid 3',5'-hydroxylase	Anthocyanin	PB.1073	flavanone 3-hydroxylase	Anthocyanin	0.8	0.2
PB.4787	flavonoid 3',5'-hydroxylase	Anthocyanin	PB.1073	flavanone 3-hydroxylase	Anthocyanin	0.8	0.2
PB.6459	transcription factor bHLH153	Anthocyanin regulation	PB.1073	flavanone 3-hydroxylase	Anthocyanin	-0.8	0.2
PB.5294	transcription factor bHLH149-like	Anthocyanin regulation	PB.1073	flavanone 3-hydroxylase	Anthocyanin	-0.8	0.2
PB.11971	WD repeat and HMG-box DNA-binding protein like	Anthocyanin regulation	PB.1073	flavanone 3-hydroxylase	Anthocyanin	0.8	0.2
PB.2521	transcription factor bHLH3	Anthocyanin regulation	PB.1073	flavanone 3-hydroxylase	Anthocyanin	-0.8	0.2
PB.9591	transcription factor bHLH137	Anthocyanin regulation	PB.1073	flavanone 3-hydroxylase	Anthocyanin	0.8	0.2
PB.15189	transcription factor bHLH137	Anthocyanin regulation	PB.1073	flavanone 3-hydroxylase	Anthocyanin	0.8	0.2
PB.1015	carotenoid cleavage dioxygenase	Carotenoid bio	PB.1073	flavanone 3-hydroxylase	Anthocyanin	-0.8	0.2
PB.14880	farnesyl diphosphate synthase	Carotenoid bio	PB.1073	flavanone 3-hydroxylase	Anthocyanin	-0.8	0.2
PB.2313	protein stay-green, chloroplastic	Chlorophyll catabolic	PB.1073	flavanone 3-hydroxylase	Anthocyanin	0.8	0.2
PB.3217	pheophorbide a oxygenase, chloroplastic	Chlorophyll catabolic	PB.1073	flavanone 3-hydroxylase	Anthocyanin	0.8	0.2
PB.11128	pheophorbide a oxygenase, chloroplastic	Chlorophyll catabolic	PB.1073	flavanone 3-hydroxylase	Anthocyanin	0.8	0.2
PB.13380	flavonoid 3',5'-hydroxylase	Anthocyanin	PB.15193	flavanone 3-hydroxylase	Anthocyanin	0.8	0.2
PB.13553	flavonoid 3',5'-hydroxylase	Anthocyanin	PB.15193	flavanone 3-hydroxylase	Anthocyanin	0.8	0.2
PB.1285	flavonoid 3'-hydroxylase	Anthocyanin	PB.15193	flavanone 3-hydroxylase	Anthocyanin	0.8	0.2
PB.8864	flavonoid 3'-hydroxylase	Anthocyanin	PB.15193	flavanone 3-hydroxylase	Anthocyanin	0.8	0.2
PB.9023	flavonoid 3'-hydroxylase	Anthocyanin	PB.15193	flavanone 3-hydroxylase	Anthocyanin	0.8	0.2
PB.6264	chalcone synthase	Anthocyanin	PB.15193	flavanone 3-hydroxylase	Anthocyanin	0.8	0.2
PB.6433	chalcone synthase	Anthocyanin	PB.15193	flavanone 3-hydroxylase	Anthocyanin	0.8	0.2
PB.8840	dihydroflavonol 4-reductase	Anthocyanin	PB.15193	flavanone 3-hydroxylase	Anthocyanin	0.8	0.2
PB.9046	dihydroflavonol 4-reductase	Anthocyanin	PB.15193	flavanone 3-hydroxylase	Anthocyanin	0.8	0.2
PB.3686	flavonoid 3',5'-hydroxylase	Anthocyanin	PB.15193	flavanone 3-hydroxylase	Anthocyanin	0.8	0.2
PB.4787	flavonoid 3',5'-hydroxylase	Anthocyanin	PB.15193	flavanone 3-hydroxylase	Anthocyanin	0.8	0.2
PB.6459	transcription factor bHLH153	Anthocyanin regulation	PB.15193	flavanone 3-hydroxylase	Anthocyanin	-0.8	0.2
PB.5294	transcription factor bHLH149-like	Anthocyanin regulation	PB.15193	flavanone 3-hydroxylase	Anthocyanin	-0.8	0.2
PB.11971	WD repeat and HMG-box DNA-binding protein like	Anthocyanin regulation	PB.15193	flavanone 3-hydroxylase	Anthocyanin	0.8	0.2
PB.2521	transcription factor bHLH3	Anthocyanin regulation	PB.15193	flavanone 3-hydroxylase	Anthocyanin	-0.8	0.2
PB.9591	transcription factor bHLH137	Anthocyanin regulation	PB.15193	flavanone 3-hydroxylase	Anthocyanin	0.8	0.2
PB.15189	transcription factor bHLH137	Anthocyanin regulation	PB.15193	flavanone 3-hydroxylase	Anthocyanin	0.8	0.2
PB.1015	carotenoid cleavage dioxygenase	Carotenoid bio	PB.15193	flavanone 3-hydroxylase	Anthocyanin	-0.8	0.2
PB.14880	farnesyl diphosphate synthase	Carotenoid bio	PB.15193	flavanone 3-hydroxylase	Anthocyanin	-0.8	0.2
PB.2313	protein stay-green, chloroplastic	Chlorophyll catabolic	PB.15193	flavanone 3-hydroxylase	Anthocyanin	0.8	0.2
PB.3217	pheophorbide a oxygenase, chloroplastic	Chlorophyll catabolic	PB.15193	flavanone 3-hydroxylase	Anthocyanin	0.8	0.2
PB.11128	pheophorbide a oxygenase, chloroplastic	Chlorophyll catabolic	PB.15193	flavanone 3-hydroxylase	Anthocyanin	0.8	0.2
PB.13380	flavonoid 3',5'-hydroxylase	Anthocyanin	PB.7103	flavanone 3-hydroxylase	Anthocyanin	0.8	0.2
PB.13553	flavonoid 3',5'-hydroxylase	Anthocyanin	PB.7103	flavanone 3-hydroxylase	Anthocyanin	0.8	0.2
PB.1285	flavonoid 3'-hydroxylase	Anthocyanin	PB.7103	flavanone 3-hydroxylase	Anthocyanin	0.8	0.2
PB.8864	flavonoid 3'-hydroxylase	Anthocyanin	PB.7103	flavanone 3-hydroxylase	Anthocyanin	0.8	0.2
PB.9023	flavonoid 3'-hydroxylase	Anthocyanin	PB.7103	flavanone 3-hydroxylase	Anthocyanin	0.8	0.2
PB.6264	chalcone synthase	Anthocyanin	PB.7103	flavanone 3-hydroxylase	Anthocyanin	0.8	0.2
PB.6433	chalcone synthase	Anthocyanin	PB.7103	flavanone 3-hydroxylase	Anthocyanin	0.8	0.2
PB.8840	dihydroflavonol 4-reductase	Anthocyanin	PB.7103	flavanone 3-hydroxylase	Anthocyanin	0.8	0.2
PB.9046	dihydroflavonol 4-reductase	Anthocyanin	PB.7103	flavanone 3-hydroxylase	Anthocyanin	0.8	0.2
PB.3686	flavonoid 3',5'-hydroxylase	Anthocyanin	PB.7103	flavanone 3-hydroxylase	Anthocyanin	0.8	0.2
PB.4787	flavonoid 3',5'-hydroxylase	Anthocyanin	PB.7103	flavanone 3-hydroxylase	Anthocyanin	0.8	0.2
PB.6459	transcription factor bHLH153	Anthocyanin regulation	PB.7103	flavanone 3-hydroxylase	Anthocyanin	-0.8	0.2
PB.5294	transcription factor bHLH149-like	Anthocyanin regulation	PB.7103	flavanone 3-hydroxylase	Anthocyanin	-0.8	0.2
PB.11971	WD repeat and HMG-box DNA-binding protein like	Anthocyanin regulation	PB.7103	flavanone 3-hydroxylase	Anthocyanin	0.8	0.2
PB.2521	transcription factor bHLH3	Anthocyanin regulation	PB.7103	flavanone 3-hydroxylase	Anthocyanin	-0.8	0.2
PB.9591	transcription factor bHLH137	Anthocyanin regulation	PB.7103	flavanone 3-hydroxylase	Anthocyanin	0.8	0.2
PB.15189	transcription factor bHLH137	Anthocyanin regulation	PB.7103	flavanone 3-hydroxylase	Anthocyanin	0.8	0.2
PB.1015	carotenoid cleavage dioxygenase	Carotenoid bio	PB.7103	flavanone 3-hydroxylase	Anthocyanin	-0.8	0.2
PB.14880	farnesyl diphosphate synthase	Carotenoid bio	PB.7103	flavanone 3-hydroxylase	Anthocyanin	-0.8	0.2
PB.2313	protein stay-green, chloroplastic	Chlorophyll catabolic	PB.7103	flavanone 3-hydroxylase	Anthocyanin	0.8	0.2
PB.3217	pheophorbide a oxygenase, chloroplastic	Chlorophyll catabolic	PB.7103	flavanone 3-hydroxylase	Anthocyanin	0.8	0.2
PB.11128	pheophorbide a oxygenase, chloroplastic	Chlorophyll catabolic	PB.7103	flavanone 3-hydroxylase	Anthocyanin	0.8	0.2
PB.13380	flavonoid 3',5'-hydroxylase	Anthocyanin	PB.7575	flavanone 3-hydroxylase	Anthocyanin	0.8	0.2
PB.13553	flavonoid 3',5'-hydroxylase	Anthocyanin	PB.7575	flavanone 3-hydroxylase	Anthocyanin	0.8	0.2
PB.1285	flavonoid 3'-hydroxylase	Anthocyanin	PB.7575	flavanone 3-hydroxylase	Anthocyanin	0.8	0.2
PB.8864	flavonoid 3'-hydroxylase	Anthocyanin	PB.7575	flavanone 3-hydroxylase	Anthocyanin	0.8	0.2
PB.9023	flavonoid 3'-hydroxylase	Anthocyanin	PB.7575	flavanone 3-hydroxylase	Anthocyanin	0.8	0.2
PB.6264	chalcone synthase	Anthocyanin	PB.7575	flavanone 3-hydroxylase	Anthocyanin	0.8	0.2
PB.6433	chalcone synthase	Anthocyanin	PB.7575	flavanone 3-hydroxylase	Anthocyanin	0.8	0.2
PB.8840	dihydroflavonol 4-reductase	Anthocyanin	PB.7575	flavanone 3-hydroxylase	Anthocyanin	0.8	0.2
PB.9046	dihydroflavonol 4-reductase	Anthocyanin	PB.7575	flavanone 3-hydroxylase	Anthocyanin	0.8	0.2
PB.3686	flavonoid 3',5'-hydroxylase	Anthocyanin	PB.7575	flavanone 3-hydroxylase	Anthocyanin	0.8	0.2
PB.4787	flavonoid 3',5'-hydroxylase	Anthocyanin	PB.7575	flavanone 3-hydroxylase	Anthocyanin	0.8	0.2
PB.6459	transcription factor bHLH153	Anthocyanin regulation	PB.7575	flavanone 3-hydroxylase	Anthocyanin	-0.8	0.2
PB.5294	transcription factor bHLH149-like	Anthocyanin regulation	PB.7575	flavanone 3-hydroxylase	Anthocyanin	-0.8	0.2
PB.11971	WD repeat and HMG-box DNA-binding protein like	Anthocyanin regulation	PB.7575	flavanone 3-hydroxylase	Anthocyanin	0.8	0.2
PB.2521	transcription factor bHLH3	Anthocyanin regulation	PB.7575	flavanone 3-hydroxylase	Anthocyanin	-0.8	0.2
PB.9591	transcription factor bHLH137	Anthocyanin regulation	PB.7575	flavanone 3-hydroxylase	Anthocyanin	0.8	0.2
PB.15189	transcription factor bHLH137	Anthocyanin regulation	PB.7575	flavanone 3-hydroxylase	Anthocyanin	0.8	0.2
PB.1015	carotenoid cleavage dioxygenase	Carotenoid bio	PB.7575	flavanone 3-hydroxylase	Anthocyanin	-0.8	0.2
PB.14880	farnesyl diphosphate synthase	Carotenoid bio	PB.7575	flavanone 3-hydroxylase	Anthocyanin	-0.8	0.2
PB.2313	protein stay-green, chloroplastic	Chlorophyll catabolic	PB.7575	flavanone 3-hydroxylase	Anthocyanin	0.8	0.2
PB.3217	pheophorbide a oxygenase, chloroplastic	Chlorophyll catabolic	PB.7575	flavanone 3-hydroxylase	Anthocyanin	0.8	0.2
PB.11128	pheophorbide a oxygenase, chloroplastic	Chlorophyll catabolic	PB.7575	flavanone 3-hydroxylase	Anthocyanin	0.8	0.2
PB.11575	kaempferol 3-O-beta-D-galactosyltransferase-like	Anthocyanin	PB.13380	flavonoid 3',5'-hydroxylase	Anthocyanin	0.8	0.2
PB.12033	kaempferol 3-O-beta-D-galactosyltransferase-like	Anthocyanin	PB.13380	flavonoid 3',5'-hydroxylase	Anthocyanin	0.8	0.2
PB.435	leucoanthocyanidin dioxygenase	Anthocyanin	PB.13380	flavonoid 3',5'-hydroxylase	Anthocyanin	0.8	0.2
PB.3772	phenylalanine ammonia-lyase	Anthocyanin	PB.13380	flavonoid 3',5'-hydroxylase	Anthocyanin	0.8	0.2
PB.4323	Phenylalanine ammonia-lyase	Anthocyanin	PB.13380	flavonoid 3',5'-hydroxylase	Anthocyanin	0.8	0.2
PB.13313	phenylalanine ammonia-lyase	Anthocyanin	PB.13380	flavonoid 3',5'-hydroxylase	Anthocyanin	0.8	0.2
PB.13322	Phenylalanine ammonia-lyase	Anthocyanin	PB.13380	flavonoid 3',5'-hydroxylase	Anthocyanin	0.8	0.2
PB.4960	putative anthocyanidin reductase	Anthocyanin	PB.13380	flavonoid 3',5'-hydroxylase	Anthocyanin	0.8	0.2
PB.3958	UDP-glucose: flavonoid 3-O-glucosyltransferase	Anthocyanin	PB.13380	flavonoid 3',5'-hydroxylase	Anthocyanin	0.8	0.2
PB.12357	UDP-glucose: flavonoid 3-O-glucosyltransferase	Anthocyanin	PB.13380	flavonoid 3',5'-hydroxylase	Anthocyanin	0.8	0.2
PB.5959	chalcone isomerase	Anthocyanin	PB.13380	flavonoid 3',5'-hydroxylase	Anthocyanin	0.8	0.2
PB.3319	Two-component response regulator like	Anthocyanin metabolism	PB.13380	flavonoid 3',5'-hydroxylase	Anthocyanin	-0.8	0.2
PB.11494	transcription factor MYB7-like isoform X1	Anthocyanin regulation	PB.13380	flavonoid 3',5'-hydroxylase	Anthocyanin	0.8	0.2
PB.7484	carotenoid cleavage dioxygenase	Carotenoid bio	PB.13380	flavonoid 3',5'-hydroxylase	Anthocyanin	-0.8	0.2
PB.3610	heterodimeric geranylgeranyl pyrophosphate synthase small subunit, chloroplastic-like	Carotenoid bio	PB.13380	flavonoid 3',5'-hydroxylase	Anthocyanin	0.8	0.2
PB.13174	heterodimeric geranylgeranyl pyrophosphate synthase small subunit, chloroplastic-like	Carotenoid bio	PB.13380	flavonoid 3',5'-hydroxylase	Anthocyanin	0.8	0.2
PB.9904	4-coumarate--CoA ligase 1	Anthocyanin	PB.13551	flavonoid 3',5'-hydroxylase	Anthocyanin	0.8	0.2
PB.3931	anthocyanidin 3-O-glucoside 2''-O-glucosyltransferase-like	Anthocyanin	PB.13551	flavonoid 3',5'-hydroxylase	Anthocyanin	0.8	0.2
PB.2715	chalcone isomerase	Anthocyanin	PB.13551	flavonoid 3',5'-hydroxylase	Anthocyanin	0.8	0.2
PB.10264	chalcone isomerase	Anthocyanin	PB.13551	flavonoid 3',5'-hydroxylase	Anthocyanin	0.8	0.2
PB.103	chalcone synthase	Anthocyanin	PB.13551	flavonoid 3',5'-hydroxylase	Anthocyanin	0.8	0.2
PB.7968	chalcone synthase	Anthocyanin	PB.13551	flavonoid 3',5'-hydroxylase	Anthocyanin	0.8	0.2
PB.14184	chalcone synthase	Anthocyanin	PB.13551	flavonoid 3',5'-hydroxylase	Anthocyanin	0.8	0.2
PB.1073	flavanone 3-hydroxylase	Anthocyanin	PB.13551	flavonoid 3',5'-hydroxylase	Anthocyanin	0.8	0.2
PB.7103	flavanone 3-hydroxylase	Anthocyanin	PB.13551	flavonoid 3',5'-hydroxylase	Anthocyanin	0.8	0.2
PB.7575	flavanone 3-hydroxylase	Anthocyanin	PB.13551	flavonoid 3',5'-hydroxylase	Anthocyanin	0.8	0.2
PB.15193	flavanone 3-hydroxylase	Anthocyanin	PB.13551	flavonoid 3',5'-hydroxylase	Anthocyanin	0.8	0.2
PB.11575	kaempferol 3-O-beta-D-galactosyltransferase-like	Anthocyanin	PB.13551	flavonoid 3',5'-hydroxylase	Anthocyanin	0.8	0.2
PB.12033	kaempferol 3-O-beta-D-galactosyltransferase-like	Anthocyanin	PB.13551	flavonoid 3',5'-hydroxylase	Anthocyanin	0.8	0.2
PB.435	leucoanthocyanidin dioxygenase	Anthocyanin	PB.13551	flavonoid 3',5'-hydroxylase	Anthocyanin	0.8	0.2
PB.3772	phenylalanine ammonia-lyase	Anthocyanin	PB.13551	flavonoid 3',5'-hydroxylase	Anthocyanin	0.8	0.2
PB.4323	Phenylalanine ammonia-lyase	Anthocyanin	PB.13551	flavonoid 3',5'-hydroxylase	Anthocyanin	0.8	0.2
PB.13313	phenylalanine ammonia-lyase	Anthocyanin	PB.13551	flavonoid 3',5'-hydroxylase	Anthocyanin	0.8	0.2
PB.13322	Phenylalanine ammonia-lyase	Anthocyanin	PB.13551	flavonoid 3',5'-hydroxylase	Anthocyanin	0.8	0.2
PB.4960	putative anthocyanidin reductase	Anthocyanin	PB.13551	flavonoid 3',5'-hydroxylase	Anthocyanin	0.8	0.2
PB.3958	UDP-glucose: flavonoid 3-O-glucosyltransferase	Anthocyanin	PB.13551	flavonoid 3',5'-hydroxylase	Anthocyanin	0.8	0.2
PB.12357	UDP-glucose: flavonoid 3-O-glucosyltransferase	Anthocyanin	PB.13551	flavonoid 3',5'-hydroxylase	Anthocyanin	0.8	0.2
PB.5959	chalcone isomerase	Anthocyanin	PB.13551	flavonoid 3',5'-hydroxylase	Anthocyanin	0.8	0.2
PB.3319	Two-component response regulator like	Anthocyanin metabolism	PB.13551	flavonoid 3',5'-hydroxylase	Anthocyanin	-0.8	0.2
PB.11494	transcription factor MYB7-like isoform X1	Anthocyanin regulation	PB.13551	flavonoid 3',5'-hydroxylase	Anthocyanin	0.8	0.2
PB.7484	carotenoid cleavage dioxygenase	Carotenoid bio	PB.13551	flavonoid 3',5'-hydroxylase	Anthocyanin	-0.8	0.2
PB.3610	heterodimeric geranylgeranyl pyrophosphate synthase small subunit, chloroplastic-like	Carotenoid bio	PB.13551	flavonoid 3',5'-hydroxylase	Anthocyanin	0.8	0.2
PB.13174	heterodimeric geranylgeranyl pyrophosphate synthase small subunit, chloroplastic-like	Carotenoid bio	PB.13551	flavonoid 3',5'-hydroxylase	Anthocyanin	0.8	0.2
PB.9904	4-coumarate--CoA ligase 1	Anthocyanin	PB.13552	flavonoid 3',5'-hydroxylase	Anthocyanin	0.8	0.2
PB.3931	anthocyanidin 3-O-glucoside 2''-O-glucosyltransferase-like	Anthocyanin	PB.13552	flavonoid 3',5'-hydroxylase	Anthocyanin	0.8	0.2
PB.2715	chalcone isomerase	Anthocyanin	PB.13552	flavonoid 3',5'-hydroxylase	Anthocyanin	0.8	0.2
PB.10264	chalcone isomerase	Anthocyanin	PB.13552	flavonoid 3',5'-hydroxylase	Anthocyanin	0.8	0.2
PB.103	chalcone synthase	Anthocyanin	PB.13552	flavonoid 3',5'-hydroxylase	Anthocyanin	0.8	0.2
PB.7968	chalcone synthase	Anthocyanin	PB.13552	flavonoid 3',5'-hydroxylase	Anthocyanin	0.8	0.2
PB.14184	chalcone synthase	Anthocyanin	PB.13552	flavonoid 3',5'-hydroxylase	Anthocyanin	0.8	0.2
PB.1073	flavanone 3-hydroxylase	Anthocyanin	PB.13552	flavonoid 3',5'-hydroxylase	Anthocyanin	0.8	0.2
PB.7103	flavanone 3-hydroxylase	Anthocyanin	PB.13552	flavonoid 3',5'-hydroxylase	Anthocyanin	0.8	0.2
PB.7575	flavanone 3-hydroxylase	Anthocyanin	PB.13552	flavonoid 3',5'-hydroxylase	Anthocyanin	0.8	0.2
PB.15193	flavanone 3-hydroxylase	Anthocyanin	PB.13552	flavonoid 3',5'-hydroxylase	Anthocyanin	0.8	0.2
PB.11575	kaempferol 3-O-beta-D-galactosyltransferase-like	Anthocyanin	PB.13552	flavonoid 3',5'-hydroxylase	Anthocyanin	0.8	0.2
PB.12033	kaempferol 3-O-beta-D-galactosyltransferase-like	Anthocyanin	PB.13552	flavonoid 3',5'-hydroxylase	Anthocyanin	0.8	0.2
PB.435	leucoanthocyanidin dioxygenase	Anthocyanin	PB.13552	flavonoid 3',5'-hydroxylase	Anthocyanin	0.8	0.2
PB.3772	phenylalanine ammonia-lyase	Anthocyanin	PB.13552	flavonoid 3',5'-hydroxylase	Anthocyanin	0.8	0.2
PB.4323	Phenylalanine ammonia-lyase	Anthocyanin	PB.13552	flavonoid 3',5'-hydroxylase	Anthocyanin	0.8	0.2
PB.13313	phenylalanine ammonia-lyase	Anthocyanin	PB.13552	flavonoid 3',5'-hydroxylase	Anthocyanin	0.8	0.2
PB.13322	Phenylalanine ammonia-lyase	Anthocyanin	PB.13552	flavonoid 3',5'-hydroxylase	Anthocyanin	0.8	0.2
PB.4960	putative anthocyanidin reductase	Anthocyanin	PB.13552	flavonoid 3',5'-hydroxylase	Anthocyanin	0.8	0.2
PB.3958	UDP-glucose: flavonoid 3-O-glucosyltransferase	Anthocyanin	PB.13552	flavonoid 3',5'-hydroxylase	Anthocyanin	0.8	0.2
PB.12357	UDP-glucose: flavonoid 3-O-glucosyltransferase	Anthocyanin	PB.13552	flavonoid 3',5'-hydroxylase	Anthocyanin	0.8	0.2
PB.5959	chalcone isomerase	Anthocyanin	PB.13552	flavonoid 3',5'-hydroxylase	Anthocyanin	0.8	0.2
PB.3319	Two-component response regulator like	Anthocyanin metabolism	PB.13552	flavonoid 3',5'-hydroxylase	Anthocyanin	-0.8	0.2
PB.11494	transcription factor MYB7-like isoform X1	Anthocyanin regulation	PB.13552	flavonoid 3',5'-hydroxylase	Anthocyanin	0.8	0.2
PB.7484	carotenoid cleavage dioxygenase	Carotenoid bio	PB.13552	flavonoid 3',5'-hydroxylase	Anthocyanin	-0.8	0.2
PB.3610	heterodimeric geranylgeranyl pyrophosphate synthase small subunit, chloroplastic-like	Carotenoid bio	PB.13552	flavonoid 3',5'-hydroxylase	Anthocyanin	0.8	0.2
PB.13174	heterodimeric geranylgeranyl pyrophosphate synthase small subunit, chloroplastic-like	Carotenoid bio	PB.13552	flavonoid 3',5'-hydroxylase	Anthocyanin	0.8	0.2
PB.11575	kaempferol 3-O-beta-D-galactosyltransferase-like	Anthocyanin	PB.13553	flavonoid 3',5'-hydroxylase	Anthocyanin	0.8	0.2
PB.12033	kaempferol 3-O-beta-D-galactosyltransferase-like	Anthocyanin	PB.13553	flavonoid 3',5'-hydroxylase	Anthocyanin	0.8	0.2
PB.435	leucoanthocyanidin dioxygenase	Anthocyanin	PB.13553	flavonoid 3',5'-hydroxylase	Anthocyanin	0.8	0.2
PB.3772	phenylalanine ammonia-lyase	Anthocyanin	PB.13553	flavonoid 3',5'-hydroxylase	Anthocyanin	0.8	0.2
PB.4323	Phenylalanine ammonia-lyase	Anthocyanin	PB.13553	flavonoid 3',5'-hydroxylase	Anthocyanin	0.8	0.2
PB.13313	phenylalanine ammonia-lyase	Anthocyanin	PB.13553	flavonoid 3',5'-hydroxylase	Anthocyanin	0.8	0.2
PB.13322	Phenylalanine ammonia-lyase	Anthocyanin	PB.13553	flavonoid 3',5'-hydroxylase	Anthocyanin	0.8	0.2
PB.4960	putative anthocyanidin reductase	Anthocyanin	PB.13553	flavonoid 3',5'-hydroxylase	Anthocyanin	0.8	0.2
PB.3958	UDP-glucose: flavonoid 3-O-glucosyltransferase	Anthocyanin	PB.13553	flavonoid 3',5'-hydroxylase	Anthocyanin	0.8	0.2
PB.12357	UDP-glucose: flavonoid 3-O-glucosyltransferase	Anthocyanin	PB.13553	flavonoid 3',5'-hydroxylase	Anthocyanin	0.8	0.2
PB.5959	chalcone isomerase	Anthocyanin	PB.13553	flavonoid 3',5'-hydroxylase	Anthocyanin	0.8	0.2
PB.3319	Two-component response regulator like	Anthocyanin metabolism	PB.13553	flavonoid 3',5'-hydroxylase	Anthocyanin	-0.8	0.2
PB.11494	transcription factor MYB7-like isoform X1	Anthocyanin regulation	PB.13553	flavonoid 3',5'-hydroxylase	Anthocyanin	0.8	0.2
PB.7484	carotenoid cleavage dioxygenase	Carotenoid bio	PB.13553	flavonoid 3',5'-hydroxylase	Anthocyanin	-0.8	0.2
PB.3610	heterodimeric geranylgeranyl pyrophosphate synthase small subunit, chloroplastic-like	Carotenoid bio	PB.13553	flavonoid 3',5'-hydroxylase	Anthocyanin	0.8	0.2
PB.13174	heterodimeric geranylgeranyl pyrophosphate synthase small subunit, chloroplastic-like	Carotenoid bio	PB.13553	flavonoid 3',5'-hydroxylase	Anthocyanin	0.8	0.2
PB.3319	Two-component response regulator like	Anthocyanin metabolism	PB.3686	flavonoid 3',5'-hydroxylase	Anthocyanin	-0.8	0.2
PB.11494	transcription factor MYB7-like isoform X1	Anthocyanin regulation	PB.3686	flavonoid 3',5'-hydroxylase	Anthocyanin	0.8	0.2
PB.7484	carotenoid cleavage dioxygenase	Carotenoid bio	PB.3686	flavonoid 3',5'-hydroxylase	Anthocyanin	-0.8	0.2
PB.3610	heterodimeric geranylgeranyl pyrophosphate synthase small subunit, chloroplastic-like	Carotenoid bio	PB.3686	flavonoid 3',5'-hydroxylase	Anthocyanin	0.8	0.2
PB.13174	heterodimeric geranylgeranyl pyrophosphate synthase small subunit, chloroplastic-like	Carotenoid bio	PB.3686	flavonoid 3',5'-hydroxylase	Anthocyanin	0.8	0.2
PB.3319	Two-component response regulator like	Anthocyanin metabolism	PB.4787	flavonoid 3',5'-hydroxylase	Anthocyanin	-0.8	0.2
PB.11494	transcription factor MYB7-like isoform X1	Anthocyanin regulation	PB.4787	flavonoid 3',5'-hydroxylase	Anthocyanin	0.8	0.2
PB.7484	carotenoid cleavage dioxygenase	Carotenoid bio	PB.4787	flavonoid 3',5'-hydroxylase	Anthocyanin	-0.8	0.2
PB.3610	heterodimeric geranylgeranyl pyrophosphate synthase small subunit, chloroplastic-like	Carotenoid bio	PB.4787	flavonoid 3',5'-hydroxylase	Anthocyanin	0.8	0.2
PB.13174	heterodimeric geranylgeranyl pyrophosphate synthase small subunit, chloroplastic-like	Carotenoid bio	PB.4787	flavonoid 3',5'-hydroxylase	Anthocyanin	0.8	0.2
PB.11575	kaempferol 3-O-beta-D-galactosyltransferase-like	Anthocyanin	PB.1285	flavonoid 3'-hydroxylase	Anthocyanin	0.8	0.2
PB.12033	kaempferol 3-O-beta-D-galactosyltransferase-like	Anthocyanin	PB.1285	flavonoid 3'-hydroxylase	Anthocyanin	0.8	0.2
PB.435	leucoanthocyanidin dioxygenase	Anthocyanin	PB.1285	flavonoid 3'-hydroxylase	Anthocyanin	0.8	0.2
PB.3772	phenylalanine ammonia-lyase	Anthocyanin	PB.1285	flavonoid 3'-hydroxylase	Anthocyanin	0.8	0.2
PB.4323	Phenylalanine ammonia-lyase	Anthocyanin	PB.1285	flavonoid 3'-hydroxylase	Anthocyanin	0.8	0.2
PB.13313	phenylalanine ammonia-lyase	Anthocyanin	PB.1285	flavonoid 3'-hydroxylase	Anthocyanin	0.8	0.2
PB.13322	Phenylalanine ammonia-lyase	Anthocyanin	PB.1285	flavonoid 3'-hydroxylase	Anthocyanin	0.8	0.2
PB.4960	putative anthocyanidin reductase	Anthocyanin	PB.1285	flavonoid 3'-hydroxylase	Anthocyanin	0.8	0.2
PB.3958	UDP-glucose: flavonoid 3-O-glucosyltransferase	Anthocyanin	PB.1285	flavonoid 3'-hydroxylase	Anthocyanin	0.8	0.2
PB.12357	UDP-glucose: flavonoid 3-O-glucosyltransferase	Anthocyanin	PB.1285	flavonoid 3'-hydroxylase	Anthocyanin	0.8	0.2
PB.5959	chalcone isomerase	Anthocyanin	PB.1285	flavonoid 3'-hydroxylase	Anthocyanin	0.8	0.2
PB.3319	Two-component response regulator like	Anthocyanin metabolism	PB.1285	flavonoid 3'-hydroxylase	Anthocyanin	-0.8	0.2
PB.11494	transcription factor MYB7-like isoform X1	Anthocyanin regulation	PB.1285	flavonoid 3'-hydroxylase	Anthocyanin	0.8	0.2
PB.7484	carotenoid cleavage dioxygenase	Carotenoid bio	PB.1285	flavonoid 3'-hydroxylase	Anthocyanin	-0.8	0.2
PB.3610	heterodimeric geranylgeranyl pyrophosphate synthase small subunit, chloroplastic-like	Carotenoid bio	PB.1285	flavonoid 3'-hydroxylase	Anthocyanin	0.8	0.2
PB.13174	heterodimeric geranylgeranyl pyrophosphate synthase small subunit, chloroplastic-like	Carotenoid bio	PB.1285	flavonoid 3'-hydroxylase	Anthocyanin	0.8	0.2
PB.11575	kaempferol 3-O-beta-D-galactosyltransferase-like	Anthocyanin	PB.8864	flavonoid 3'-hydroxylase	Anthocyanin	0.8	0.2
PB.12033	kaempferol 3-O-beta-D-galactosyltransferase-like	Anthocyanin	PB.8864	flavonoid 3'-hydroxylase	Anthocyanin	0.8	0.2
PB.435	leucoanthocyanidin dioxygenase	Anthocyanin	PB.8864	flavonoid 3'-hydroxylase	Anthocyanin	0.8	0.2
PB.3772	phenylalanine ammonia-lyase	Anthocyanin	PB.8864	flavonoid 3'-hydroxylase	Anthocyanin	0.8	0.2
PB.4323	Phenylalanine ammonia-lyase	Anthocyanin	PB.8864	flavonoid 3'-hydroxylase	Anthocyanin	0.8	0.2
PB.13313	phenylalanine ammonia-lyase	Anthocyanin	PB.8864	flavonoid 3'-hydroxylase	Anthocyanin	0.8	0.2
PB.13322	Phenylalanine ammonia-lyase	Anthocyanin	PB.8864	flavonoid 3'-hydroxylase	Anthocyanin	0.8	0.2
PB.4960	putative anthocyanidin reductase	Anthocyanin	PB.8864	flavonoid 3'-hydroxylase	Anthocyanin	0.8	0.2
PB.3958	UDP-glucose: flavonoid 3-O-glucosyltransferase	Anthocyanin	PB.8864	flavonoid 3'-hydroxylase	Anthocyanin	0.8	0.2
PB.12357	UDP-glucose: flavonoid 3-O-glucosyltransferase	Anthocyanin	PB.8864	flavonoid 3'-hydroxylase	Anthocyanin	0.8	0.2
PB.5959	chalcone isomerase	Anthocyanin	PB.8864	flavonoid 3'-hydroxylase	Anthocyanin	0.8	0.2
PB.3319	Two-component response regulator like	Anthocyanin metabolism	PB.8864	flavonoid 3'-hydroxylase	Anthocyanin	-0.8	0.2
PB.11494	transcription factor MYB7-like isoform X1	Anthocyanin regulation	PB.8864	flavonoid 3'-hydroxylase	Anthocyanin	0.8	0.2
PB.7484	carotenoid cleavage dioxygenase	Carotenoid bio	PB.8864	flavonoid 3'-hydroxylase	Anthocyanin	-0.8	0.2
PB.3610	heterodimeric geranylgeranyl pyrophosphate synthase small subunit, chloroplastic-like	Carotenoid bio	PB.8864	flavonoid 3'-hydroxylase	Anthocyanin	0.8	0.2
PB.13174	heterodimeric geranylgeranyl pyrophosphate synthase small subunit, chloroplastic-like	Carotenoid bio	PB.8864	flavonoid 3'-hydroxylase	Anthocyanin	0.8	0.2
PB.11575	kaempferol 3-O-beta-D-galactosyltransferase-like	Anthocyanin	PB.9023	flavonoid 3'-hydroxylase	Anthocyanin	0.8	0.2
PB.12033	kaempferol 3-O-beta-D-galactosyltransferase-like	Anthocyanin	PB.9023	flavonoid 3'-hydroxylase	Anthocyanin	0.8	0.2
PB.435	leucoanthocyanidin dioxygenase	Anthocyanin	PB.9023	flavonoid 3'-hydroxylase	Anthocyanin	0.8	0.2
PB.3772	phenylalanine ammonia-lyase	Anthocyanin	PB.9023	flavonoid 3'-hydroxylase	Anthocyanin	0.8	0.2
PB.4323	Phenylalanine ammonia-lyase	Anthocyanin	PB.9023	flavonoid 3'-hydroxylase	Anthocyanin	0.8	0.2
PB.13313	phenylalanine ammonia-lyase	Anthocyanin	PB.9023	flavonoid 3'-hydroxylase	Anthocyanin	0.8	0.2
PB.13322	Phenylalanine ammonia-lyase	Anthocyanin	PB.9023	flavonoid 3'-hydroxylase	Anthocyanin	0.8	0.2
PB.4960	putative anthocyanidin reductase	Anthocyanin	PB.9023	flavonoid 3'-hydroxylase	Anthocyanin	0.8	0.2
PB.3958	UDP-glucose: flavonoid 3-O-glucosyltransferase	Anthocyanin	PB.9023	flavonoid 3'-hydroxylase	Anthocyanin	0.8	0.2
PB.12357	UDP-glucose: flavonoid 3-O-glucosyltransferase	Anthocyanin	PB.9023	flavonoid 3'-hydroxylase	Anthocyanin	0.8	0.2
PB.5959	chalcone isomerase	Anthocyanin	PB.9023	flavonoid 3'-hydroxylase	Anthocyanin	0.8	0.2
PB.3319	Two-component response regulator like	Anthocyanin metabolism	PB.9023	flavonoid 3'-hydroxylase	Anthocyanin	-0.8	0.2
PB.11494	transcription factor MYB7-like isoform X1	Anthocyanin regulation	PB.9023	flavonoid 3'-hydroxylase	Anthocyanin	0.8	0.2
PB.7484	carotenoid cleavage dioxygenase	Carotenoid bio	PB.9023	flavonoid 3'-hydroxylase	Anthocyanin	-0.8	0.2
PB.3610	heterodimeric geranylgeranyl pyrophosphate synthase small subunit, chloroplastic-like	Carotenoid bio	PB.9023	flavonoid 3'-hydroxylase	Anthocyanin	0.8	0.2
PB.13174	heterodimeric geranylgeranyl pyrophosphate synthase small subunit, chloroplastic-like	Carotenoid bio	PB.9023	flavonoid 3'-hydroxylase	Anthocyanin	0.8	0.2
PB.9904	4-coumarate--CoA ligase 1	Anthocyanin	PB.4053	flavonol synthase	Anthocyanin	0.8	0.2
PB.3931	anthocyanidin 3-O-glucoside 2''-O-glucosyltransferase-like	Anthocyanin	PB.4053	flavonol synthase	Anthocyanin	0.8	0.2
PB.2715	chalcone isomerase	Anthocyanin	PB.4053	flavonol synthase	Anthocyanin	0.8	0.2
PB.10264	chalcone isomerase	Anthocyanin	PB.4053	flavonol synthase	Anthocyanin	0.8	0.2
PB.103	chalcone synthase	Anthocyanin	PB.4053	flavonol synthase	Anthocyanin	0.8	0.2
PB.7968	chalcone synthase	Anthocyanin	PB.4053	flavonol synthase	Anthocyanin	0.8	0.2
PB.14184	chalcone synthase	Anthocyanin	PB.4053	flavonol synthase	Anthocyanin	0.8	0.2
PB.1073	flavanone 3-hydroxylase	Anthocyanin	PB.4053	flavonol synthase	Anthocyanin	0.8	0.2
PB.7103	flavanone 3-hydroxylase	Anthocyanin	PB.4053	flavonol synthase	Anthocyanin	0.8	0.2
PB.7575	flavanone 3-hydroxylase	Anthocyanin	PB.4053	flavonol synthase	Anthocyanin	0.8	0.2
PB.15193	flavanone 3-hydroxylase	Anthocyanin	PB.4053	flavonol synthase	Anthocyanin	0.8	0.2
PB.11575	kaempferol 3-O-beta-D-galactosyltransferase-like	Anthocyanin	PB.4053	flavonol synthase	Anthocyanin	0.8	0.2
PB.12033	kaempferol 3-O-beta-D-galactosyltransferase-like	Anthocyanin	PB.4053	flavonol synthase	Anthocyanin	0.8	0.2
PB.435	leucoanthocyanidin dioxygenase	Anthocyanin	PB.4053	flavonol synthase	Anthocyanin	0.8	0.2
PB.3772	phenylalanine ammonia-lyase	Anthocyanin	PB.4053	flavonol synthase	Anthocyanin	0.8	0.2
PB.4323	Phenylalanine ammonia-lyase	Anthocyanin	PB.4053	flavonol synthase	Anthocyanin	0.8	0.2
PB.13313	phenylalanine ammonia-lyase	Anthocyanin	PB.4053	flavonol synthase	Anthocyanin	0.8	0.2
PB.13322	Phenylalanine ammonia-lyase	Anthocyanin	PB.4053	flavonol synthase	Anthocyanin	0.8	0.2
PB.4960	putative anthocyanidin reductase	Anthocyanin	PB.4053	flavonol synthase	Anthocyanin	0.8	0.2
PB.3958	UDP-glucose: flavonoid 3-O-glucosyltransferase	Anthocyanin	PB.4053	flavonol synthase	Anthocyanin	0.8	0.2
PB.12357	UDP-glucose: flavonoid 3-O-glucosyltransferase	Anthocyanin	PB.4053	flavonol synthase	Anthocyanin	0.8	0.2
PB.5959	chalcone isomerase	Anthocyanin	PB.4053	flavonol synthase	Anthocyanin	0.8	0.2
PB.3319	Two-component response regulator like	Anthocyanin metabolism	PB.4053	flavonol synthase	Anthocyanin	-0.8	0.2
PB.11494	transcription factor MYB7-like isoform X1	Anthocyanin regulation	PB.4053	flavonol synthase	Anthocyanin	0.8	0.2
PB.7484	carotenoid cleavage dioxygenase	Carotenoid bio	PB.4053	flavonol synthase	Anthocyanin	-0.8	0.2
PB.3610	heterodimeric geranylgeranyl pyrophosphate synthase small subunit, chloroplastic-like	Carotenoid bio	PB.4053	flavonol synthase	Anthocyanin	0.8	0.2
PB.13174	heterodimeric geranylgeranyl pyrophosphate synthase small subunit, chloroplastic-like	Carotenoid bio	PB.4053	flavonol synthase	Anthocyanin	0.8	0.2
PB.2313	protein stay-green, chloroplastic	Chlorophyll catabolic	PB.13174	heterodimeric geranylgeranyl pyrophosphate synthase small subunit, chloroplastic-like	Carotenoid bio	0.8	0.2
PB.3217	pheophorbide a oxygenase, chloroplastic	Chlorophyll catabolic	PB.13174	heterodimeric geranylgeranyl pyrophosphate synthase small subunit, chloroplastic-like	Carotenoid bio	0.8	0.2
PB.11128	pheophorbide a oxygenase, chloroplastic	Chlorophyll catabolic	PB.13174	heterodimeric geranylgeranyl pyrophosphate synthase small subunit, chloroplastic-like	Carotenoid bio	0.8	0.2
PB.2313	protein stay-green, chloroplastic	Chlorophyll catabolic	PB.3610	heterodimeric geranylgeranyl pyrophosphate synthase small subunit, chloroplastic-like	Carotenoid bio	0.8	0.2
PB.3217	pheophorbide a oxygenase, chloroplastic	Chlorophyll catabolic	PB.3610	heterodimeric geranylgeranyl pyrophosphate synthase small subunit, chloroplastic-like	Carotenoid bio	0.8	0.2
PB.11128	pheophorbide a oxygenase, chloroplastic	Chlorophyll catabolic	PB.3610	heterodimeric geranylgeranyl pyrophosphate synthase small subunit, chloroplastic-like	Carotenoid bio	0.8	0.2
PB.6264	chalcone synthase	Anthocyanin	PB.11575	kaempferol 3-O-beta-D-galactosyltransferase-like	Anthocyanin	0.8	0.2
PB.6433	chalcone synthase	Anthocyanin	PB.11575	kaempferol 3-O-beta-D-galactosyltransferase-like	Anthocyanin	0.8	0.2
PB.8840	dihydroflavonol 4-reductase	Anthocyanin	PB.11575	kaempferol 3-O-beta-D-galactosyltransferase-like	Anthocyanin	0.8	0.2
PB.9046	dihydroflavonol 4-reductase	Anthocyanin	PB.11575	kaempferol 3-O-beta-D-galactosyltransferase-like	Anthocyanin	0.8	0.2
PB.3686	flavonoid 3',5'-hydroxylase	Anthocyanin	PB.11575	kaempferol 3-O-beta-D-galactosyltransferase-like	Anthocyanin	0.8	0.2
PB.4787	flavonoid 3',5'-hydroxylase	Anthocyanin	PB.11575	kaempferol 3-O-beta-D-galactosyltransferase-like	Anthocyanin	0.8	0.2
PB.6459	transcription factor bHLH153	Anthocyanin regulation	PB.11575	kaempferol 3-O-beta-D-galactosyltransferase-like	Anthocyanin	-0.8	0.2
PB.5294	transcription factor bHLH149-like	Anthocyanin regulation	PB.11575	kaempferol 3-O-beta-D-galactosyltransferase-like	Anthocyanin	-0.8	0.2
PB.11971	WD repeat and HMG-box DNA-binding protein like	Anthocyanin regulation	PB.11575	kaempferol 3-O-beta-D-galactosyltransferase-like	Anthocyanin	0.8	0.2
PB.2521	transcription factor bHLH3	Anthocyanin regulation	PB.11575	kaempferol 3-O-beta-D-galactosyltransferase-like	Anthocyanin	-0.8	0.2
PB.9591	transcription factor bHLH137	Anthocyanin regulation	PB.11575	kaempferol 3-O-beta-D-galactosyltransferase-like	Anthocyanin	0.8	0.2
PB.15189	transcription factor bHLH137	Anthocyanin regulation	PB.11575	kaempferol 3-O-beta-D-galactosyltransferase-like	Anthocyanin	0.8	0.2
PB.1015	carotenoid cleavage dioxygenase	Carotenoid bio	PB.11575	kaempferol 3-O-beta-D-galactosyltransferase-like	Anthocyanin	-0.8	0.2
PB.14880	farnesyl diphosphate synthase	Carotenoid bio	PB.11575	kaempferol 3-O-beta-D-galactosyltransferase-like	Anthocyanin	-0.8	0.2
PB.2313	protein stay-green, chloroplastic	Chlorophyll catabolic	PB.11575	kaempferol 3-O-beta-D-galactosyltransferase-like	Anthocyanin	0.8	0.2
PB.3217	pheophorbide a oxygenase, chloroplastic	Chlorophyll catabolic	PB.11575	kaempferol 3-O-beta-D-galactosyltransferase-like	Anthocyanin	0.8	0.2
PB.11128	pheophorbide a oxygenase, chloroplastic	Chlorophyll catabolic	PB.11575	kaempferol 3-O-beta-D-galactosyltransferase-like	Anthocyanin	0.8	0.2
PB.6264	chalcone synthase	Anthocyanin	PB.12033	kaempferol 3-O-beta-D-galactosyltransferase-like	Anthocyanin	0.8	0.2
PB.6433	chalcone synthase	Anthocyanin	PB.12033	kaempferol 3-O-beta-D-galactosyltransferase-like	Anthocyanin	0.8	0.2
PB.8840	dihydroflavonol 4-reductase	Anthocyanin	PB.12033	kaempferol 3-O-beta-D-galactosyltransferase-like	Anthocyanin	0.8	0.2
PB.9046	dihydroflavonol 4-reductase	Anthocyanin	PB.12033	kaempferol 3-O-beta-D-galactosyltransferase-like	Anthocyanin	0.8	0.2
PB.3686	flavonoid 3',5'-hydroxylase	Anthocyanin	PB.12033	kaempferol 3-O-beta-D-galactosyltransferase-like	Anthocyanin	0.8	0.2
PB.4787	flavonoid 3',5'-hydroxylase	Anthocyanin	PB.12033	kaempferol 3-O-beta-D-galactosyltransferase-like	Anthocyanin	0.8	0.2
PB.6459	transcription factor bHLH153	Anthocyanin regulation	PB.12033	kaempferol 3-O-beta-D-galactosyltransferase-like	Anthocyanin	-0.8	0.2
PB.5294	transcription factor bHLH149-like	Anthocyanin regulation	PB.12033	kaempferol 3-O-beta-D-galactosyltransferase-like	Anthocyanin	-0.8	0.2
PB.11971	WD repeat and HMG-box DNA-binding protein like	Anthocyanin regulation	PB.12033	kaempferol 3-O-beta-D-galactosyltransferase-like	Anthocyanin	0.8	0.2
PB.2521	transcription factor bHLH3	Anthocyanin regulation	PB.12033	kaempferol 3-O-beta-D-galactosyltransferase-like	Anthocyanin	-0.8	0.2
PB.9591	transcription factor bHLH137	Anthocyanin regulation	PB.12033	kaempferol 3-O-beta-D-galactosyltransferase-like	Anthocyanin	0.8	0.2
PB.15189	transcription factor bHLH137	Anthocyanin regulation	PB.12033	kaempferol 3-O-beta-D-galactosyltransferase-like	Anthocyanin	0.8	0.2
PB.1015	carotenoid cleavage dioxygenase	Carotenoid bio	PB.12033	kaempferol 3-O-beta-D-galactosyltransferase-like	Anthocyanin	-0.8	0.2
PB.14880	farnesyl diphosphate synthase	Carotenoid bio	PB.12033	kaempferol 3-O-beta-D-galactosyltransferase-like	Anthocyanin	-0.8	0.2
PB.2313	protein stay-green, chloroplastic	Chlorophyll catabolic	PB.12033	kaempferol 3-O-beta-D-galactosyltransferase-like	Anthocyanin	0.8	0.2
PB.3217	pheophorbide a oxygenase, chloroplastic	Chlorophyll catabolic	PB.12033	kaempferol 3-O-beta-D-galactosyltransferase-like	Anthocyanin	0.8	0.2
PB.11128	pheophorbide a oxygenase, chloroplastic	Chlorophyll catabolic	PB.12033	kaempferol 3-O-beta-D-galactosyltransferase-like	Anthocyanin	0.8	0.2
PB.6264	chalcone synthase	Anthocyanin	PB.435	leucoanthocyanidin dioxygenase	Anthocyanin	0.8	0.2
PB.6433	chalcone synthase	Anthocyanin	PB.435	leucoanthocyanidin dioxygenase	Anthocyanin	0.8	0.2
PB.8840	dihydroflavonol 4-reductase	Anthocyanin	PB.435	leucoanthocyanidin dioxygenase	Anthocyanin	0.8	0.2
PB.9046	dihydroflavonol 4-reductase	Anthocyanin	PB.435	leucoanthocyanidin dioxygenase	Anthocyanin	0.8	0.2
PB.3686	flavonoid 3',5'-hydroxylase	Anthocyanin	PB.435	leucoanthocyanidin dioxygenase	Anthocyanin	0.8	0.2
PB.4787	flavonoid 3',5'-hydroxylase	Anthocyanin	PB.435	leucoanthocyanidin dioxygenase	Anthocyanin	0.8	0.2
PB.6459	transcription factor bHLH153	Anthocyanin regulation	PB.435	leucoanthocyanidin dioxygenase	Anthocyanin	-0.8	0.2
PB.5294	transcription factor bHLH149-like	Anthocyanin regulation	PB.435	leucoanthocyanidin dioxygenase	Anthocyanin	-0.8	0.2
PB.11971	WD repeat and HMG-box DNA-binding protein like	Anthocyanin regulation	PB.435	leucoanthocyanidin dioxygenase	Anthocyanin	0.8	0.2
PB.2521	transcription factor bHLH3	Anthocyanin regulation	PB.435	leucoanthocyanidin dioxygenase	Anthocyanin	-0.8	0.2
PB.9591	transcription factor bHLH137	Anthocyanin regulation	PB.435	leucoanthocyanidin dioxygenase	Anthocyanin	0.8	0.2
PB.15189	transcription factor bHLH137	Anthocyanin regulation	PB.435	leucoanthocyanidin dioxygenase	Anthocyanin	0.8	0.2
PB.1015	carotenoid cleavage dioxygenase	Carotenoid bio	PB.435	leucoanthocyanidin dioxygenase	Anthocyanin	-0.8	0.2
PB.14880	farnesyl diphosphate synthase	Carotenoid bio	PB.435	leucoanthocyanidin dioxygenase	Anthocyanin	-0.8	0.2
PB.2313	protein stay-green, chloroplastic	Chlorophyll catabolic	PB.435	leucoanthocyanidin dioxygenase	Anthocyanin	0.8	0.2
PB.3217	pheophorbide a oxygenase, chloroplastic	Chlorophyll catabolic	PB.435	leucoanthocyanidin dioxygenase	Anthocyanin	0.8	0.2
PB.11128	pheophorbide a oxygenase, chloroplastic	Chlorophyll catabolic	PB.435	leucoanthocyanidin dioxygenase	Anthocyanin	0.8	0.2
PB.6264	chalcone synthase	Anthocyanin	PB.13313	phenylalanine ammonia-lyase	Anthocyanin	0.8	0.2
PB.6433	chalcone synthase	Anthocyanin	PB.13313	phenylalanine ammonia-lyase	Anthocyanin	0.8	0.2
PB.8840	dihydroflavonol 4-reductase	Anthocyanin	PB.13313	phenylalanine ammonia-lyase	Anthocyanin	0.8	0.2
PB.9046	dihydroflavonol 4-reductase	Anthocyanin	PB.13313	phenylalanine ammonia-lyase	Anthocyanin	0.8	0.2
PB.3686	flavonoid 3',5'-hydroxylase	Anthocyanin	PB.13313	phenylalanine ammonia-lyase	Anthocyanin	0.8	0.2
PB.4787	flavonoid 3',5'-hydroxylase	Anthocyanin	PB.13313	phenylalanine ammonia-lyase	Anthocyanin	0.8	0.2
PB.6459	transcription factor bHLH153	Anthocyanin regulation	PB.13313	phenylalanine ammonia-lyase	Anthocyanin	-0.8	0.2
PB.5294	transcription factor bHLH149-like	Anthocyanin regulation	PB.13313	phenylalanine ammonia-lyase	Anthocyanin	-0.8	0.2
PB.11971	WD repeat and HMG-box DNA-binding protein like	Anthocyanin regulation	PB.13313	phenylalanine ammonia-lyase	Anthocyanin	0.8	0.2
PB.2521	transcription factor bHLH3	Anthocyanin regulation	PB.13313	phenylalanine ammonia-lyase	Anthocyanin	-0.8	0.2
PB.9591	transcription factor bHLH137	Anthocyanin regulation	PB.13313	phenylalanine ammonia-lyase	Anthocyanin	0.8	0.2
PB.15189	transcription factor bHLH137	Anthocyanin regulation	PB.13313	phenylalanine ammonia-lyase	Anthocyanin	0.8	0.2
PB.1015	carotenoid cleavage dioxygenase	Carotenoid bio	PB.13313	phenylalanine ammonia-lyase	Anthocyanin	-0.8	0.2
PB.14880	farnesyl diphosphate synthase	Carotenoid bio	PB.13313	phenylalanine ammonia-lyase	Anthocyanin	-0.8	0.2
PB.2313	protein stay-green, chloroplastic	Chlorophyll catabolic	PB.13313	phenylalanine ammonia-lyase	Anthocyanin	0.8	0.2
PB.3217	pheophorbide a oxygenase, chloroplastic	Chlorophyll catabolic	PB.13313	phenylalanine ammonia-lyase	Anthocyanin	0.8	0.2
PB.11128	pheophorbide a oxygenase, chloroplastic	Chlorophyll catabolic	PB.13313	phenylalanine ammonia-lyase	Anthocyanin	0.8	0.2
PB.6264	chalcone synthase	Anthocyanin	PB.13322	Phenylalanine ammonia-lyase	Anthocyanin	0.8	0.2
PB.6433	chalcone synthase	Anthocyanin	PB.13322	Phenylalanine ammonia-lyase	Anthocyanin	0.8	0.2
PB.8840	dihydroflavonol 4-reductase	Anthocyanin	PB.13322	Phenylalanine ammonia-lyase	Anthocyanin	0.8	0.2
PB.9046	dihydroflavonol 4-reductase	Anthocyanin	PB.13322	Phenylalanine ammonia-lyase	Anthocyanin	0.8	0.2
PB.3686	flavonoid 3',5'-hydroxylase	Anthocyanin	PB.13322	Phenylalanine ammonia-lyase	Anthocyanin	0.8	0.2
PB.4787	flavonoid 3',5'-hydroxylase	Anthocyanin	PB.13322	Phenylalanine ammonia-lyase	Anthocyanin	0.8	0.2
PB.6459	transcription factor bHLH153	Anthocyanin regulation	PB.13322	Phenylalanine ammonia-lyase	Anthocyanin	-0.8	0.2
PB.5294	transcription factor bHLH149-like	Anthocyanin regulation	PB.13322	Phenylalanine ammonia-lyase	Anthocyanin	-0.8	0.2
PB.11971	WD repeat and HMG-box DNA-binding protein like	Anthocyanin regulation	PB.13322	Phenylalanine ammonia-lyase	Anthocyanin	0.8	0.2
PB.2521	transcription factor bHLH3	Anthocyanin regulation	PB.13322	Phenylalanine ammonia-lyase	Anthocyanin	-0.8	0.2
PB.9591	transcription factor bHLH137	Anthocyanin regulation	PB.13322	Phenylalanine ammonia-lyase	Anthocyanin	0.8	0.2
PB.15189	transcription factor bHLH137	Anthocyanin regulation	PB.13322	Phenylalanine ammonia-lyase	Anthocyanin	0.8	0.2
PB.1015	carotenoid cleavage dioxygenase	Carotenoid bio	PB.13322	Phenylalanine ammonia-lyase	Anthocyanin	-0.8	0.2
PB.14880	farnesyl diphosphate synthase	Carotenoid bio	PB.13322	Phenylalanine ammonia-lyase	Anthocyanin	-0.8	0.2
PB.2313	protein stay-green, chloroplastic	Chlorophyll catabolic	PB.13322	Phenylalanine ammonia-lyase	Anthocyanin	0.8	0.2
PB.3217	pheophorbide a oxygenase, chloroplastic	Chlorophyll catabolic	PB.13322	Phenylalanine ammonia-lyase	Anthocyanin	0.8	0.2
PB.11128	pheophorbide a oxygenase, chloroplastic	Chlorophyll catabolic	PB.13322	Phenylalanine ammonia-lyase	Anthocyanin	0.8	0.2
PB.6264	chalcone synthase	Anthocyanin	PB.3772	phenylalanine ammonia-lyase	Anthocyanin	0.8	0.2
PB.6433	chalcone synthase	Anthocyanin	PB.3772	phenylalanine ammonia-lyase	Anthocyanin	0.8	0.2
PB.8840	dihydroflavonol 4-reductase	Anthocyanin	PB.3772	phenylalanine ammonia-lyase	Anthocyanin	0.8	0.2
PB.9046	dihydroflavonol 4-reductase	Anthocyanin	PB.3772	phenylalanine ammonia-lyase	Anthocyanin	0.8	0.2
PB.3686	flavonoid 3',5'-hydroxylase	Anthocyanin	PB.3772	phenylalanine ammonia-lyase	Anthocyanin	0.8	0.2
PB.4787	flavonoid 3',5'-hydroxylase	Anthocyanin	PB.3772	phenylalanine ammonia-lyase	Anthocyanin	0.8	0.2
PB.6459	transcription factor bHLH153	Anthocyanin regulation	PB.3772	phenylalanine ammonia-lyase	Anthocyanin	-0.8	0.2
PB.5294	transcription factor bHLH149-like	Anthocyanin regulation	PB.3772	phenylalanine ammonia-lyase	Anthocyanin	-0.8	0.2
PB.11971	WD repeat and HMG-box DNA-binding protein like	Anthocyanin regulation	PB.3772	phenylalanine ammonia-lyase	Anthocyanin	0.8	0.2
PB.2521	transcription factor bHLH3	Anthocyanin regulation	PB.3772	phenylalanine ammonia-lyase	Anthocyanin	-0.8	0.2
PB.9591	transcription factor bHLH137	Anthocyanin regulation	PB.3772	phenylalanine ammonia-lyase	Anthocyanin	0.8	0.2
PB.15189	transcription factor bHLH137	Anthocyanin regulation	PB.3772	phenylalanine ammonia-lyase	Anthocyanin	0.8	0.2
PB.1015	carotenoid cleavage dioxygenase	Carotenoid bio	PB.3772	phenylalanine ammonia-lyase	Anthocyanin	-0.8	0.2
PB.14880	farnesyl diphosphate synthase	Carotenoid bio	PB.3772	phenylalanine ammonia-lyase	Anthocyanin	-0.8	0.2
PB.2313	protein stay-green, chloroplastic	Chlorophyll catabolic	PB.3772	phenylalanine ammonia-lyase	Anthocyanin	0.8	0.2
PB.3217	pheophorbide a oxygenase, chloroplastic	Chlorophyll catabolic	PB.3772	phenylalanine ammonia-lyase	Anthocyanin	0.8	0.2
PB.11128	pheophorbide a oxygenase, chloroplastic	Chlorophyll catabolic	PB.3772	phenylalanine ammonia-lyase	Anthocyanin	0.8	0.2
PB.6264	chalcone synthase	Anthocyanin	PB.4323	Phenylalanine ammonia-lyase	Anthocyanin	0.8	0.2
PB.6433	chalcone synthase	Anthocyanin	PB.4323	Phenylalanine ammonia-lyase	Anthocyanin	0.8	0.2
PB.8840	dihydroflavonol 4-reductase	Anthocyanin	PB.4323	Phenylalanine ammonia-lyase	Anthocyanin	0.8	0.2
PB.9046	dihydroflavonol 4-reductase	Anthocyanin	PB.4323	Phenylalanine ammonia-lyase	Anthocyanin	0.8	0.2
PB.3686	flavonoid 3',5'-hydroxylase	Anthocyanin	PB.4323	Phenylalanine ammonia-lyase	Anthocyanin	0.8	0.2
PB.4787	flavonoid 3',5'-hydroxylase	Anthocyanin	PB.4323	Phenylalanine ammonia-lyase	Anthocyanin	0.8	0.2
PB.6459	transcription factor bHLH153	Anthocyanin regulation	PB.4323	Phenylalanine ammonia-lyase	Anthocyanin	-0.8	0.2
PB.5294	transcription factor bHLH149-like	Anthocyanin regulation	PB.4323	Phenylalanine ammonia-lyase	Anthocyanin	-0.8	0.2
PB.11971	WD repeat and HMG-box DNA-binding protein like	Anthocyanin regulation	PB.4323	Phenylalanine ammonia-lyase	Anthocyanin	0.8	0.2
PB.2521	transcription factor bHLH3	Anthocyanin regulation	PB.4323	Phenylalanine ammonia-lyase	Anthocyanin	-0.8	0.2
PB.9591	transcription factor bHLH137	Anthocyanin regulation	PB.4323	Phenylalanine ammonia-lyase	Anthocyanin	0.8	0.2
PB.15189	transcription factor bHLH137	Anthocyanin regulation	PB.4323	Phenylalanine ammonia-lyase	Anthocyanin	0.8	0.2
PB.1015	carotenoid cleavage dioxygenase	Carotenoid bio	PB.4323	Phenylalanine ammonia-lyase	Anthocyanin	-0.8	0.2
PB.14880	farnesyl diphosphate synthase	Carotenoid bio	PB.4323	Phenylalanine ammonia-lyase	Anthocyanin	-0.8	0.2
PB.2313	protein stay-green, chloroplastic	Chlorophyll catabolic	PB.4323	Phenylalanine ammonia-lyase	Anthocyanin	0.8	0.2
PB.3217	pheophorbide a oxygenase, chloroplastic	Chlorophyll catabolic	PB.4323	Phenylalanine ammonia-lyase	Anthocyanin	0.8	0.2
PB.11128	pheophorbide a oxygenase, chloroplastic	Chlorophyll catabolic	PB.4323	Phenylalanine ammonia-lyase	Anthocyanin	0.8	0.2
PB.6264	chalcone synthase	Anthocyanin	PB.4960	putative anthocyanidin reductase	Anthocyanin	0.8	0.2
PB.6433	chalcone synthase	Anthocyanin	PB.4960	putative anthocyanidin reductase	Anthocyanin	0.8	0.2
PB.8840	dihydroflavonol 4-reductase	Anthocyanin	PB.4960	putative anthocyanidin reductase	Anthocyanin	0.8	0.2
PB.9046	dihydroflavonol 4-reductase	Anthocyanin	PB.4960	putative anthocyanidin reductase	Anthocyanin	0.8	0.2
PB.3686	flavonoid 3',5'-hydroxylase	Anthocyanin	PB.4960	putative anthocyanidin reductase	Anthocyanin	0.8	0.2
PB.4787	flavonoid 3',5'-hydroxylase	Anthocyanin	PB.4960	putative anthocyanidin reductase	Anthocyanin	0.8	0.2
PB.6459	transcription factor bHLH153	Anthocyanin regulation	PB.4960	putative anthocyanidin reductase	Anthocyanin	-0.8	0.2
PB.5294	transcription factor bHLH149-like	Anthocyanin regulation	PB.4960	putative anthocyanidin reductase	Anthocyanin	-0.8	0.2
PB.11971	WD repeat and HMG-box DNA-binding protein like	Anthocyanin regulation	PB.4960	putative anthocyanidin reductase	Anthocyanin	0.8	0.2
PB.2521	transcription factor bHLH3	Anthocyanin regulation	PB.4960	putative anthocyanidin reductase	Anthocyanin	-0.8	0.2
PB.9591	transcription factor bHLH137	Anthocyanin regulation	PB.4960	putative anthocyanidin reductase	Anthocyanin	0.8	0.2
PB.15189	transcription factor bHLH137	Anthocyanin regulation	PB.4960	putative anthocyanidin reductase	Anthocyanin	0.8	0.2
PB.1015	carotenoid cleavage dioxygenase	Carotenoid bio	PB.4960	putative anthocyanidin reductase	Anthocyanin	-0.8	0.2
PB.14880	farnesyl diphosphate synthase	Carotenoid bio	PB.4960	putative anthocyanidin reductase	Anthocyanin	-0.8	0.2
PB.2313	protein stay-green, chloroplastic	Chlorophyll catabolic	PB.4960	putative anthocyanidin reductase	Anthocyanin	0.8	0.2
PB.3217	pheophorbide a oxygenase, chloroplastic	Chlorophyll catabolic	PB.4960	putative anthocyanidin reductase	Anthocyanin	0.8	0.2
PB.11128	pheophorbide a oxygenase, chloroplastic	Chlorophyll catabolic	PB.4960	putative anthocyanidin reductase	Anthocyanin	0.8	0.2
PB.7484	carotenoid cleavage dioxygenase	Carotenoid bio	PB.15189	transcription factor bHLH137	Anthocyanin regulation	-0.8	0.2
PB.3610	heterodimeric geranylgeranyl pyrophosphate synthase small subunit, chloroplastic-like	Carotenoid bio	PB.15189	transcription factor bHLH137	Anthocyanin regulation	0.8	0.2
PB.13174	heterodimeric geranylgeranyl pyrophosphate synthase small subunit, chloroplastic-like	Carotenoid bio	PB.15189	transcription factor bHLH137	Anthocyanin regulation	0.8	0.2
PB.7484	carotenoid cleavage dioxygenase	Carotenoid bio	PB.9591	transcription factor bHLH137	Anthocyanin regulation	-0.8	0.2
PB.3610	heterodimeric geranylgeranyl pyrophosphate synthase small subunit, chloroplastic-like	Carotenoid bio	PB.9591	transcription factor bHLH137	Anthocyanin regulation	0.8	0.2
PB.13174	heterodimeric geranylgeranyl pyrophosphate synthase small subunit, chloroplastic-like	Carotenoid bio	PB.9591	transcription factor bHLH137	Anthocyanin regulation	0.8	0.2
PB.11494	transcription factor MYB7-like isoform X1	Anthocyanin regulation	PB.5294	transcription factor bHLH149-like	Anthocyanin regulation	-0.8	0.2
PB.7484	carotenoid cleavage dioxygenase	Carotenoid bio	PB.5294	transcription factor bHLH149-like	Anthocyanin regulation	0.8	0.2
PB.3610	heterodimeric geranylgeranyl pyrophosphate synthase small subunit, chloroplastic-like	Carotenoid bio	PB.5294	transcription factor bHLH149-like	Anthocyanin regulation	-0.8	0.2
PB.13174	heterodimeric geranylgeranyl pyrophosphate synthase small subunit, chloroplastic-like	Carotenoid bio	PB.5294	transcription factor bHLH149-like	Anthocyanin regulation	-0.8	0.2
PB.11494	transcription factor MYB7-like isoform X1	Anthocyanin regulation	PB.6459	transcription factor bHLH153	Anthocyanin regulation	-0.8	0.2
PB.7484	carotenoid cleavage dioxygenase	Carotenoid bio	PB.6459	transcription factor bHLH153	Anthocyanin regulation	0.8	0.2
PB.3610	heterodimeric geranylgeranyl pyrophosphate synthase small subunit, chloroplastic-like	Carotenoid bio	PB.6459	transcription factor bHLH153	Anthocyanin regulation	-0.8	0.2
PB.13174	heterodimeric geranylgeranyl pyrophosphate synthase small subunit, chloroplastic-like	Carotenoid bio	PB.6459	transcription factor bHLH153	Anthocyanin regulation	-0.8	0.2
PB.11494	transcription factor MYB7-like isoform X1	Anthocyanin regulation	PB.2521	transcription factor bHLH3	Anthocyanin regulation	-0.8	0.2
PB.7484	carotenoid cleavage dioxygenase	Carotenoid bio	PB.2521	transcription factor bHLH3	Anthocyanin regulation	0.8	0.2
PB.3610	heterodimeric geranylgeranyl pyrophosphate synthase small subunit, chloroplastic-like	Carotenoid bio	PB.2521	transcription factor bHLH3	Anthocyanin regulation	-0.8	0.2
PB.13174	heterodimeric geranylgeranyl pyrophosphate synthase small subunit, chloroplastic-like	Carotenoid bio	PB.2521	transcription factor bHLH3	Anthocyanin regulation	-0.8	0.2
PB.9591	transcription factor bHLH137	Anthocyanin regulation	PB.11494	transcription factor MYB7-like isoform X1	Anthocyanin regulation	0.8	0.2
PB.15189	transcription factor bHLH137	Anthocyanin regulation	PB.11494	transcription factor MYB7-like isoform X1	Anthocyanin regulation	0.8	0.2
PB.1015	carotenoid cleavage dioxygenase	Carotenoid bio	PB.11494	transcription factor MYB7-like isoform X1	Anthocyanin regulation	-0.8	0.2
PB.14880	farnesyl diphosphate synthase	Carotenoid bio	PB.11494	transcription factor MYB7-like isoform X1	Anthocyanin regulation	-0.8	0.2
PB.2313	protein stay-green, chloroplastic	Chlorophyll catabolic	PB.11494	transcription factor MYB7-like isoform X1	Anthocyanin regulation	0.8	0.2
PB.3217	pheophorbide a oxygenase, chloroplastic	Chlorophyll catabolic	PB.11494	transcription factor MYB7-like isoform X1	Anthocyanin regulation	0.8	0.2
PB.11128	pheophorbide a oxygenase, chloroplastic	Chlorophyll catabolic	PB.11494	transcription factor MYB7-like isoform X1	Anthocyanin regulation	0.8	0.2
PB.6459	transcription factor bHLH153	Anthocyanin regulation	PB.3319	Two-component response regulator like	Anthocyanin metabolism	0.8	0.2
PB.5294	transcription factor bHLH149-like	Anthocyanin regulation	PB.3319	Two-component response regulator like	Anthocyanin metabolism	0.8	0.2
PB.11971	WD repeat and HMG-box DNA-binding protein like	Anthocyanin regulation	PB.3319	Two-component response regulator like	Anthocyanin metabolism	-0.8	0.2
PB.2521	transcription factor bHLH3	Anthocyanin regulation	PB.3319	Two-component response regulator like	Anthocyanin metabolism	0.8	0.2
PB.9591	transcription factor bHLH137	Anthocyanin regulation	PB.3319	Two-component response regulator like	Anthocyanin metabolism	-0.8	0.2
PB.15189	transcription factor bHLH137	Anthocyanin regulation	PB.3319	Two-component response regulator like	Anthocyanin metabolism	-0.8	0.2
PB.1015	carotenoid cleavage dioxygenase	Carotenoid bio	PB.3319	Two-component response regulator like	Anthocyanin metabolism	0.8	0.2
PB.14880	farnesyl diphosphate synthase	Carotenoid bio	PB.3319	Two-component response regulator like	Anthocyanin metabolism	0.8	0.2
PB.2313	protein stay-green, chloroplastic	Chlorophyll catabolic	PB.3319	Two-component response regulator like	Anthocyanin metabolism	-0.8	0.2
PB.3217	pheophorbide a oxygenase, chloroplastic	Chlorophyll catabolic	PB.3319	Two-component response regulator like	Anthocyanin metabolism	-0.8	0.2
PB.11128	pheophorbide a oxygenase, chloroplastic	Chlorophyll catabolic	PB.3319	Two-component response regulator like	Anthocyanin metabolism	-0.8	0.2
PB.6264	chalcone synthase	Anthocyanin	PB.12357	UDP-glucose: flavonoid 3-O-glucosyltransferase	Anthocyanin	0.8	0.2
PB.6433	chalcone synthase	Anthocyanin	PB.12357	UDP-glucose: flavonoid 3-O-glucosyltransferase	Anthocyanin	0.8	0.2
PB.8840	dihydroflavonol 4-reductase	Anthocyanin	PB.12357	UDP-glucose: flavonoid 3-O-glucosyltransferase	Anthocyanin	0.8	0.2
PB.9046	dihydroflavonol 4-reductase	Anthocyanin	PB.12357	UDP-glucose: flavonoid 3-O-glucosyltransferase	Anthocyanin	0.8	0.2
PB.3686	flavonoid 3',5'-hydroxylase	Anthocyanin	PB.12357	UDP-glucose: flavonoid 3-O-glucosyltransferase	Anthocyanin	0.8	0.2
PB.4787	flavonoid 3',5'-hydroxylase	Anthocyanin	PB.12357	UDP-glucose: flavonoid 3-O-glucosyltransferase	Anthocyanin	0.8	0.2
PB.6459	transcription factor bHLH153	Anthocyanin regulation	PB.12357	UDP-glucose: flavonoid 3-O-glucosyltransferase	Anthocyanin	-0.8	0.2
PB.5294	transcription factor bHLH149-like	Anthocyanin regulation	PB.12357	UDP-glucose: flavonoid 3-O-glucosyltransferase	Anthocyanin	-0.8	0.2
PB.11971	WD repeat and HMG-box DNA-binding protein like	Anthocyanin regulation	PB.12357	UDP-glucose: flavonoid 3-O-glucosyltransferase	Anthocyanin	0.8	0.2
PB.2521	transcription factor bHLH3	Anthocyanin regulation	PB.12357	UDP-glucose: flavonoid 3-O-glucosyltransferase	Anthocyanin	-0.8	0.2
PB.9591	transcription factor bHLH137	Anthocyanin regulation	PB.12357	UDP-glucose: flavonoid 3-O-glucosyltransferase	Anthocyanin	0.8	0.2
PB.15189	transcription factor bHLH137	Anthocyanin regulation	PB.12357	UDP-glucose: flavonoid 3-O-glucosyltransferase	Anthocyanin	0.8	0.2
PB.1015	carotenoid cleavage dioxygenase	Carotenoid bio	PB.12357	UDP-glucose: flavonoid 3-O-glucosyltransferase	Anthocyanin	-0.8	0.2
PB.14880	farnesyl diphosphate synthase	Carotenoid bio	PB.12357	UDP-glucose: flavonoid 3-O-glucosyltransferase	Anthocyanin	-0.8	0.2
PB.2313	protein stay-green, chloroplastic	Chlorophyll catabolic	PB.12357	UDP-glucose: flavonoid 3-O-glucosyltransferase	Anthocyanin	0.8	0.2
PB.3217	pheophorbide a oxygenase, chloroplastic	Chlorophyll catabolic	PB.12357	UDP-glucose: flavonoid 3-O-glucosyltransferase	Anthocyanin	0.8	0.2
PB.11128	pheophorbide a oxygenase, chloroplastic	Chlorophyll catabolic	PB.12357	UDP-glucose: flavonoid 3-O-glucosyltransferase	Anthocyanin	0.8	0.2
PB.6264	chalcone synthase	Anthocyanin	PB.3958	UDP-glucose: flavonoid 3-O-glucosyltransferase	Anthocyanin	0.8	0.2
PB.6433	chalcone synthase	Anthocyanin	PB.3958	UDP-glucose: flavonoid 3-O-glucosyltransferase	Anthocyanin	0.8	0.2
PB.8840	dihydroflavonol 4-reductase	Anthocyanin	PB.3958	UDP-glucose: flavonoid 3-O-glucosyltransferase	Anthocyanin	0.8	0.2
PB.9046	dihydroflavonol 4-reductase	Anthocyanin	PB.3958	UDP-glucose: flavonoid 3-O-glucosyltransferase	Anthocyanin	0.8	0.2
PB.3686	flavonoid 3',5'-hydroxylase	Anthocyanin	PB.3958	UDP-glucose: flavonoid 3-O-glucosyltransferase	Anthocyanin	0.8	0.2
PB.4787	flavonoid 3',5'-hydroxylase	Anthocyanin	PB.3958	UDP-glucose: flavonoid 3-O-glucosyltransferase	Anthocyanin	0.8	0.2
PB.6459	transcription factor bHLH153	Anthocyanin regulation	PB.3958	UDP-glucose: flavonoid 3-O-glucosyltransferase	Anthocyanin	-0.8	0.2
PB.5294	transcription factor bHLH149-like	Anthocyanin regulation	PB.3958	UDP-glucose: flavonoid 3-O-glucosyltransferase	Anthocyanin	-0.8	0.2
PB.11971	WD repeat and HMG-box DNA-binding protein like	Anthocyanin regulation	PB.3958	UDP-glucose: flavonoid 3-O-glucosyltransferase	Anthocyanin	0.8	0.2
PB.2521	transcription factor bHLH3	Anthocyanin regulation	PB.3958	UDP-glucose: flavonoid 3-O-glucosyltransferase	Anthocyanin	-0.8	0.2
PB.9591	transcription factor bHLH137	Anthocyanin regulation	PB.3958	UDP-glucose: flavonoid 3-O-glucosyltransferase	Anthocyanin	0.8	0.2
PB.15189	transcription factor bHLH137	Anthocyanin regulation	PB.3958	UDP-glucose: flavonoid 3-O-glucosyltransferase	Anthocyanin	0.8	0.2
PB.1015	carotenoid cleavage dioxygenase	Carotenoid bio	PB.3958	UDP-glucose: flavonoid 3-O-glucosyltransferase	Anthocyanin	-0.8	0.2
PB.14880	farnesyl diphosphate synthase	Carotenoid bio	PB.3958	UDP-glucose: flavonoid 3-O-glucosyltransferase	Anthocyanin	-0.8	0.2
PB.2313	protein stay-green, chloroplastic	Chlorophyll catabolic	PB.3958	UDP-glucose: flavonoid 3-O-glucosyltransferase	Anthocyanin	0.8	0.2
PB.3217	pheophorbide a oxygenase, chloroplastic	Chlorophyll catabolic	PB.3958	UDP-glucose: flavonoid 3-O-glucosyltransferase	Anthocyanin	0.8	0.2
PB.11128	pheophorbide a oxygenase, chloroplastic	Chlorophyll catabolic	PB.3958	UDP-glucose: flavonoid 3-O-glucosyltransferase	Anthocyanin	0.8	0.2
PB.11971	WD repeat and HMG-box DNA-binding protein like	Anthocyanin regulation	PB.11696	WD repeat and HMG-box DNA-binding protein like	Anthocyanin regulation	0.8	0.2
PB.2521	transcription factor bHLH3	Anthocyanin regulation	PB.11696	WD repeat and HMG-box DNA-binding protein like	Anthocyanin regulation	-0.8	0.2
PB.2313	protein stay-green, chloroplastic	Chlorophyll catabolic	PB.11696	WD repeat and HMG-box DNA-binding protein like	Anthocyanin regulation	0.8	0.2
PB.11971	WD repeat and HMG-box DNA-binding protein like	Anthocyanin regulation	PB.11703	WD repeat and HMG-box DNA-binding protein like	Anthocyanin regulation	0.8	0.2
PB.2521	transcription factor bHLH3	Anthocyanin regulation	PB.11703	WD repeat and HMG-box DNA-binding protein like	Anthocyanin regulation	-0.8	0.2
PB.2313	protein stay-green, chloroplastic	Chlorophyll catabolic	PB.11703	WD repeat and HMG-box DNA-binding protein like	Anthocyanin regulation	0.8	0.2
PB.11494	transcription factor MYB7-like isoform X1	Anthocyanin regulation	PB.11971	WD repeat and HMG-box DNA-binding protein like	Anthocyanin regulation	0.8	0.2
PB.7484	carotenoid cleavage dioxygenase	Carotenoid bio	PB.11971	WD repeat and HMG-box DNA-binding protein like	Anthocyanin regulation	-0.8	0.2
PB.3610	heterodimeric geranylgeranyl pyrophosphate synthase small subunit, chloroplastic-like	Carotenoid bio	PB.11971	WD repeat and HMG-box DNA-binding protein like	Anthocyanin regulation	0.8	0.2
PB.13174	heterodimeric geranylgeranyl pyrophosphate synthase small subunit, chloroplastic-like	Carotenoid bio	PB.11971	WD repeat and HMG-box DNA-binding protein like	Anthocyanin regulation	0.8	0.2
PB.9904	4-coumarate--CoA ligase 1	Anthocyanin		ABA	ABA_Hormone	0.8	0.2
PB.3931	anthocyanidin 3-O-glucoside 2''-O-glucosyltransferase-like	Anthocyanin		ABA	ABA_Hormone	0.8	0.2
PB.2715	chalcone isomerase	Anthocyanin		ABA	ABA_Hormone	0.8	0.2
PB.10264	chalcone isomerase	Anthocyanin		ABA	ABA_Hormone	0.8	0.2
PB.103	chalcone synthase	Anthocyanin		ABA	ABA_Hormone	0.8	0.2
PB.7968	chalcone synthase	Anthocyanin		ABA	ABA_Hormone	0.8	0.2
PB.14184	chalcone synthase	Anthocyanin		ABA	ABA_Hormone	0.8	0.2
PB.1073	flavanone 3-hydroxylase	Anthocyanin		ABA	ABA_Hormone	0.8	0.2
PB.7103	flavanone 3-hydroxylase	Anthocyanin		ABA	ABA_Hormone	0.8	0.2
PB.7575	flavanone 3-hydroxylase	Anthocyanin		ABA	ABA_Hormone	0.8	0.2
PB.15193	flavanone 3-hydroxylase	Anthocyanin		ABA	ABA_Hormone	0.8	0.2
PB.11575	kaempferol 3-O-beta-D-galactosyltransferase-like	Anthocyanin		ABA	ABA_Hormone	0.8	0.2
PB.12033	kaempferol 3-O-beta-D-galactosyltransferase-like	Anthocyanin		ABA	ABA_Hormone	0.8	0.2
PB.435	leucoanthocyanidin dioxygenase	Anthocyanin		ABA	ABA_Hormone	0.8	0.2
PB.3772	phenylalanine ammonia-lyase	Anthocyanin		ABA	ABA_Hormone	0.8	0.2
PB.4323	Phenylalanine ammonia-lyase	Anthocyanin		ABA	ABA_Hormone	0.8	0.2
PB.13313	phenylalanine ammonia-lyase	Anthocyanin		ABA	ABA_Hormone	0.8	0.2
PB.13322	Phenylalanine ammonia-lyase	Anthocyanin		ABA	ABA_Hormone	0.8	0.2
PB.4960	putative anthocyanidin reductase	Anthocyanin		ABA	ABA_Hormone	0.8	0.2
PB.3958	UDP-glucose: flavonoid 3-O-glucosyltransferase	Anthocyanin		ABA	ABA_Hormone	0.8	0.2
PB.12357	UDP-glucose: flavonoid 3-O-glucosyltransferase	Anthocyanin		ABA	ABA_Hormone	0.8	0.2
PB.5959	chalcone isomerase	Anthocyanin		ABA	ABA_Hormone	0.8	0.2
PB.3319	Two-component response regulator like	Anthocyanin metabolism		ABA	ABA_Hormone	-0.8	0.2
PB.11696	WD repeat and HMG-box DNA-binding protein like	Anthocyanin regulation		ABA	ABA_Hormone	0.8	0.2
PB.11703	WD repeat and HMG-box DNA-binding protein like	Anthocyanin regulation		ABA	ABA_Hormone	0.8	0.2
PB.11494	transcription factor MYB7-like isoform X1	Anthocyanin regulation		ABA	ABA_Hormone	0.8	0.2
PB.7484	carotenoid cleavage dioxygenase	Carotenoid bio		ABA	ABA_Hormone	-0.8	0.2
PB.3610	heterodimeric geranylgeranyl pyrophosphate synthase small subunit, chloroplastic-like	Carotenoid bio		ABA	ABA_Hormone	0.8	0.2
PB.13174	heterodimeric geranylgeranyl pyrophosphate synthase small subunit, chloroplastic-like	Carotenoid bio		ABA	ABA_Hormone	0.8	0.2
PB.9904	4-coumarate--CoA ligase 1	Anthocyanin		IAA	IAA_Hormone	-0.8	0.2
PB.3931	anthocyanidin 3-O-glucoside 2''-O-glucosyltransferase-like	Anthocyanin		IAA	IAA_Hormone	-0.8	0.2
PB.2715	chalcone isomerase	Anthocyanin		IAA	IAA_Hormone	-0.8	0.2
PB.10264	chalcone isomerase	Anthocyanin		IAA	IAA_Hormone	-0.8	0.2
PB.103	chalcone synthase	Anthocyanin		IAA	IAA_Hormone	-0.8	0.2
PB.7968	chalcone synthase	Anthocyanin		IAA	IAA_Hormone	-0.8	0.2
PB.14184	chalcone synthase	Anthocyanin		IAA	IAA_Hormone	-0.8	0.2
PB.1073	flavanone 3-hydroxylase	Anthocyanin		IAA	IAA_Hormone	-0.8	0.2
PB.7103	flavanone 3-hydroxylase	Anthocyanin		IAA	IAA_Hormone	-0.8	0.2
PB.7575	flavanone 3-hydroxylase	Anthocyanin		IAA	IAA_Hormone	-0.8	0.2
PB.15193	flavanone 3-hydroxylase	Anthocyanin		IAA	IAA_Hormone	-0.8	0.2
PB.11575	kaempferol 3-O-beta-D-galactosyltransferase-like	Anthocyanin		IAA	IAA_Hormone	-0.8	0.2
PB.12033	kaempferol 3-O-beta-D-galactosyltransferase-like	Anthocyanin		IAA	IAA_Hormone	-0.8	0.2
PB.435	leucoanthocyanidin dioxygenase	Anthocyanin		IAA	IAA_Hormone	-0.8	0.2
PB.3772	phenylalanine ammonia-lyase	Anthocyanin		IAA	IAA_Hormone	-0.8	0.2
PB.4323	Phenylalanine ammonia-lyase	Anthocyanin		IAA	IAA_Hormone	-0.8	0.2
PB.13313	phenylalanine ammonia-lyase	Anthocyanin		IAA	IAA_Hormone	-0.8	0.2
PB.13322	Phenylalanine ammonia-lyase	Anthocyanin		IAA	IAA_Hormone	-0.8	0.2
PB.4960	putative anthocyanidin reductase	Anthocyanin		IAA	IAA_Hormone	-0.8	0.2
PB.3958	UDP-glucose: flavonoid 3-O-glucosyltransferase	Anthocyanin		IAA	IAA_Hormone	-0.8	0.2
PB.12357	UDP-glucose: flavonoid 3-O-glucosyltransferase	Anthocyanin		IAA	IAA_Hormone	-0.8	0.2
PB.5959	chalcone isomerase	Anthocyanin		IAA	IAA_Hormone	-0.8	0.2
PB.3319	Two-component response regulator like	Anthocyanin metabolism		IAA	IAA_Hormone	0.8	0.2
PB.11494	transcription factor MYB7-like isoform X1	Anthocyanin regulation		IAA	IAA_Hormone	-0.8	0.2
PB.7484	carotenoid cleavage dioxygenase	Carotenoid bio		IAA	IAA_Hormone	0.8	0.2
PB.3610	heterodimeric geranylgeranyl pyrophosphate synthase small subunit, chloroplastic-like	Carotenoid bio		IAA	IAA_Hormone	-0.8	0.2
PB.13174	heterodimeric geranylgeranyl pyrophosphate synthase small subunit, chloroplastic-like	Carotenoid bio		IAA	IAA_Hormone	-0.8	0.2
PB.9904	4-coumarate--CoA ligase 1	Anthocyanin		IAA-Asp	IAA-Asp_Hormone	0.8	0.2
PB.3931	anthocyanidin 3-O-glucoside 2''-O-glucosyltransferase-like	Anthocyanin		IAA-Asp	IAA-Asp_Hormone	0.8	0.2
PB.2715	chalcone isomerase	Anthocyanin		IAA-Asp	IAA-Asp_Hormone	0.8	0.2
PB.10264	chalcone isomerase	Anthocyanin		IAA-Asp	IAA-Asp_Hormone	0.8	0.2
PB.103	chalcone synthase	Anthocyanin		IAA-Asp	IAA-Asp_Hormone	0.8	0.2
PB.7968	chalcone synthase	Anthocyanin		IAA-Asp	IAA-Asp_Hormone	0.8	0.2
PB.14184	chalcone synthase	Anthocyanin		IAA-Asp	IAA-Asp_Hormone	0.8	0.2
PB.1073	flavanone 3-hydroxylase	Anthocyanin		IAA-Asp	IAA-Asp_Hormone	0.8	0.2
PB.7103	flavanone 3-hydroxylase	Anthocyanin		IAA-Asp	IAA-Asp_Hormone	0.8	0.2
PB.7575	flavanone 3-hydroxylase	Anthocyanin		IAA-Asp	IAA-Asp_Hormone	0.8	0.2
PB.15193	flavanone 3-hydroxylase	Anthocyanin		IAA-Asp	IAA-Asp_Hormone	0.8	0.2
PB.11575	kaempferol 3-O-beta-D-galactosyltransferase-like	Anthocyanin		IAA-Asp	IAA-Asp_Hormone	0.8	0.2
PB.12033	kaempferol 3-O-beta-D-galactosyltransferase-like	Anthocyanin		IAA-Asp	IAA-Asp_Hormone	0.8	0.2
PB.435	leucoanthocyanidin dioxygenase	Anthocyanin		IAA-Asp	IAA-Asp_Hormone	0.8	0.2
PB.3772	phenylalanine ammonia-lyase	Anthocyanin		IAA-Asp	IAA-Asp_Hormone	0.8	0.2
PB.4323	Phenylalanine ammonia-lyase	Anthocyanin		IAA-Asp	IAA-Asp_Hormone	0.8	0.2
PB.13313	phenylalanine ammonia-lyase	Anthocyanin		IAA-Asp	IAA-Asp_Hormone	0.8	0.2
PB.13322	Phenylalanine ammonia-lyase	Anthocyanin		IAA-Asp	IAA-Asp_Hormone	0.8	0.2
PB.4960	putative anthocyanidin reductase	Anthocyanin		IAA-Asp	IAA-Asp_Hormone	0.8	0.2
PB.3958	UDP-glucose: flavonoid 3-O-glucosyltransferase	Anthocyanin		IAA-Asp	IAA-Asp_Hormone	0.8	0.2
PB.12357	UDP-glucose: flavonoid 3-O-glucosyltransferase	Anthocyanin		IAA-Asp	IAA-Asp_Hormone	0.8	0.2
PB.5959	chalcone isomerase	Anthocyanin		IAA-Asp	IAA-Asp_Hormone	0.8	0.2
PB.3319	Two-component response regulator like	Anthocyanin metabolism		IAA-Asp	IAA-Asp_Hormone	-0.8	0.2
PB.11494	transcription factor MYB7-like isoform X1	Anthocyanin regulation		IAA-Asp	IAA-Asp_Hormone	0.8	0.2
PB.7484	carotenoid cleavage dioxygenase	Carotenoid bio		IAA-Asp	IAA-Asp_Hormone	-0.8	0.2
PB.3610	heterodimeric geranylgeranyl pyrophosphate synthase small subunit, chloroplastic-like	Carotenoid bio		IAA-Asp	IAA-Asp_Hormone	0.8	0.2
PB.13174	heterodimeric geranylgeranyl pyrophosphate synthase small subunit, chloroplastic-like	Carotenoid bio		IAA-Asp	IAA-Asp_Hormone	0.8	0.2
PB.9904	4-coumarate--CoA ligase 1	Anthocyanin		JA	JA_Hormone	-0.8	0.2
PB.3931	anthocyanidin 3-O-glucoside 2''-O-glucosyltransferase-like	Anthocyanin		JA	JA_Hormone	-0.8	0.2
PB.2715	chalcone isomerase	Anthocyanin		JA	JA_Hormone	-0.8	0.2
PB.10264	chalcone isomerase	Anthocyanin		JA	JA_Hormone	-0.8	0.2
PB.103	chalcone synthase	Anthocyanin		JA	JA_Hormone	-0.8	0.2
PB.7968	chalcone synthase	Anthocyanin		JA	JA_Hormone	-0.8	0.2
PB.14184	chalcone synthase	Anthocyanin		JA	JA_Hormone	-0.8	0.2
PB.1073	flavanone 3-hydroxylase	Anthocyanin		JA	JA_Hormone	-0.8	0.2
PB.7103	flavanone 3-hydroxylase	Anthocyanin		JA	JA_Hormone	-0.8	0.2
PB.7575	flavanone 3-hydroxylase	Anthocyanin		JA	JA_Hormone	-0.8	0.2
PB.15193	flavanone 3-hydroxylase	Anthocyanin		JA	JA_Hormone	-0.8	0.2
PB.11575	kaempferol 3-O-beta-D-galactosyltransferase-like	Anthocyanin		JA	JA_Hormone	-0.8	0.2
PB.12033	kaempferol 3-O-beta-D-galactosyltransferase-like	Anthocyanin		JA	JA_Hormone	-0.8	0.2
PB.435	leucoanthocyanidin dioxygenase	Anthocyanin		JA	JA_Hormone	-0.8	0.2
PB.3772	phenylalanine ammonia-lyase	Anthocyanin		JA	JA_Hormone	-0.8	0.2
PB.4323	Phenylalanine ammonia-lyase	Anthocyanin		JA	JA_Hormone	-0.8	0.2
PB.13313	phenylalanine ammonia-lyase	Anthocyanin		JA	JA_Hormone	-0.8	0.2
PB.13322	Phenylalanine ammonia-lyase	Anthocyanin		JA	JA_Hormone	-0.8	0.2
PB.4960	putative anthocyanidin reductase	Anthocyanin		JA	JA_Hormone	-0.8	0.2
PB.3958	UDP-glucose: flavonoid 3-O-glucosyltransferase	Anthocyanin		JA	JA_Hormone	-0.8	0.2
PB.12357	UDP-glucose: flavonoid 3-O-glucosyltransferase	Anthocyanin		JA	JA_Hormone	-0.8	0.2
PB.5959	chalcone isomerase	Anthocyanin		JA	JA_Hormone	-0.8	0.2
PB.3319	Two-component response regulator like	Anthocyanin metabolism		JA	JA_Hormone	0.8	0.2
PB.11494	transcription factor MYB7-like isoform X1	Anthocyanin regulation		JA	JA_Hormone	-0.8	0.2
PB.7484	carotenoid cleavage dioxygenase	Carotenoid bio		JA	JA_Hormone	0.8	0.2
PB.3610	heterodimeric geranylgeranyl pyrophosphate synthase small subunit, chloroplastic-like	Carotenoid bio		JA	JA_Hormone	-0.8	0.2
PB.13174	heterodimeric geranylgeranyl pyrophosphate synthase small subunit, chloroplastic-like	Carotenoid bio		JA	JA_Hormone	-0.8	0.2
PB.4053	flavonol synthase	Anthocyanin		Ethylene	Ethylene_Hormone	0.6325	0.3675
PB.13552	flavonoid 3',5'-hydroxylase	Anthocyanin		Ethylene	Ethylene_Hormone	0.6325	0.3675
PB.13551	flavonoid 3',5'-hydroxylase	Anthocyanin		Ethylene	Ethylene_Hormone	0.6325	0.3675
PB.1309	dihydroflavonol 4-reductase	Anthocyanin		Ethylene	Ethylene_Hormone	0.6325	0.3675
PB.13380	flavonoid 3',5'-hydroxylase	Anthocyanin		Ethylene	Ethylene_Hormone	0.6325	0.3675
PB.13553	flavonoid 3',5'-hydroxylase	Anthocyanin		Ethylene	Ethylene_Hormone	0.6325	0.3675
PB.1285	flavonoid 3'-hydroxylase	Anthocyanin		Ethylene	Ethylene_Hormone	0.6325	0.3675
PB.8864	flavonoid 3'-hydroxylase	Anthocyanin		Ethylene	Ethylene_Hormone	0.6325	0.3675
PB.9023	flavonoid 3'-hydroxylase	Anthocyanin		Ethylene	Ethylene_Hormone	0.6325	0.3675
PB.6264	chalcone synthase	Anthocyanin		Ethylene	Ethylene_Hormone	0.6325	0.3675
PB.6433	chalcone synthase	Anthocyanin		Ethylene	Ethylene_Hormone	0.6325	0.3675
PB.8840	dihydroflavonol 4-reductase	Anthocyanin		Ethylene	Ethylene_Hormone	0.6325	0.3675
PB.9046	dihydroflavonol 4-reductase	Anthocyanin		Ethylene	Ethylene_Hormone	0.6325	0.3675
PB.3686	flavonoid 3',5'-hydroxylase	Anthocyanin		Ethylene	Ethylene_Hormone	0.6325	0.3675
PB.4787	flavonoid 3',5'-hydroxylase	Anthocyanin		Ethylene	Ethylene_Hormone	0.6325	0.3675
PB.6459	transcription factor bHLH153	Anthocyanin regulation		Ethylene	Ethylene_Hormone	-0.6325	0.3675
PB.5294	transcription factor bHLH149-like	Anthocyanin regulation		Ethylene	Ethylene_Hormone	-0.6325	0.3675
PB.11696	WD repeat and HMG-box DNA-binding protein like	Anthocyanin regulation		Ethylene	Ethylene_Hormone	0.6325	0.3675
PB.11703	WD repeat and HMG-box DNA-binding protein like	Anthocyanin regulation		Ethylene	Ethylene_Hormone	0.6325	0.3675
PB.9591	transcription factor bHLH137	Anthocyanin regulation		Ethylene	Ethylene_Hormone	0.6325	0.3675
PB.15189	transcription factor bHLH137	Anthocyanin regulation		Ethylene	Ethylene_Hormone	0.6325	0.3675
PB.1015	carotenoid cleavage dioxygenase	Carotenoid bio		Ethylene	Ethylene_Hormone	-0.6325	0.3675
PB.14880	farnesyl diphosphate synthase	Carotenoid bio		Ethylene	Ethylene_Hormone	-0.6325	0.3675
PB.3217	pheophorbide a oxygenase, chloroplastic	Chlorophyll catabolic		Ethylene	Ethylene_Hormone	0.6325	0.3675
PB.11128	pheophorbide a oxygenase, chloroplastic	Chlorophyll catabolic		Ethylene	Ethylene_Hormone	0.6325	0.3675
	IAA	IAA_Hormone		Ethylene	Ethylene_Hormone	-0.6325	0.3675
	IAA-Asp	IAA-Asp_Hormone		Ethylene	Ethylene_Hormone	0.6325	0.3675
	JA	JA_Hormone		Ethylene	Ethylene_Hormone	-0.6325	0.3675
PB.3686	flavonoid 3',5'-hydroxylase	Anthocyanin	PB.6264	chalcone synthase	Anthocyanin	0.6	0.4
PB.4787	flavonoid 3',5'-hydroxylase	Anthocyanin	PB.6264	chalcone synthase	Anthocyanin	0.6	0.4
PB.6459	transcription factor bHLH153	Anthocyanin regulation	PB.6264	chalcone synthase	Anthocyanin	-0.6	0.4
PB.5294	transcription factor bHLH149-like	Anthocyanin regulation	PB.6264	chalcone synthase	Anthocyanin	-0.6	0.4
PB.9591	transcription factor bHLH137	Anthocyanin regulation	PB.6264	chalcone synthase	Anthocyanin	0.6	0.4
PB.15189	transcription factor bHLH137	Anthocyanin regulation	PB.6264	chalcone synthase	Anthocyanin	0.6	0.4
PB.1015	carotenoid cleavage dioxygenase	Carotenoid bio	PB.6264	chalcone synthase	Anthocyanin	-0.6	0.4
PB.14880	farnesyl diphosphate synthase	Carotenoid bio	PB.6264	chalcone synthase	Anthocyanin	-0.6	0.4
PB.3217	pheophorbide a oxygenase, chloroplastic	Chlorophyll catabolic	PB.6264	chalcone synthase	Anthocyanin	0.6	0.4
PB.11128	pheophorbide a oxygenase, chloroplastic	Chlorophyll catabolic	PB.6264	chalcone synthase	Anthocyanin	0.6	0.4
PB.3686	flavonoid 3',5'-hydroxylase	Anthocyanin	PB.6433	chalcone synthase	Anthocyanin	0.6	0.4
PB.4787	flavonoid 3',5'-hydroxylase	Anthocyanin	PB.6433	chalcone synthase	Anthocyanin	0.6	0.4
PB.6459	transcription factor bHLH153	Anthocyanin regulation	PB.6433	chalcone synthase	Anthocyanin	-0.6	0.4
PB.5294	transcription factor bHLH149-like	Anthocyanin regulation	PB.6433	chalcone synthase	Anthocyanin	-0.6	0.4
PB.9591	transcription factor bHLH137	Anthocyanin regulation	PB.6433	chalcone synthase	Anthocyanin	0.6	0.4
PB.15189	transcription factor bHLH137	Anthocyanin regulation	PB.6433	chalcone synthase	Anthocyanin	0.6	0.4
PB.1015	carotenoid cleavage dioxygenase	Carotenoid bio	PB.6433	chalcone synthase	Anthocyanin	-0.6	0.4
PB.14880	farnesyl diphosphate synthase	Carotenoid bio	PB.6433	chalcone synthase	Anthocyanin	-0.6	0.4
PB.3217	pheophorbide a oxygenase, chloroplastic	Chlorophyll catabolic	PB.6433	chalcone synthase	Anthocyanin	0.6	0.4
PB.11128	pheophorbide a oxygenase, chloroplastic	Chlorophyll catabolic	PB.6433	chalcone synthase	Anthocyanin	0.6	0.4
PB.13380	flavonoid 3',5'-hydroxylase	Anthocyanin	PB.1309	dihydroflavonol 4-reductase	Anthocyanin	0.6	0.4
PB.13553	flavonoid 3',5'-hydroxylase	Anthocyanin	PB.1309	dihydroflavonol 4-reductase	Anthocyanin	0.6	0.4
PB.1285	flavonoid 3'-hydroxylase	Anthocyanin	PB.1309	dihydroflavonol 4-reductase	Anthocyanin	0.6	0.4
PB.8864	flavonoid 3'-hydroxylase	Anthocyanin	PB.1309	dihydroflavonol 4-reductase	Anthocyanin	0.6	0.4
PB.9023	flavonoid 3'-hydroxylase	Anthocyanin	PB.1309	dihydroflavonol 4-reductase	Anthocyanin	0.6	0.4
PB.3686	flavonoid 3',5'-hydroxylase	Anthocyanin	PB.1309	dihydroflavonol 4-reductase	Anthocyanin	0.6	0.4
PB.4787	flavonoid 3',5'-hydroxylase	Anthocyanin	PB.1309	dihydroflavonol 4-reductase	Anthocyanin	0.6	0.4
PB.6459	transcription factor bHLH153	Anthocyanin regulation	PB.1309	dihydroflavonol 4-reductase	Anthocyanin	-0.6	0.4
PB.5294	transcription factor bHLH149-like	Anthocyanin regulation	PB.1309	dihydroflavonol 4-reductase	Anthocyanin	-0.6	0.4
PB.9591	transcription factor bHLH137	Anthocyanin regulation	PB.1309	dihydroflavonol 4-reductase	Anthocyanin	0.6	0.4
PB.15189	transcription factor bHLH137	Anthocyanin regulation	PB.1309	dihydroflavonol 4-reductase	Anthocyanin	0.6	0.4
PB.1015	carotenoid cleavage dioxygenase	Carotenoid bio	PB.1309	dihydroflavonol 4-reductase	Anthocyanin	-0.6	0.4
PB.14880	farnesyl diphosphate synthase	Carotenoid bio	PB.1309	dihydroflavonol 4-reductase	Anthocyanin	-0.6	0.4
PB.3217	pheophorbide a oxygenase, chloroplastic	Chlorophyll catabolic	PB.1309	dihydroflavonol 4-reductase	Anthocyanin	0.6	0.4
PB.11128	pheophorbide a oxygenase, chloroplastic	Chlorophyll catabolic	PB.1309	dihydroflavonol 4-reductase	Anthocyanin	0.6	0.4
PB.3686	flavonoid 3',5'-hydroxylase	Anthocyanin	PB.8840	dihydroflavonol 4-reductase	Anthocyanin	0.6	0.4
PB.4787	flavonoid 3',5'-hydroxylase	Anthocyanin	PB.8840	dihydroflavonol 4-reductase	Anthocyanin	0.6	0.4
PB.6459	transcription factor bHLH153	Anthocyanin regulation	PB.8840	dihydroflavonol 4-reductase	Anthocyanin	-0.6	0.4
PB.5294	transcription factor bHLH149-like	Anthocyanin regulation	PB.8840	dihydroflavonol 4-reductase	Anthocyanin	-0.6	0.4
PB.9591	transcription factor bHLH137	Anthocyanin regulation	PB.8840	dihydroflavonol 4-reductase	Anthocyanin	0.6	0.4
PB.15189	transcription factor bHLH137	Anthocyanin regulation	PB.8840	dihydroflavonol 4-reductase	Anthocyanin	0.6	0.4
PB.1015	carotenoid cleavage dioxygenase	Carotenoid bio	PB.8840	dihydroflavonol 4-reductase	Anthocyanin	-0.6	0.4
PB.14880	farnesyl diphosphate synthase	Carotenoid bio	PB.8840	dihydroflavonol 4-reductase	Anthocyanin	-0.6	0.4
PB.3217	pheophorbide a oxygenase, chloroplastic	Chlorophyll catabolic	PB.8840	dihydroflavonol 4-reductase	Anthocyanin	0.6	0.4
PB.11128	pheophorbide a oxygenase, chloroplastic	Chlorophyll catabolic	PB.8840	dihydroflavonol 4-reductase	Anthocyanin	0.6	0.4
PB.3686	flavonoid 3',5'-hydroxylase	Anthocyanin	PB.9046	dihydroflavonol 4-reductase	Anthocyanin	0.6	0.4
PB.4787	flavonoid 3',5'-hydroxylase	Anthocyanin	PB.9046	dihydroflavonol 4-reductase	Anthocyanin	0.6	0.4
PB.6459	transcription factor bHLH153	Anthocyanin regulation	PB.9046	dihydroflavonol 4-reductase	Anthocyanin	-0.6	0.4
PB.5294	transcription factor bHLH149-like	Anthocyanin regulation	PB.9046	dihydroflavonol 4-reductase	Anthocyanin	-0.6	0.4
PB.9591	transcription factor bHLH137	Anthocyanin regulation	PB.9046	dihydroflavonol 4-reductase	Anthocyanin	0.6	0.4
PB.15189	transcription factor bHLH137	Anthocyanin regulation	PB.9046	dihydroflavonol 4-reductase	Anthocyanin	0.6	0.4
PB.1015	carotenoid cleavage dioxygenase	Carotenoid bio	PB.9046	dihydroflavonol 4-reductase	Anthocyanin	-0.6	0.4
PB.14880	farnesyl diphosphate synthase	Carotenoid bio	PB.9046	dihydroflavonol 4-reductase	Anthocyanin	-0.6	0.4
PB.3217	pheophorbide a oxygenase, chloroplastic	Chlorophyll catabolic	PB.9046	dihydroflavonol 4-reductase	Anthocyanin	0.6	0.4
PB.11128	pheophorbide a oxygenase, chloroplastic	Chlorophyll catabolic	PB.9046	dihydroflavonol 4-reductase	Anthocyanin	0.6	0.4
PB.6264	chalcone synthase	Anthocyanin	PB.13380	flavonoid 3',5'-hydroxylase	Anthocyanin	0.6	0.4
PB.6433	chalcone synthase	Anthocyanin	PB.13380	flavonoid 3',5'-hydroxylase	Anthocyanin	0.6	0.4
PB.8840	dihydroflavonol 4-reductase	Anthocyanin	PB.13380	flavonoid 3',5'-hydroxylase	Anthocyanin	0.6	0.4
PB.9046	dihydroflavonol 4-reductase	Anthocyanin	PB.13380	flavonoid 3',5'-hydroxylase	Anthocyanin	0.6	0.4
PB.1309	dihydroflavonol 4-reductase	Anthocyanin	PB.13551	flavonoid 3',5'-hydroxylase	Anthocyanin	0.6	0.4
PB.6264	chalcone synthase	Anthocyanin	PB.13551	flavonoid 3',5'-hydroxylase	Anthocyanin	0.6	0.4
PB.6433	chalcone synthase	Anthocyanin	PB.13551	flavonoid 3',5'-hydroxylase	Anthocyanin	0.6	0.4
PB.8840	dihydroflavonol 4-reductase	Anthocyanin	PB.13551	flavonoid 3',5'-hydroxylase	Anthocyanin	0.6	0.4
PB.9046	dihydroflavonol 4-reductase	Anthocyanin	PB.13551	flavonoid 3',5'-hydroxylase	Anthocyanin	0.6	0.4
PB.1309	dihydroflavonol 4-reductase	Anthocyanin	PB.13552	flavonoid 3',5'-hydroxylase	Anthocyanin	0.6	0.4
PB.6264	chalcone synthase	Anthocyanin	PB.13552	flavonoid 3',5'-hydroxylase	Anthocyanin	0.6	0.4
PB.6433	chalcone synthase	Anthocyanin	PB.13552	flavonoid 3',5'-hydroxylase	Anthocyanin	0.6	0.4
PB.8840	dihydroflavonol 4-reductase	Anthocyanin	PB.13552	flavonoid 3',5'-hydroxylase	Anthocyanin	0.6	0.4
PB.9046	dihydroflavonol 4-reductase	Anthocyanin	PB.13552	flavonoid 3',5'-hydroxylase	Anthocyanin	0.6	0.4
PB.6264	chalcone synthase	Anthocyanin	PB.13553	flavonoid 3',5'-hydroxylase	Anthocyanin	0.6	0.4
PB.6433	chalcone synthase	Anthocyanin	PB.13553	flavonoid 3',5'-hydroxylase	Anthocyanin	0.6	0.4
PB.8840	dihydroflavonol 4-reductase	Anthocyanin	PB.13553	flavonoid 3',5'-hydroxylase	Anthocyanin	0.6	0.4
PB.9046	dihydroflavonol 4-reductase	Anthocyanin	PB.13553	flavonoid 3',5'-hydroxylase	Anthocyanin	0.6	0.4
PB.6264	chalcone synthase	Anthocyanin	PB.1285	flavonoid 3'-hydroxylase	Anthocyanin	0.6	0.4
PB.6433	chalcone synthase	Anthocyanin	PB.1285	flavonoid 3'-hydroxylase	Anthocyanin	0.6	0.4
PB.8840	dihydroflavonol 4-reductase	Anthocyanin	PB.1285	flavonoid 3'-hydroxylase	Anthocyanin	0.6	0.4
PB.9046	dihydroflavonol 4-reductase	Anthocyanin	PB.1285	flavonoid 3'-hydroxylase	Anthocyanin	0.6	0.4
PB.6264	chalcone synthase	Anthocyanin	PB.8864	flavonoid 3'-hydroxylase	Anthocyanin	0.6	0.4
PB.6433	chalcone synthase	Anthocyanin	PB.8864	flavonoid 3'-hydroxylase	Anthocyanin	0.6	0.4
PB.8840	dihydroflavonol 4-reductase	Anthocyanin	PB.8864	flavonoid 3'-hydroxylase	Anthocyanin	0.6	0.4
PB.9046	dihydroflavonol 4-reductase	Anthocyanin	PB.8864	flavonoid 3'-hydroxylase	Anthocyanin	0.6	0.4
PB.6264	chalcone synthase	Anthocyanin	PB.9023	flavonoid 3'-hydroxylase	Anthocyanin	0.6	0.4
PB.6433	chalcone synthase	Anthocyanin	PB.9023	flavonoid 3'-hydroxylase	Anthocyanin	0.6	0.4
PB.8840	dihydroflavonol 4-reductase	Anthocyanin	PB.9023	flavonoid 3'-hydroxylase	Anthocyanin	0.6	0.4
PB.9046	dihydroflavonol 4-reductase	Anthocyanin	PB.9023	flavonoid 3'-hydroxylase	Anthocyanin	0.6	0.4
PB.1309	dihydroflavonol 4-reductase	Anthocyanin	PB.4053	flavonol synthase	Anthocyanin	0.6	0.4
PB.6264	chalcone synthase	Anthocyanin	PB.4053	flavonol synthase	Anthocyanin	0.6	0.4
PB.6433	chalcone synthase	Anthocyanin	PB.4053	flavonol synthase	Anthocyanin	0.6	0.4
PB.8840	dihydroflavonol 4-reductase	Anthocyanin	PB.4053	flavonol synthase	Anthocyanin	0.6	0.4
PB.9046	dihydroflavonol 4-reductase	Anthocyanin	PB.4053	flavonol synthase	Anthocyanin	0.6	0.4
PB.1309	dihydroflavonol 4-reductase	Anthocyanin		IAA	IAA_Hormone	-0.6	0.4
PB.6264	chalcone synthase	Anthocyanin		IAA	IAA_Hormone	-0.6	0.4
PB.6433	chalcone synthase	Anthocyanin		IAA	IAA_Hormone	-0.6	0.4
PB.8840	dihydroflavonol 4-reductase	Anthocyanin		IAA	IAA_Hormone	-0.6	0.4
PB.9046	dihydroflavonol 4-reductase	Anthocyanin		IAA	IAA_Hormone	-0.6	0.4
	IAA-Asp	IAA-Asp_Hormone		IAA	IAA_Hormone	-0.6	0.4
PB.4053	flavonol synthase	Anthocyanin		IAA-Asp	IAA-Asp_Hormone	0.6	0.4
PB.13552	flavonoid 3',5'-hydroxylase	Anthocyanin		IAA-Asp	IAA-Asp_Hormone	0.6	0.4
PB.13551	flavonoid 3',5'-hydroxylase	Anthocyanin		IAA-Asp	IAA-Asp_Hormone	0.6	0.4
PB.13380	flavonoid 3',5'-hydroxylase	Anthocyanin		IAA-Asp	IAA-Asp_Hormone	0.6	0.4
PB.13553	flavonoid 3',5'-hydroxylase	Anthocyanin		IAA-Asp	IAA-Asp_Hormone	0.6	0.4
PB.1285	flavonoid 3'-hydroxylase	Anthocyanin		IAA-Asp	IAA-Asp_Hormone	0.6	0.4
PB.8864	flavonoid 3'-hydroxylase	Anthocyanin		IAA-Asp	IAA-Asp_Hormone	0.6	0.4
PB.9023	flavonoid 3'-hydroxylase	Anthocyanin		IAA-Asp	IAA-Asp_Hormone	0.6	0.4
PB.3686	flavonoid 3',5'-hydroxylase	Anthocyanin		IAA-Asp	IAA-Asp_Hormone	0.6	0.4
PB.4787	flavonoid 3',5'-hydroxylase	Anthocyanin		IAA-Asp	IAA-Asp_Hormone	0.6	0.4
PB.6459	transcription factor bHLH153	Anthocyanin regulation		IAA-Asp	IAA-Asp_Hormone	-0.6	0.4
PB.5294	transcription factor bHLH149-like	Anthocyanin regulation		IAA-Asp	IAA-Asp_Hormone	-0.6	0.4
PB.9591	transcription factor bHLH137	Anthocyanin regulation		IAA-Asp	IAA-Asp_Hormone	0.6	0.4
PB.15189	transcription factor bHLH137	Anthocyanin regulation		IAA-Asp	IAA-Asp_Hormone	0.6	0.4
PB.1015	carotenoid cleavage dioxygenase	Carotenoid bio		IAA-Asp	IAA-Asp_Hormone	-0.6	0.4
PB.14880	farnesyl diphosphate synthase	Carotenoid bio		IAA-Asp	IAA-Asp_Hormone	-0.6	0.4
PB.3217	pheophorbide a oxygenase, chloroplastic	Chlorophyll catabolic		IAA-Asp	IAA-Asp_Hormone	0.6	0.4
PB.11128	pheophorbide a oxygenase, chloroplastic	Chlorophyll catabolic		IAA-Asp	IAA-Asp_Hormone	0.6	0.4
	JA	JA_Hormone		IAA-Asp	IAA-Asp_Hormone	-0.6	0.4
PB.1309	dihydroflavonol 4-reductase	Anthocyanin		JA	JA_Hormone	-0.6	0.4
PB.6264	chalcone synthase	Anthocyanin		JA	JA_Hormone	-0.6	0.4
PB.6433	chalcone synthase	Anthocyanin		JA	JA_Hormone	-0.6	0.4
PB.8840	dihydroflavonol 4-reductase	Anthocyanin		JA	JA_Hormone	-0.6	0.4
PB.9046	dihydroflavonol 4-reductase	Anthocyanin		JA	JA_Hormone	-0.6	0.4
PB.11696	WD repeat and HMG-box DNA-binding protein like	Anthocyanin regulation	PB.9904	4-coumarate--CoA ligase 1	Anthocyanin	0.4	0.6
PB.11703	WD repeat and HMG-box DNA-binding protein like	Anthocyanin regulation	PB.9904	4-coumarate--CoA ligase 1	Anthocyanin	0.4	0.6
PB.4053	flavonol synthase	Anthocyanin	PB.1536	4-coumarate--CoA ligase-like 5	Anthocyanin	-0.4	0.6
PB.13552	flavonoid 3',5'-hydroxylase	Anthocyanin	PB.1536	4-coumarate--CoA ligase-like 5	Anthocyanin	-0.4	0.6
PB.13551	flavonoid 3',5'-hydroxylase	Anthocyanin	PB.1536	4-coumarate--CoA ligase-like 5	Anthocyanin	-0.4	0.6
PB.1309	dihydroflavonol 4-reductase	Anthocyanin	PB.1536	4-coumarate--CoA ligase-like 5	Anthocyanin	-0.4	0.6
PB.13380	flavonoid 3',5'-hydroxylase	Anthocyanin	PB.1536	4-coumarate--CoA ligase-like 5	Anthocyanin	-0.4	0.6
PB.13553	flavonoid 3',5'-hydroxylase	Anthocyanin	PB.1536	4-coumarate--CoA ligase-like 5	Anthocyanin	-0.4	0.6
PB.1285	flavonoid 3'-hydroxylase	Anthocyanin	PB.1536	4-coumarate--CoA ligase-like 5	Anthocyanin	-0.4	0.6
PB.8864	flavonoid 3'-hydroxylase	Anthocyanin	PB.1536	4-coumarate--CoA ligase-like 5	Anthocyanin	-0.4	0.6
PB.9023	flavonoid 3'-hydroxylase	Anthocyanin	PB.1536	4-coumarate--CoA ligase-like 5	Anthocyanin	-0.4	0.6
PB.6264	chalcone synthase	Anthocyanin	PB.1536	4-coumarate--CoA ligase-like 5	Anthocyanin	-0.4	0.6
PB.6433	chalcone synthase	Anthocyanin	PB.1536	4-coumarate--CoA ligase-like 5	Anthocyanin	-0.4	0.6
PB.8840	dihydroflavonol 4-reductase	Anthocyanin	PB.1536	4-coumarate--CoA ligase-like 5	Anthocyanin	-0.4	0.6
PB.9046	dihydroflavonol 4-reductase	Anthocyanin	PB.1536	4-coumarate--CoA ligase-like 5	Anthocyanin	-0.4	0.6
PB.3686	flavonoid 3',5'-hydroxylase	Anthocyanin	PB.1536	4-coumarate--CoA ligase-like 5	Anthocyanin	-0.4	0.6
PB.4787	flavonoid 3',5'-hydroxylase	Anthocyanin	PB.1536	4-coumarate--CoA ligase-like 5	Anthocyanin	-0.4	0.6
PB.6459	transcription factor bHLH153	Anthocyanin regulation	PB.1536	4-coumarate--CoA ligase-like 5	Anthocyanin	0.4	0.6
PB.5294	transcription factor bHLH149-like	Anthocyanin regulation	PB.1536	4-coumarate--CoA ligase-like 5	Anthocyanin	0.4	0.6
PB.9591	transcription factor bHLH137	Anthocyanin regulation	PB.1536	4-coumarate--CoA ligase-like 5	Anthocyanin	-0.4	0.6
PB.15189	transcription factor bHLH137	Anthocyanin regulation	PB.1536	4-coumarate--CoA ligase-like 5	Anthocyanin	-0.4	0.6
PB.1015	carotenoid cleavage dioxygenase	Carotenoid bio	PB.1536	4-coumarate--CoA ligase-like 5	Anthocyanin	0.4	0.6
PB.14880	farnesyl diphosphate synthase	Carotenoid bio	PB.1536	4-coumarate--CoA ligase-like 5	Anthocyanin	0.4	0.6
PB.3217	pheophorbide a oxygenase, chloroplastic	Chlorophyll catabolic	PB.1536	4-coumarate--CoA ligase-like 5	Anthocyanin	-0.4	0.6
PB.11128	pheophorbide a oxygenase, chloroplastic	Chlorophyll catabolic	PB.1536	4-coumarate--CoA ligase-like 5	Anthocyanin	-0.4	0.6
PB.11696	WD repeat and HMG-box DNA-binding protein like	Anthocyanin regulation	PB.3931	anthocyanidin 3-O-glucoside 2''-O-glucosyltransferase-like	Anthocyanin	0.4	0.6
PB.11703	WD repeat and HMG-box DNA-binding protein like	Anthocyanin regulation	PB.3931	anthocyanidin 3-O-glucoside 2''-O-glucosyltransferase-like	Anthocyanin	0.4	0.6
PB.2313	protein stay-green, chloroplastic	Chlorophyll catabolic	PB.1015	carotenoid cleavage dioxygenase	Carotenoid bio	-0.4	0.6
PB.11696	WD repeat and HMG-box DNA-binding protein like	Anthocyanin regulation	PB.10264	chalcone isomerase	Anthocyanin	0.4	0.6
PB.11703	WD repeat and HMG-box DNA-binding protein like	Anthocyanin regulation	PB.10264	chalcone isomerase	Anthocyanin	0.4	0.6
PB.11696	WD repeat and HMG-box DNA-binding protein like	Anthocyanin regulation	PB.2715	chalcone isomerase	Anthocyanin	0.4	0.6
PB.11703	WD repeat and HMG-box DNA-binding protein like	Anthocyanin regulation	PB.2715	chalcone isomerase	Anthocyanin	0.4	0.6
PB.11696	WD repeat and HMG-box DNA-binding protein like	Anthocyanin regulation	PB.5959	chalcone isomerase	Anthocyanin	0.4	0.6
PB.11703	WD repeat and HMG-box DNA-binding protein like	Anthocyanin regulation	PB.5959	chalcone isomerase	Anthocyanin	0.4	0.6
PB.11696	WD repeat and HMG-box DNA-binding protein like	Anthocyanin regulation	PB.103	chalcone synthase	Anthocyanin	0.4	0.6
PB.11703	WD repeat and HMG-box DNA-binding protein like	Anthocyanin regulation	PB.103	chalcone synthase	Anthocyanin	0.4	0.6
PB.11696	WD repeat and HMG-box DNA-binding protein like	Anthocyanin regulation	PB.14184	chalcone synthase	Anthocyanin	0.4	0.6
PB.11703	WD repeat and HMG-box DNA-binding protein like	Anthocyanin regulation	PB.14184	chalcone synthase	Anthocyanin	0.4	0.6
PB.11971	WD repeat and HMG-box DNA-binding protein like	Anthocyanin regulation	PB.6264	chalcone synthase	Anthocyanin	0.4	0.6
PB.2521	transcription factor bHLH3	Anthocyanin regulation	PB.6264	chalcone synthase	Anthocyanin	-0.4	0.6
PB.2313	protein stay-green, chloroplastic	Chlorophyll catabolic	PB.6264	chalcone synthase	Anthocyanin	0.4	0.6
PB.11971	WD repeat and HMG-box DNA-binding protein like	Anthocyanin regulation	PB.6433	chalcone synthase	Anthocyanin	0.4	0.6
PB.2521	transcription factor bHLH3	Anthocyanin regulation	PB.6433	chalcone synthase	Anthocyanin	-0.4	0.6
PB.2313	protein stay-green, chloroplastic	Chlorophyll catabolic	PB.6433	chalcone synthase	Anthocyanin	0.4	0.6
PB.11696	WD repeat and HMG-box DNA-binding protein like	Anthocyanin regulation	PB.7968	chalcone synthase	Anthocyanin	0.4	0.6
PB.11703	WD repeat and HMG-box DNA-binding protein like	Anthocyanin regulation	PB.7968	chalcone synthase	Anthocyanin	0.4	0.6
PB.11971	WD repeat and HMG-box DNA-binding protein like	Anthocyanin regulation	PB.1309	dihydroflavonol 4-reductase	Anthocyanin	0.4	0.6
PB.2521	transcription factor bHLH3	Anthocyanin regulation	PB.1309	dihydroflavonol 4-reductase	Anthocyanin	-0.4	0.6
PB.2313	protein stay-green, chloroplastic	Chlorophyll catabolic	PB.1309	dihydroflavonol 4-reductase	Anthocyanin	0.4	0.6
PB.11971	WD repeat and HMG-box DNA-binding protein like	Anthocyanin regulation	PB.8840	dihydroflavonol 4-reductase	Anthocyanin	0.4	0.6
PB.2521	transcription factor bHLH3	Anthocyanin regulation	PB.8840	dihydroflavonol 4-reductase	Anthocyanin	-0.4	0.6
PB.2313	protein stay-green, chloroplastic	Chlorophyll catabolic	PB.8840	dihydroflavonol 4-reductase	Anthocyanin	0.4	0.6
PB.11971	WD repeat and HMG-box DNA-binding protein like	Anthocyanin regulation	PB.9046	dihydroflavonol 4-reductase	Anthocyanin	0.4	0.6
PB.2521	transcription factor bHLH3	Anthocyanin regulation	PB.9046	dihydroflavonol 4-reductase	Anthocyanin	-0.4	0.6
PB.2313	protein stay-green, chloroplastic	Chlorophyll catabolic	PB.9046	dihydroflavonol 4-reductase	Anthocyanin	0.4	0.6
PB.2313	protein stay-green, chloroplastic	Chlorophyll catabolic	PB.14880	farnesyl diphosphate synthase	Carotenoid bio	-0.4	0.6
PB.11696	WD repeat and HMG-box DNA-binding protein like	Anthocyanin regulation	PB.1073	flavanone 3-hydroxylase	Anthocyanin	0.4	0.6
PB.11703	WD repeat and HMG-box DNA-binding protein like	Anthocyanin regulation	PB.1073	flavanone 3-hydroxylase	Anthocyanin	0.4	0.6
PB.11696	WD repeat and HMG-box DNA-binding protein like	Anthocyanin regulation	PB.15193	flavanone 3-hydroxylase	Anthocyanin	0.4	0.6
PB.11703	WD repeat and HMG-box DNA-binding protein like	Anthocyanin regulation	PB.15193	flavanone 3-hydroxylase	Anthocyanin	0.4	0.6
PB.11696	WD repeat and HMG-box DNA-binding protein like	Anthocyanin regulation	PB.7103	flavanone 3-hydroxylase	Anthocyanin	0.4	0.6
PB.11703	WD repeat and HMG-box DNA-binding protein like	Anthocyanin regulation	PB.7103	flavanone 3-hydroxylase	Anthocyanin	0.4	0.6
PB.11696	WD repeat and HMG-box DNA-binding protein like	Anthocyanin regulation	PB.7575	flavanone 3-hydroxylase	Anthocyanin	0.4	0.6
PB.11703	WD repeat and HMG-box DNA-binding protein like	Anthocyanin regulation	PB.7575	flavanone 3-hydroxylase	Anthocyanin	0.4	0.6
PB.11971	WD repeat and HMG-box DNA-binding protein like	Anthocyanin regulation	PB.13380	flavonoid 3',5'-hydroxylase	Anthocyanin	0.4	0.6
PB.2521	transcription factor bHLH3	Anthocyanin regulation	PB.13380	flavonoid 3',5'-hydroxylase	Anthocyanin	-0.4	0.6
PB.2313	protein stay-green, chloroplastic	Chlorophyll catabolic	PB.13380	flavonoid 3',5'-hydroxylase	Anthocyanin	0.4	0.6
PB.11971	WD repeat and HMG-box DNA-binding protein like	Anthocyanin regulation	PB.13551	flavonoid 3',5'-hydroxylase	Anthocyanin	0.4	0.6
PB.2521	transcription factor bHLH3	Anthocyanin regulation	PB.13551	flavonoid 3',5'-hydroxylase	Anthocyanin	-0.4	0.6
PB.2313	protein stay-green, chloroplastic	Chlorophyll catabolic	PB.13551	flavonoid 3',5'-hydroxylase	Anthocyanin	0.4	0.6
PB.11971	WD repeat and HMG-box DNA-binding protein like	Anthocyanin regulation	PB.13552	flavonoid 3',5'-hydroxylase	Anthocyanin	0.4	0.6
PB.2521	transcription factor bHLH3	Anthocyanin regulation	PB.13552	flavonoid 3',5'-hydroxylase	Anthocyanin	-0.4	0.6
PB.2313	protein stay-green, chloroplastic	Chlorophyll catabolic	PB.13552	flavonoid 3',5'-hydroxylase	Anthocyanin	0.4	0.6
PB.11971	WD repeat and HMG-box DNA-binding protein like	Anthocyanin regulation	PB.13553	flavonoid 3',5'-hydroxylase	Anthocyanin	0.4	0.6
PB.2521	transcription factor bHLH3	Anthocyanin regulation	PB.13553	flavonoid 3',5'-hydroxylase	Anthocyanin	-0.4	0.6
PB.2313	protein stay-green, chloroplastic	Chlorophyll catabolic	PB.13553	flavonoid 3',5'-hydroxylase	Anthocyanin	0.4	0.6
PB.11971	WD repeat and HMG-box DNA-binding protein like	Anthocyanin regulation	PB.3686	flavonoid 3',5'-hydroxylase	Anthocyanin	0.4	0.6
PB.2521	transcription factor bHLH3	Anthocyanin regulation	PB.3686	flavonoid 3',5'-hydroxylase	Anthocyanin	-0.4	0.6
PB.2313	protein stay-green, chloroplastic	Chlorophyll catabolic	PB.3686	flavonoid 3',5'-hydroxylase	Anthocyanin	0.4	0.6
PB.11971	WD repeat and HMG-box DNA-binding protein like	Anthocyanin regulation	PB.4787	flavonoid 3',5'-hydroxylase	Anthocyanin	0.4	0.6
PB.2521	transcription factor bHLH3	Anthocyanin regulation	PB.4787	flavonoid 3',5'-hydroxylase	Anthocyanin	-0.4	0.6
PB.2313	protein stay-green, chloroplastic	Chlorophyll catabolic	PB.4787	flavonoid 3',5'-hydroxylase	Anthocyanin	0.4	0.6
PB.11971	WD repeat and HMG-box DNA-binding protein like	Anthocyanin regulation	PB.1285	flavonoid 3'-hydroxylase	Anthocyanin	0.4	0.6
PB.2521	transcription factor bHLH3	Anthocyanin regulation	PB.1285	flavonoid 3'-hydroxylase	Anthocyanin	-0.4	0.6
PB.2313	protein stay-green, chloroplastic	Chlorophyll catabolic	PB.1285	flavonoid 3'-hydroxylase	Anthocyanin	0.4	0.6
PB.11971	WD repeat and HMG-box DNA-binding protein like	Anthocyanin regulation	PB.8864	flavonoid 3'-hydroxylase	Anthocyanin	0.4	0.6
PB.2521	transcription factor bHLH3	Anthocyanin regulation	PB.8864	flavonoid 3'-hydroxylase	Anthocyanin	-0.4	0.6
PB.2313	protein stay-green, chloroplastic	Chlorophyll catabolic	PB.8864	flavonoid 3'-hydroxylase	Anthocyanin	0.4	0.6
PB.11971	WD repeat and HMG-box DNA-binding protein like	Anthocyanin regulation	PB.9023	flavonoid 3'-hydroxylase	Anthocyanin	0.4	0.6
PB.2521	transcription factor bHLH3	Anthocyanin regulation	PB.9023	flavonoid 3'-hydroxylase	Anthocyanin	-0.4	0.6
PB.2313	protein stay-green, chloroplastic	Chlorophyll catabolic	PB.9023	flavonoid 3'-hydroxylase	Anthocyanin	0.4	0.6
PB.11971	WD repeat and HMG-box DNA-binding protein like	Anthocyanin regulation	PB.4053	flavonol synthase	Anthocyanin	0.4	0.6
PB.2521	transcription factor bHLH3	Anthocyanin regulation	PB.4053	flavonol synthase	Anthocyanin	-0.4	0.6
PB.2313	protein stay-green, chloroplastic	Chlorophyll catabolic	PB.4053	flavonol synthase	Anthocyanin	0.4	0.6
PB.11696	WD repeat and HMG-box DNA-binding protein like	Anthocyanin regulation	PB.11575	kaempferol 3-O-beta-D-galactosyltransferase-like	Anthocyanin	0.4	0.6
PB.11703	WD repeat and HMG-box DNA-binding protein like	Anthocyanin regulation	PB.11575	kaempferol 3-O-beta-D-galactosyltransferase-like	Anthocyanin	0.4	0.6
PB.11696	WD repeat and HMG-box DNA-binding protein like	Anthocyanin regulation	PB.12033	kaempferol 3-O-beta-D-galactosyltransferase-like	Anthocyanin	0.4	0.6
PB.11703	WD repeat and HMG-box DNA-binding protein like	Anthocyanin regulation	PB.12033	kaempferol 3-O-beta-D-galactosyltransferase-like	Anthocyanin	0.4	0.6
PB.11696	WD repeat and HMG-box DNA-binding protein like	Anthocyanin regulation	PB.435	leucoanthocyanidin dioxygenase	Anthocyanin	0.4	0.6
PB.11703	WD repeat and HMG-box DNA-binding protein like	Anthocyanin regulation	PB.435	leucoanthocyanidin dioxygenase	Anthocyanin	0.4	0.6
PB.11696	WD repeat and HMG-box DNA-binding protein like	Anthocyanin regulation	PB.13313	phenylalanine ammonia-lyase	Anthocyanin	0.4	0.6
PB.11703	WD repeat and HMG-box DNA-binding protein like	Anthocyanin regulation	PB.13313	phenylalanine ammonia-lyase	Anthocyanin	0.4	0.6
PB.11696	WD repeat and HMG-box DNA-binding protein like	Anthocyanin regulation	PB.13322	Phenylalanine ammonia-lyase	Anthocyanin	0.4	0.6
PB.11703	WD repeat and HMG-box DNA-binding protein like	Anthocyanin regulation	PB.13322	Phenylalanine ammonia-lyase	Anthocyanin	0.4	0.6
PB.11696	WD repeat and HMG-box DNA-binding protein like	Anthocyanin regulation	PB.3772	phenylalanine ammonia-lyase	Anthocyanin	0.4	0.6
PB.11703	WD repeat and HMG-box DNA-binding protein like	Anthocyanin regulation	PB.3772	phenylalanine ammonia-lyase	Anthocyanin	0.4	0.6
PB.11696	WD repeat and HMG-box DNA-binding protein like	Anthocyanin regulation	PB.4323	Phenylalanine ammonia-lyase	Anthocyanin	0.4	0.6
PB.11703	WD repeat and HMG-box DNA-binding protein like	Anthocyanin regulation	PB.4323	Phenylalanine ammonia-lyase	Anthocyanin	0.4	0.6
PB.3217	pheophorbide a oxygenase, chloroplastic	Chlorophyll catabolic	PB.2313	protein stay-green, chloroplastic	Chlorophyll catabolic	0.4	0.6
PB.11128	pheophorbide a oxygenase, chloroplastic	Chlorophyll catabolic	PB.2313	protein stay-green, chloroplastic	Chlorophyll catabolic	0.4	0.6
PB.11696	WD repeat and HMG-box DNA-binding protein like	Anthocyanin regulation	PB.4960	putative anthocyanidin reductase	Anthocyanin	0.4	0.6
PB.11703	WD repeat and HMG-box DNA-binding protein like	Anthocyanin regulation	PB.4960	putative anthocyanidin reductase	Anthocyanin	0.4	0.6
PB.2313	protein stay-green, chloroplastic	Chlorophyll catabolic	PB.15189	transcription factor bHLH137	Anthocyanin regulation	0.4	0.6
PB.2313	protein stay-green, chloroplastic	Chlorophyll catabolic	PB.9591	transcription factor bHLH137	Anthocyanin regulation	0.4	0.6
PB.11971	WD repeat and HMG-box DNA-binding protein like	Anthocyanin regulation	PB.5294	transcription factor bHLH149-like	Anthocyanin regulation	-0.4	0.6
PB.2521	transcription factor bHLH3	Anthocyanin regulation	PB.5294	transcription factor bHLH149-like	Anthocyanin regulation	0.4	0.6
PB.2313	protein stay-green, chloroplastic	Chlorophyll catabolic	PB.5294	transcription factor bHLH149-like	Anthocyanin regulation	-0.4	0.6
PB.11971	WD repeat and HMG-box DNA-binding protein like	Anthocyanin regulation	PB.6459	transcription factor bHLH153	Anthocyanin regulation	-0.4	0.6
PB.2521	transcription factor bHLH3	Anthocyanin regulation	PB.6459	transcription factor bHLH153	Anthocyanin regulation	0.4	0.6
PB.2313	protein stay-green, chloroplastic	Chlorophyll catabolic	PB.6459	transcription factor bHLH153	Anthocyanin regulation	-0.4	0.6
PB.9591	transcription factor bHLH137	Anthocyanin regulation	PB.2521	transcription factor bHLH3	Anthocyanin regulation	-0.4	0.6
PB.15189	transcription factor bHLH137	Anthocyanin regulation	PB.2521	transcription factor bHLH3	Anthocyanin regulation	-0.4	0.6
PB.1015	carotenoid cleavage dioxygenase	Carotenoid bio	PB.2521	transcription factor bHLH3	Anthocyanin regulation	0.4	0.6
PB.14880	farnesyl diphosphate synthase	Carotenoid bio	PB.2521	transcription factor bHLH3	Anthocyanin regulation	0.4	0.6
PB.3217	pheophorbide a oxygenase, chloroplastic	Chlorophyll catabolic	PB.2521	transcription factor bHLH3	Anthocyanin regulation	-0.4	0.6
PB.11128	pheophorbide a oxygenase, chloroplastic	Chlorophyll catabolic	PB.2521	transcription factor bHLH3	Anthocyanin regulation	-0.4	0.6
PB.11696	WD repeat and HMG-box DNA-binding protein like	Anthocyanin regulation	PB.3319	Two-component response regulator like	Anthocyanin metabolism	-0.4	0.6
PB.11703	WD repeat and HMG-box DNA-binding protein like	Anthocyanin regulation	PB.3319	Two-component response regulator like	Anthocyanin metabolism	-0.4	0.6
PB.11696	WD repeat and HMG-box DNA-binding protein like	Anthocyanin regulation	PB.12357	UDP-glucose: flavonoid 3-O-glucosyltransferase	Anthocyanin	0.4	0.6
PB.11703	WD repeat and HMG-box DNA-binding protein like	Anthocyanin regulation	PB.12357	UDP-glucose: flavonoid 3-O-glucosyltransferase	Anthocyanin	0.4	0.6
PB.11696	WD repeat and HMG-box DNA-binding protein like	Anthocyanin regulation	PB.3958	UDP-glucose: flavonoid 3-O-glucosyltransferase	Anthocyanin	0.4	0.6
PB.11703	WD repeat and HMG-box DNA-binding protein like	Anthocyanin regulation	PB.3958	UDP-glucose: flavonoid 3-O-glucosyltransferase	Anthocyanin	0.4	0.6
PB.11494	transcription factor MYB7-like isoform X1	Anthocyanin regulation	PB.11696	WD repeat and HMG-box DNA-binding protein like	Anthocyanin regulation	0.4	0.6
PB.7484	carotenoid cleavage dioxygenase	Carotenoid bio	PB.11696	WD repeat and HMG-box DNA-binding protein like	Anthocyanin regulation	-0.4	0.6
PB.3610	heterodimeric geranylgeranyl pyrophosphate synthase small subunit, chloroplastic-like	Carotenoid bio	PB.11696	WD repeat and HMG-box DNA-binding protein like	Anthocyanin regulation	0.4	0.6
PB.13174	heterodimeric geranylgeranyl pyrophosphate synthase small subunit, chloroplastic-like	Carotenoid bio	PB.11696	WD repeat and HMG-box DNA-binding protein like	Anthocyanin regulation	0.4	0.6
PB.11494	transcription factor MYB7-like isoform X1	Anthocyanin regulation	PB.11703	WD repeat and HMG-box DNA-binding protein like	Anthocyanin regulation	0.4	0.6
PB.7484	carotenoid cleavage dioxygenase	Carotenoid bio	PB.11703	WD repeat and HMG-box DNA-binding protein like	Anthocyanin regulation	-0.4	0.6
PB.3610	heterodimeric geranylgeranyl pyrophosphate synthase small subunit, chloroplastic-like	Carotenoid bio	PB.11703	WD repeat and HMG-box DNA-binding protein like	Anthocyanin regulation	0.4	0.6
PB.13174	heterodimeric geranylgeranyl pyrophosphate synthase small subunit, chloroplastic-like	Carotenoid bio	PB.11703	WD repeat and HMG-box DNA-binding protein like	Anthocyanin regulation	0.4	0.6
PB.9591	transcription factor bHLH137	Anthocyanin regulation	PB.11971	WD repeat and HMG-box DNA-binding protein like	Anthocyanin regulation	0.4	0.6
PB.15189	transcription factor bHLH137	Anthocyanin regulation	PB.11971	WD repeat and HMG-box DNA-binding protein like	Anthocyanin regulation	0.4	0.6
PB.1015	carotenoid cleavage dioxygenase	Carotenoid bio	PB.11971	WD repeat and HMG-box DNA-binding protein like	Anthocyanin regulation	-0.4	0.6
PB.14880	farnesyl diphosphate synthase	Carotenoid bio	PB.11971	WD repeat and HMG-box DNA-binding protein like	Anthocyanin regulation	-0.4	0.6
PB.3217	pheophorbide a oxygenase, chloroplastic	Chlorophyll catabolic	PB.11971	WD repeat and HMG-box DNA-binding protein like	Anthocyanin regulation	0.4	0.6
PB.11128	pheophorbide a oxygenase, chloroplastic	Chlorophyll catabolic	PB.11971	WD repeat and HMG-box DNA-binding protein like	Anthocyanin regulation	0.4	0.6
PB.4053	flavonol synthase	Anthocyanin		ABA	ABA_Hormone	0.4	0.6
PB.13552	flavonoid 3',5'-hydroxylase	Anthocyanin		ABA	ABA_Hormone	0.4	0.6
PB.13551	flavonoid 3',5'-hydroxylase	Anthocyanin		ABA	ABA_Hormone	0.4	0.6
PB.1309	dihydroflavonol 4-reductase	Anthocyanin		ABA	ABA_Hormone	0.4	0.6
PB.13380	flavonoid 3',5'-hydroxylase	Anthocyanin		ABA	ABA_Hormone	0.4	0.6
PB.13553	flavonoid 3',5'-hydroxylase	Anthocyanin		ABA	ABA_Hormone	0.4	0.6
PB.1285	flavonoid 3'-hydroxylase	Anthocyanin		ABA	ABA_Hormone	0.4	0.6
PB.8864	flavonoid 3'-hydroxylase	Anthocyanin		ABA	ABA_Hormone	0.4	0.6
PB.9023	flavonoid 3'-hydroxylase	Anthocyanin		ABA	ABA_Hormone	0.4	0.6
PB.6264	chalcone synthase	Anthocyanin		ABA	ABA_Hormone	0.4	0.6
PB.6433	chalcone synthase	Anthocyanin		ABA	ABA_Hormone	0.4	0.6
PB.8840	dihydroflavonol 4-reductase	Anthocyanin		ABA	ABA_Hormone	0.4	0.6
PB.9046	dihydroflavonol 4-reductase	Anthocyanin		ABA	ABA_Hormone	0.4	0.6
PB.3686	flavonoid 3',5'-hydroxylase	Anthocyanin		ABA	ABA_Hormone	0.4	0.6
PB.4787	flavonoid 3',5'-hydroxylase	Anthocyanin		ABA	ABA_Hormone	0.4	0.6
PB.6459	transcription factor bHLH153	Anthocyanin regulation		ABA	ABA_Hormone	-0.4	0.6
PB.5294	transcription factor bHLH149-like	Anthocyanin regulation		ABA	ABA_Hormone	-0.4	0.6
PB.9591	transcription factor bHLH137	Anthocyanin regulation		ABA	ABA_Hormone	0.4	0.6
PB.15189	transcription factor bHLH137	Anthocyanin regulation		ABA	ABA_Hormone	0.4	0.6
PB.1015	carotenoid cleavage dioxygenase	Carotenoid bio		ABA	ABA_Hormone	-0.4	0.6
PB.14880	farnesyl diphosphate synthase	Carotenoid bio		ABA	ABA_Hormone	-0.4	0.6
PB.3217	pheophorbide a oxygenase, chloroplastic	Chlorophyll catabolic		ABA	ABA_Hormone	0.4	0.6
PB.11128	pheophorbide a oxygenase, chloroplastic	Chlorophyll catabolic		ABA	ABA_Hormone	0.4	0.6
	IAA	IAA_Hormone		ABA	ABA_Hormone	-0.4	0.6
	IAA-Asp	IAA-Asp_Hormone		ABA	ABA_Hormone	0.4	0.6
	JA	JA_Hormone		ABA	ABA_Hormone	-0.4	0.6
PB.1536	4-coumarate--CoA ligase-like 5	Anthocyanin		IAA	IAA_Hormone	0.4	0.6
PB.11971	WD repeat and HMG-box DNA-binding protein like	Anthocyanin regulation		IAA	IAA_Hormone	-0.4	0.6
PB.2521	transcription factor bHLH3	Anthocyanin regulation		IAA	IAA_Hormone	0.4	0.6
PB.2313	protein stay-green, chloroplastic	Chlorophyll catabolic		IAA	IAA_Hormone	-0.4	0.6
PB.1536	4-coumarate--CoA ligase-like 5	Anthocyanin		IAA-Asp	IAA-Asp_Hormone	-0.4	0.6
PB.11971	WD repeat and HMG-box DNA-binding protein like	Anthocyanin regulation		IAA-Asp	IAA-Asp_Hormone	0.4	0.6
PB.2521	transcription factor bHLH3	Anthocyanin regulation		IAA-Asp	IAA-Asp_Hormone	-0.4	0.6
PB.2313	protein stay-green, chloroplastic	Chlorophyll catabolic		IAA-Asp	IAA-Asp_Hormone	0.4	0.6
PB.1536	4-coumarate--CoA ligase-like 5	Anthocyanin		JA	JA_Hormone	0.4	0.6
PB.11971	WD repeat and HMG-box DNA-binding protein like	Anthocyanin regulation		JA	JA_Hormone	-0.4	0.6
PB.2521	transcription factor bHLH3	Anthocyanin regulation		JA	JA_Hormone	0.4	0.6
PB.2313	protein stay-green, chloroplastic	Chlorophyll catabolic		JA	JA_Hormone	-0.4	0.6
PB.11696	WD repeat and HMG-box DNA-binding protein like	Anthocyanin regulation	PB.6264	chalcone synthase	Anthocyanin	-0.2	0.8
PB.11703	WD repeat and HMG-box DNA-binding protein like	Anthocyanin regulation	PB.6264	chalcone synthase	Anthocyanin	-0.2	0.8
PB.11696	WD repeat and HMG-box DNA-binding protein like	Anthocyanin regulation	PB.6433	chalcone synthase	Anthocyanin	-0.2	0.8
PB.11703	WD repeat and HMG-box DNA-binding protein like	Anthocyanin regulation	PB.6433	chalcone synthase	Anthocyanin	-0.2	0.8
PB.11696	WD repeat and HMG-box DNA-binding protein like	Anthocyanin regulation	PB.1309	dihydroflavonol 4-reductase	Anthocyanin	-0.2	0.8
PB.11703	WD repeat and HMG-box DNA-binding protein like	Anthocyanin regulation	PB.1309	dihydroflavonol 4-reductase	Anthocyanin	-0.2	0.8
PB.11696	WD repeat and HMG-box DNA-binding protein like	Anthocyanin regulation	PB.8840	dihydroflavonol 4-reductase	Anthocyanin	-0.2	0.8
PB.11703	WD repeat and HMG-box DNA-binding protein like	Anthocyanin regulation	PB.8840	dihydroflavonol 4-reductase	Anthocyanin	-0.2	0.8
PB.11696	WD repeat and HMG-box DNA-binding protein like	Anthocyanin regulation	PB.9046	dihydroflavonol 4-reductase	Anthocyanin	-0.2	0.8
PB.11703	WD repeat and HMG-box DNA-binding protein like	Anthocyanin regulation	PB.9046	dihydroflavonol 4-reductase	Anthocyanin	-0.2	0.8
PB.11696	WD repeat and HMG-box DNA-binding protein like	Anthocyanin regulation	PB.13380	flavonoid 3',5'-hydroxylase	Anthocyanin	0.2	0.8
PB.11703	WD repeat and HMG-box DNA-binding protein like	Anthocyanin regulation	PB.13380	flavonoid 3',5'-hydroxylase	Anthocyanin	0.2	0.8
PB.11696	WD repeat and HMG-box DNA-binding protein like	Anthocyanin regulation	PB.13551	flavonoid 3',5'-hydroxylase	Anthocyanin	0.2	0.8
PB.11703	WD repeat and HMG-box DNA-binding protein like	Anthocyanin regulation	PB.13551	flavonoid 3',5'-hydroxylase	Anthocyanin	0.2	0.8
PB.11696	WD repeat and HMG-box DNA-binding protein like	Anthocyanin regulation	PB.13552	flavonoid 3',5'-hydroxylase	Anthocyanin	0.2	0.8
PB.11703	WD repeat and HMG-box DNA-binding protein like	Anthocyanin regulation	PB.13552	flavonoid 3',5'-hydroxylase	Anthocyanin	0.2	0.8
PB.11696	WD repeat and HMG-box DNA-binding protein like	Anthocyanin regulation	PB.13553	flavonoid 3',5'-hydroxylase	Anthocyanin	0.2	0.8
PB.11703	WD repeat and HMG-box DNA-binding protein like	Anthocyanin regulation	PB.13553	flavonoid 3',5'-hydroxylase	Anthocyanin	0.2	0.8
PB.11696	WD repeat and HMG-box DNA-binding protein like	Anthocyanin regulation	PB.3686	flavonoid 3',5'-hydroxylase	Anthocyanin	0.2	0.8
PB.11703	WD repeat and HMG-box DNA-binding protein like	Anthocyanin regulation	PB.3686	flavonoid 3',5'-hydroxylase	Anthocyanin	0.2	0.8
PB.11696	WD repeat and HMG-box DNA-binding protein like	Anthocyanin regulation	PB.4787	flavonoid 3',5'-hydroxylase	Anthocyanin	0.2	0.8
PB.11703	WD repeat and HMG-box DNA-binding protein like	Anthocyanin regulation	PB.4787	flavonoid 3',5'-hydroxylase	Anthocyanin	0.2	0.8
PB.11696	WD repeat and HMG-box DNA-binding protein like	Anthocyanin regulation	PB.1285	flavonoid 3'-hydroxylase	Anthocyanin	0.2	0.8
PB.11703	WD repeat and HMG-box DNA-binding protein like	Anthocyanin regulation	PB.1285	flavonoid 3'-hydroxylase	Anthocyanin	0.2	0.8
PB.11696	WD repeat and HMG-box DNA-binding protein like	Anthocyanin regulation	PB.8864	flavonoid 3'-hydroxylase	Anthocyanin	0.2	0.8
PB.11703	WD repeat and HMG-box DNA-binding protein like	Anthocyanin regulation	PB.8864	flavonoid 3'-hydroxylase	Anthocyanin	0.2	0.8
PB.11696	WD repeat and HMG-box DNA-binding protein like	Anthocyanin regulation	PB.9023	flavonoid 3'-hydroxylase	Anthocyanin	0.2	0.8
PB.11703	WD repeat and HMG-box DNA-binding protein like	Anthocyanin regulation	PB.9023	flavonoid 3'-hydroxylase	Anthocyanin	0.2	0.8
PB.11696	WD repeat and HMG-box DNA-binding protein like	Anthocyanin regulation	PB.4053	flavonol synthase	Anthocyanin	0.2	0.8
PB.11703	WD repeat and HMG-box DNA-binding protein like	Anthocyanin regulation	PB.4053	flavonol synthase	Anthocyanin	0.2	0.8
PB.11696	WD repeat and HMG-box DNA-binding protein like	Anthocyanin regulation	PB.5294	transcription factor bHLH149-like	Anthocyanin regulation	-0.2	0.8
PB.11703	WD repeat and HMG-box DNA-binding protein like	Anthocyanin regulation	PB.5294	transcription factor bHLH149-like	Anthocyanin regulation	-0.2	0.8
PB.11696	WD repeat and HMG-box DNA-binding protein like	Anthocyanin regulation	PB.6459	transcription factor bHLH153	Anthocyanin regulation	-0.2	0.8
PB.11703	WD repeat and HMG-box DNA-binding protein like	Anthocyanin regulation	PB.6459	transcription factor bHLH153	Anthocyanin regulation	-0.2	0.8
PB.9591	transcription factor bHLH137	Anthocyanin regulation	PB.11696	WD repeat and HMG-box DNA-binding protein like	Anthocyanin regulation	0.2	0.8
PB.15189	transcription factor bHLH137	Anthocyanin regulation	PB.11696	WD repeat and HMG-box DNA-binding protein like	Anthocyanin regulation	0.2	0.8
PB.1015	carotenoid cleavage dioxygenase	Carotenoid bio	PB.11696	WD repeat and HMG-box DNA-binding protein like	Anthocyanin regulation	-0.2	0.8
PB.14880	farnesyl diphosphate synthase	Carotenoid bio	PB.11696	WD repeat and HMG-box DNA-binding protein like	Anthocyanin regulation	-0.2	0.8
PB.3217	pheophorbide a oxygenase, chloroplastic	Chlorophyll catabolic	PB.11696	WD repeat and HMG-box DNA-binding protein like	Anthocyanin regulation	0.2	0.8
PB.11128	pheophorbide a oxygenase, chloroplastic	Chlorophyll catabolic	PB.11696	WD repeat and HMG-box DNA-binding protein like	Anthocyanin regulation	0.2	0.8
PB.9591	transcription factor bHLH137	Anthocyanin regulation	PB.11703	WD repeat and HMG-box DNA-binding protein like	Anthocyanin regulation	0.2	0.8
PB.15189	transcription factor bHLH137	Anthocyanin regulation	PB.11703	WD repeat and HMG-box DNA-binding protein like	Anthocyanin regulation	0.2	0.8
PB.1015	carotenoid cleavage dioxygenase	Carotenoid bio	PB.11703	WD repeat and HMG-box DNA-binding protein like	Anthocyanin regulation	-0.2	0.8
PB.14880	farnesyl diphosphate synthase	Carotenoid bio	PB.11703	WD repeat and HMG-box DNA-binding protein like	Anthocyanin regulation	-0.2	0.8
PB.3217	pheophorbide a oxygenase, chloroplastic	Chlorophyll catabolic	PB.11703	WD repeat and HMG-box DNA-binding protein like	Anthocyanin regulation	0.2	0.8
PB.11128	pheophorbide a oxygenase, chloroplastic	Chlorophyll catabolic	PB.11703	WD repeat and HMG-box DNA-binding protein like	Anthocyanin regulation	0.2	0.8
PB.11696	WD repeat and HMG-box DNA-binding protein like	Anthocyanin regulation		IAA	IAA_Hormone	-0.2	0.8
PB.11703	WD repeat and HMG-box DNA-binding protein like	Anthocyanin regulation		IAA	IAA_Hormone	-0.2	0.8
PB.11696	WD repeat and HMG-box DNA-binding protein like	Anthocyanin regulation		IAA-Asp	IAA-Asp_Hormone	-0.2	0.8
PB.11703	WD repeat and HMG-box DNA-binding protein like	Anthocyanin regulation		IAA-Asp	IAA-Asp_Hormone	-0.2	0.8
PB.11696	WD repeat and HMG-box DNA-binding protein like	Anthocyanin regulation		JA	JA_Hormone	-0.2	0.8
PB.11703	WD repeat and HMG-box DNA-binding protein like	Anthocyanin regulation		JA	JA_Hormone	-0.2	0.8
PB.3931	anthocyanidin 3-O-glucoside 2''-O-glucosyltransferase-like	Anthocyanin	PB.9904	4-coumarate--CoA ligase 1	Anthocyanin	1	<.0001
PB.2715	chalcone isomerase	Anthocyanin	PB.9904	4-coumarate--CoA ligase 1	Anthocyanin	1	<.0001
PB.10264	chalcone isomerase	Anthocyanin	PB.9904	4-coumarate--CoA ligase 1	Anthocyanin	1	<.0001
PB.103	chalcone synthase	Anthocyanin	PB.9904	4-coumarate--CoA ligase 1	Anthocyanin	1	<.0001
PB.7968	chalcone synthase	Anthocyanin	PB.9904	4-coumarate--CoA ligase 1	Anthocyanin	1	<.0001
PB.14184	chalcone synthase	Anthocyanin	PB.9904	4-coumarate--CoA ligase 1	Anthocyanin	1	<.0001
PB.1073	flavanone 3-hydroxylase	Anthocyanin	PB.9904	4-coumarate--CoA ligase 1	Anthocyanin	1	<.0001
PB.7103	flavanone 3-hydroxylase	Anthocyanin	PB.9904	4-coumarate--CoA ligase 1	Anthocyanin	1	<.0001
PB.7575	flavanone 3-hydroxylase	Anthocyanin	PB.9904	4-coumarate--CoA ligase 1	Anthocyanin	1	<.0001
PB.15193	flavanone 3-hydroxylase	Anthocyanin	PB.9904	4-coumarate--CoA ligase 1	Anthocyanin	1	<.0001
PB.11575	kaempferol 3-O-beta-D-galactosyltransferase-like	Anthocyanin	PB.9904	4-coumarate--CoA ligase 1	Anthocyanin	1	<.0001
PB.12033	kaempferol 3-O-beta-D-galactosyltransferase-like	Anthocyanin	PB.9904	4-coumarate--CoA ligase 1	Anthocyanin	1	<.0001
PB.435	leucoanthocyanidin dioxygenase	Anthocyanin	PB.9904	4-coumarate--CoA ligase 1	Anthocyanin	1	<.0001
PB.3772	phenylalanine ammonia-lyase	Anthocyanin	PB.9904	4-coumarate--CoA ligase 1	Anthocyanin	1	<.0001
PB.4323	Phenylalanine ammonia-lyase	Anthocyanin	PB.9904	4-coumarate--CoA ligase 1	Anthocyanin	1	<.0001
PB.13313	phenylalanine ammonia-lyase	Anthocyanin	PB.9904	4-coumarate--CoA ligase 1	Anthocyanin	1	<.0001
PB.13322	Phenylalanine ammonia-lyase	Anthocyanin	PB.9904	4-coumarate--CoA ligase 1	Anthocyanin	1	<.0001
PB.4960	putative anthocyanidin reductase	Anthocyanin	PB.9904	4-coumarate--CoA ligase 1	Anthocyanin	1	<.0001
PB.3958	UDP-glucose: flavonoid 3-O-glucosyltransferase	Anthocyanin	PB.9904	4-coumarate--CoA ligase 1	Anthocyanin	1	<.0001
PB.12357	UDP-glucose: flavonoid 3-O-glucosyltransferase	Anthocyanin	PB.9904	4-coumarate--CoA ligase 1	Anthocyanin	1	<.0001
PB.5959	chalcone isomerase	Anthocyanin	PB.9904	4-coumarate--CoA ligase 1	Anthocyanin	1	<.0001
PB.3319	Two-component response regulator like	Anthocyanin metabolism	PB.9904	4-coumarate--CoA ligase 1	Anthocyanin	-1	<.0001
PB.11494	transcription factor MYB7-like isoform X1	Anthocyanin regulation	PB.9904	4-coumarate--CoA ligase 1	Anthocyanin	1	<.0001
PB.7484	carotenoid cleavage dioxygenase	Carotenoid bio	PB.9904	4-coumarate--CoA ligase 1	Anthocyanin	-1	<.0001
PB.3610	heterodimeric geranylgeranyl pyrophosphate synthase small subunit, chloroplastic-like	Carotenoid bio	PB.9904	4-coumarate--CoA ligase 1	Anthocyanin	1	<.0001
PB.13174	heterodimeric geranylgeranyl pyrophosphate synthase small subunit, chloroplastic-like	Carotenoid bio	PB.9904	4-coumarate--CoA ligase 1	Anthocyanin	1	<.0001
PB.11971	WD repeat and HMG-box DNA-binding protein like	Anthocyanin regulation	PB.1536	4-coumarate--CoA ligase-like 5	Anthocyanin	-1	<.0001
PB.2521	transcription factor bHLH3	Anthocyanin regulation	PB.1536	4-coumarate--CoA ligase-like 5	Anthocyanin	1	<.0001
PB.2313	protein stay-green, chloroplastic	Chlorophyll catabolic	PB.1536	4-coumarate--CoA ligase-like 5	Anthocyanin	-1	<.0001
PB.2715	chalcone isomerase	Anthocyanin	PB.3931	anthocyanidin 3-O-glucoside 2''-O-glucosyltransferase-like	Anthocyanin	1	<.0001
PB.10264	chalcone isomerase	Anthocyanin	PB.3931	anthocyanidin 3-O-glucoside 2''-O-glucosyltransferase-like	Anthocyanin	1	<.0001
PB.103	chalcone synthase	Anthocyanin	PB.3931	anthocyanidin 3-O-glucoside 2''-O-glucosyltransferase-like	Anthocyanin	1	<.0001
PB.7968	chalcone synthase	Anthocyanin	PB.3931	anthocyanidin 3-O-glucoside 2''-O-glucosyltransferase-like	Anthocyanin	1	<.0001
PB.14184	chalcone synthase	Anthocyanin	PB.3931	anthocyanidin 3-O-glucoside 2''-O-glucosyltransferase-like	Anthocyanin	1	<.0001
PB.1073	flavanone 3-hydroxylase	Anthocyanin	PB.3931	anthocyanidin 3-O-glucoside 2''-O-glucosyltransferase-like	Anthocyanin	1	<.0001
PB.7103	flavanone 3-hydroxylase	Anthocyanin	PB.3931	anthocyanidin 3-O-glucoside 2''-O-glucosyltransferase-like	Anthocyanin	1	<.0001
PB.7575	flavanone 3-hydroxylase	Anthocyanin	PB.3931	anthocyanidin 3-O-glucoside 2''-O-glucosyltransferase-like	Anthocyanin	1	<.0001
PB.15193	flavanone 3-hydroxylase	Anthocyanin	PB.3931	anthocyanidin 3-O-glucoside 2''-O-glucosyltransferase-like	Anthocyanin	1	<.0001
PB.11575	kaempferol 3-O-beta-D-galactosyltransferase-like	Anthocyanin	PB.3931	anthocyanidin 3-O-glucoside 2''-O-glucosyltransferase-like	Anthocyanin	1	<.0001
PB.12033	kaempferol 3-O-beta-D-galactosyltransferase-like	Anthocyanin	PB.3931	anthocyanidin 3-O-glucoside 2''-O-glucosyltransferase-like	Anthocyanin	1	<.0001
PB.435	leucoanthocyanidin dioxygenase	Anthocyanin	PB.3931	anthocyanidin 3-O-glucoside 2''-O-glucosyltransferase-like	Anthocyanin	1	<.0001
PB.3772	phenylalanine ammonia-lyase	Anthocyanin	PB.3931	anthocyanidin 3-O-glucoside 2''-O-glucosyltransferase-like	Anthocyanin	1	<.0001
PB.4323	Phenylalanine ammonia-lyase	Anthocyanin	PB.3931	anthocyanidin 3-O-glucoside 2''-O-glucosyltransferase-like	Anthocyanin	1	<.0001
PB.13313	phenylalanine ammonia-lyase	Anthocyanin	PB.3931	anthocyanidin 3-O-glucoside 2''-O-glucosyltransferase-like	Anthocyanin	1	<.0001
PB.13322	Phenylalanine ammonia-lyase	Anthocyanin	PB.3931	anthocyanidin 3-O-glucoside 2''-O-glucosyltransferase-like	Anthocyanin	1	<.0001
PB.4960	putative anthocyanidin reductase	Anthocyanin	PB.3931	anthocyanidin 3-O-glucoside 2''-O-glucosyltransferase-like	Anthocyanin	1	<.0001
PB.3958	UDP-glucose: flavonoid 3-O-glucosyltransferase	Anthocyanin	PB.3931	anthocyanidin 3-O-glucoside 2''-O-glucosyltransferase-like	Anthocyanin	1	<.0001
PB.12357	UDP-glucose: flavonoid 3-O-glucosyltransferase	Anthocyanin	PB.3931	anthocyanidin 3-O-glucoside 2''-O-glucosyltransferase-like	Anthocyanin	1	<.0001
PB.5959	chalcone isomerase	Anthocyanin	PB.3931	anthocyanidin 3-O-glucoside 2''-O-glucosyltransferase-like	Anthocyanin	1	<.0001
PB.3319	Two-component response regulator like	Anthocyanin metabolism	PB.3931	anthocyanidin 3-O-glucoside 2''-O-glucosyltransferase-like	Anthocyanin	-1	<.0001
PB.11494	transcription factor MYB7-like isoform X1	Anthocyanin regulation	PB.3931	anthocyanidin 3-O-glucoside 2''-O-glucosyltransferase-like	Anthocyanin	1	<.0001
PB.7484	carotenoid cleavage dioxygenase	Carotenoid bio	PB.3931	anthocyanidin 3-O-glucoside 2''-O-glucosyltransferase-like	Anthocyanin	-1	<.0001
PB.3610	heterodimeric geranylgeranyl pyrophosphate synthase small subunit, chloroplastic-like	Carotenoid bio	PB.3931	anthocyanidin 3-O-glucoside 2''-O-glucosyltransferase-like	Anthocyanin	1	<.0001
PB.13174	heterodimeric geranylgeranyl pyrophosphate synthase small subunit, chloroplastic-like	Carotenoid bio	PB.3931	anthocyanidin 3-O-glucoside 2''-O-glucosyltransferase-like	Anthocyanin	1	<.0001
PB.14880	farnesyl diphosphate synthase	Carotenoid bio	PB.1015	carotenoid cleavage dioxygenase	Carotenoid bio	1	<.0001
PB.3217	pheophorbide a oxygenase, chloroplastic	Chlorophyll catabolic	PB.1015	carotenoid cleavage dioxygenase	Carotenoid bio	-1	<.0001
PB.11128	pheophorbide a oxygenase, chloroplastic	Chlorophyll catabolic	PB.1015	carotenoid cleavage dioxygenase	Carotenoid bio	-1	<.0001
PB.3610	heterodimeric geranylgeranyl pyrophosphate synthase small subunit, chloroplastic-like	Carotenoid bio	PB.7484	carotenoid cleavage dioxygenase	Carotenoid bio	-1	<.0001
PB.13174	heterodimeric geranylgeranyl pyrophosphate synthase small subunit, chloroplastic-like	Carotenoid bio	PB.7484	carotenoid cleavage dioxygenase	Carotenoid bio	-1	<.0001
PB.103	chalcone synthase	Anthocyanin	PB.10264	chalcone isomerase	Anthocyanin	1	<.0001
PB.7968	chalcone synthase	Anthocyanin	PB.10264	chalcone isomerase	Anthocyanin	1	<.0001
PB.14184	chalcone synthase	Anthocyanin	PB.10264	chalcone isomerase	Anthocyanin	1	<.0001
PB.1073	flavanone 3-hydroxylase	Anthocyanin	PB.10264	chalcone isomerase	Anthocyanin	1	<.0001
PB.7103	flavanone 3-hydroxylase	Anthocyanin	PB.10264	chalcone isomerase	Anthocyanin	1	<.0001
PB.7575	flavanone 3-hydroxylase	Anthocyanin	PB.10264	chalcone isomerase	Anthocyanin	1	<.0001
PB.15193	flavanone 3-hydroxylase	Anthocyanin	PB.10264	chalcone isomerase	Anthocyanin	1	<.0001
PB.11575	kaempferol 3-O-beta-D-galactosyltransferase-like	Anthocyanin	PB.10264	chalcone isomerase	Anthocyanin	1	<.0001
PB.12033	kaempferol 3-O-beta-D-galactosyltransferase-like	Anthocyanin	PB.10264	chalcone isomerase	Anthocyanin	1	<.0001
PB.435	leucoanthocyanidin dioxygenase	Anthocyanin	PB.10264	chalcone isomerase	Anthocyanin	1	<.0001
PB.3772	phenylalanine ammonia-lyase	Anthocyanin	PB.10264	chalcone isomerase	Anthocyanin	1	<.0001
PB.4323	Phenylalanine ammonia-lyase	Anthocyanin	PB.10264	chalcone isomerase	Anthocyanin	1	<.0001
PB.13313	phenylalanine ammonia-lyase	Anthocyanin	PB.10264	chalcone isomerase	Anthocyanin	1	<.0001
PB.13322	Phenylalanine ammonia-lyase	Anthocyanin	PB.10264	chalcone isomerase	Anthocyanin	1	<.0001
PB.4960	putative anthocyanidin reductase	Anthocyanin	PB.10264	chalcone isomerase	Anthocyanin	1	<.0001
PB.3958	UDP-glucose: flavonoid 3-O-glucosyltransferase	Anthocyanin	PB.10264	chalcone isomerase	Anthocyanin	1	<.0001
PB.12357	UDP-glucose: flavonoid 3-O-glucosyltransferase	Anthocyanin	PB.10264	chalcone isomerase	Anthocyanin	1	<.0001
PB.5959	chalcone isomerase	Anthocyanin	PB.10264	chalcone isomerase	Anthocyanin	1	<.0001
PB.3319	Two-component response regulator like	Anthocyanin metabolism	PB.10264	chalcone isomerase	Anthocyanin	-1	<.0001
PB.11494	transcription factor MYB7-like isoform X1	Anthocyanin regulation	PB.10264	chalcone isomerase	Anthocyanin	1	<.0001
PB.7484	carotenoid cleavage dioxygenase	Carotenoid bio	PB.10264	chalcone isomerase	Anthocyanin	-1	<.0001
PB.3610	heterodimeric geranylgeranyl pyrophosphate synthase small subunit, chloroplastic-like	Carotenoid bio	PB.10264	chalcone isomerase	Anthocyanin	1	<.0001
PB.13174	heterodimeric geranylgeranyl pyrophosphate synthase small subunit, chloroplastic-like	Carotenoid bio	PB.10264	chalcone isomerase	Anthocyanin	1	<.0001
PB.10264	chalcone isomerase	Anthocyanin	PB.2715	chalcone isomerase	Anthocyanin	1	<.0001
PB.103	chalcone synthase	Anthocyanin	PB.2715	chalcone isomerase	Anthocyanin	1	<.0001
PB.7968	chalcone synthase	Anthocyanin	PB.2715	chalcone isomerase	Anthocyanin	1	<.0001
PB.14184	chalcone synthase	Anthocyanin	PB.2715	chalcone isomerase	Anthocyanin	1	<.0001
PB.1073	flavanone 3-hydroxylase	Anthocyanin	PB.2715	chalcone isomerase	Anthocyanin	1	<.0001
PB.7103	flavanone 3-hydroxylase	Anthocyanin	PB.2715	chalcone isomerase	Anthocyanin	1	<.0001
PB.7575	flavanone 3-hydroxylase	Anthocyanin	PB.2715	chalcone isomerase	Anthocyanin	1	<.0001
PB.15193	flavanone 3-hydroxylase	Anthocyanin	PB.2715	chalcone isomerase	Anthocyanin	1	<.0001
PB.11575	kaempferol 3-O-beta-D-galactosyltransferase-like	Anthocyanin	PB.2715	chalcone isomerase	Anthocyanin	1	<.0001
PB.12033	kaempferol 3-O-beta-D-galactosyltransferase-like	Anthocyanin	PB.2715	chalcone isomerase	Anthocyanin	1	<.0001
PB.435	leucoanthocyanidin dioxygenase	Anthocyanin	PB.2715	chalcone isomerase	Anthocyanin	1	<.0001
PB.3772	phenylalanine ammonia-lyase	Anthocyanin	PB.2715	chalcone isomerase	Anthocyanin	1	<.0001
PB.4323	Phenylalanine ammonia-lyase	Anthocyanin	PB.2715	chalcone isomerase	Anthocyanin	1	<.0001
PB.13313	phenylalanine ammonia-lyase	Anthocyanin	PB.2715	chalcone isomerase	Anthocyanin	1	<.0001
PB.13322	Phenylalanine ammonia-lyase	Anthocyanin	PB.2715	chalcone isomerase	Anthocyanin	1	<.0001
PB.4960	putative anthocyanidin reductase	Anthocyanin	PB.2715	chalcone isomerase	Anthocyanin	1	<.0001
PB.3958	UDP-glucose: flavonoid 3-O-glucosyltransferase	Anthocyanin	PB.2715	chalcone isomerase	Anthocyanin	1	<.0001
PB.12357	UDP-glucose: flavonoid 3-O-glucosyltransferase	Anthocyanin	PB.2715	chalcone isomerase	Anthocyanin	1	<.0001
PB.5959	chalcone isomerase	Anthocyanin	PB.2715	chalcone isomerase	Anthocyanin	1	<.0001
PB.3319	Two-component response regulator like	Anthocyanin metabolism	PB.2715	chalcone isomerase	Anthocyanin	-1	<.0001
PB.11494	transcription factor MYB7-like isoform X1	Anthocyanin regulation	PB.2715	chalcone isomerase	Anthocyanin	1	<.0001
PB.7484	carotenoid cleavage dioxygenase	Carotenoid bio	PB.2715	chalcone isomerase	Anthocyanin	-1	<.0001
PB.3610	heterodimeric geranylgeranyl pyrophosphate synthase small subunit, chloroplastic-like	Carotenoid bio	PB.2715	chalcone isomerase	Anthocyanin	1	<.0001
PB.13174	heterodimeric geranylgeranyl pyrophosphate synthase small subunit, chloroplastic-like	Carotenoid bio	PB.2715	chalcone isomerase	Anthocyanin	1	<.0001
PB.3319	Two-component response regulator like	Anthocyanin metabolism	PB.5959	chalcone isomerase	Anthocyanin	-1	<.0001
PB.11494	transcription factor MYB7-like isoform X1	Anthocyanin regulation	PB.5959	chalcone isomerase	Anthocyanin	1	<.0001
PB.7484	carotenoid cleavage dioxygenase	Carotenoid bio	PB.5959	chalcone isomerase	Anthocyanin	-1	<.0001
PB.3610	heterodimeric geranylgeranyl pyrophosphate synthase small subunit, chloroplastic-like	Carotenoid bio	PB.5959	chalcone isomerase	Anthocyanin	1	<.0001
PB.13174	heterodimeric geranylgeranyl pyrophosphate synthase small subunit, chloroplastic-like	Carotenoid bio	PB.5959	chalcone isomerase	Anthocyanin	1	<.0001
PB.7968	chalcone synthase	Anthocyanin	PB.103	chalcone synthase	Anthocyanin	1	<.0001
PB.14184	chalcone synthase	Anthocyanin	PB.103	chalcone synthase	Anthocyanin	1	<.0001
PB.1073	flavanone 3-hydroxylase	Anthocyanin	PB.103	chalcone synthase	Anthocyanin	1	<.0001
PB.7103	flavanone 3-hydroxylase	Anthocyanin	PB.103	chalcone synthase	Anthocyanin	1	<.0001
PB.7575	flavanone 3-hydroxylase	Anthocyanin	PB.103	chalcone synthase	Anthocyanin	1	<.0001
PB.15193	flavanone 3-hydroxylase	Anthocyanin	PB.103	chalcone synthase	Anthocyanin	1	<.0001
PB.11575	kaempferol 3-O-beta-D-galactosyltransferase-like	Anthocyanin	PB.103	chalcone synthase	Anthocyanin	1	<.0001
PB.12033	kaempferol 3-O-beta-D-galactosyltransferase-like	Anthocyanin	PB.103	chalcone synthase	Anthocyanin	1	<.0001
PB.435	leucoanthocyanidin dioxygenase	Anthocyanin	PB.103	chalcone synthase	Anthocyanin	1	<.0001
PB.3772	phenylalanine ammonia-lyase	Anthocyanin	PB.103	chalcone synthase	Anthocyanin	1	<.0001
PB.4323	Phenylalanine ammonia-lyase	Anthocyanin	PB.103	chalcone synthase	Anthocyanin	1	<.0001
PB.13313	phenylalanine ammonia-lyase	Anthocyanin	PB.103	chalcone synthase	Anthocyanin	1	<.0001
PB.13322	Phenylalanine ammonia-lyase	Anthocyanin	PB.103	chalcone synthase	Anthocyanin	1	<.0001
PB.4960	putative anthocyanidin reductase	Anthocyanin	PB.103	chalcone synthase	Anthocyanin	1	<.0001
PB.3958	UDP-glucose: flavonoid 3-O-glucosyltransferase	Anthocyanin	PB.103	chalcone synthase	Anthocyanin	1	<.0001
PB.12357	UDP-glucose: flavonoid 3-O-glucosyltransferase	Anthocyanin	PB.103	chalcone synthase	Anthocyanin	1	<.0001
PB.5959	chalcone isomerase	Anthocyanin	PB.103	chalcone synthase	Anthocyanin	1	<.0001
PB.3319	Two-component response regulator like	Anthocyanin metabolism	PB.103	chalcone synthase	Anthocyanin	-1	<.0001
PB.11494	transcription factor MYB7-like isoform X1	Anthocyanin regulation	PB.103	chalcone synthase	Anthocyanin	1	<.0001
PB.7484	carotenoid cleavage dioxygenase	Carotenoid bio	PB.103	chalcone synthase	Anthocyanin	-1	<.0001
PB.3610	heterodimeric geranylgeranyl pyrophosphate synthase small subunit, chloroplastic-like	Carotenoid bio	PB.103	chalcone synthase	Anthocyanin	1	<.0001
PB.13174	heterodimeric geranylgeranyl pyrophosphate synthase small subunit, chloroplastic-like	Carotenoid bio	PB.103	chalcone synthase	Anthocyanin	1	<.0001
PB.1073	flavanone 3-hydroxylase	Anthocyanin	PB.14184	chalcone synthase	Anthocyanin	1	<.0001
PB.7103	flavanone 3-hydroxylase	Anthocyanin	PB.14184	chalcone synthase	Anthocyanin	1	<.0001
PB.7575	flavanone 3-hydroxylase	Anthocyanin	PB.14184	chalcone synthase	Anthocyanin	1	<.0001
PB.15193	flavanone 3-hydroxylase	Anthocyanin	PB.14184	chalcone synthase	Anthocyanin	1	<.0001
PB.11575	kaempferol 3-O-beta-D-galactosyltransferase-like	Anthocyanin	PB.14184	chalcone synthase	Anthocyanin	1	<.0001
PB.12033	kaempferol 3-O-beta-D-galactosyltransferase-like	Anthocyanin	PB.14184	chalcone synthase	Anthocyanin	1	<.0001
PB.435	leucoanthocyanidin dioxygenase	Anthocyanin	PB.14184	chalcone synthase	Anthocyanin	1	<.0001
PB.3772	phenylalanine ammonia-lyase	Anthocyanin	PB.14184	chalcone synthase	Anthocyanin	1	<.0001
PB.4323	Phenylalanine ammonia-lyase	Anthocyanin	PB.14184	chalcone synthase	Anthocyanin	1	<.0001
PB.13313	phenylalanine ammonia-lyase	Anthocyanin	PB.14184	chalcone synthase	Anthocyanin	1	<.0001
PB.13322	Phenylalanine ammonia-lyase	Anthocyanin	PB.14184	chalcone synthase	Anthocyanin	1	<.0001
PB.4960	putative anthocyanidin reductase	Anthocyanin	PB.14184	chalcone synthase	Anthocyanin	1	<.0001
PB.3958	UDP-glucose: flavonoid 3-O-glucosyltransferase	Anthocyanin	PB.14184	chalcone synthase	Anthocyanin	1	<.0001
PB.12357	UDP-glucose: flavonoid 3-O-glucosyltransferase	Anthocyanin	PB.14184	chalcone synthase	Anthocyanin	1	<.0001
PB.5959	chalcone isomerase	Anthocyanin	PB.14184	chalcone synthase	Anthocyanin	1	<.0001
PB.3319	Two-component response regulator like	Anthocyanin metabolism	PB.14184	chalcone synthase	Anthocyanin	-1	<.0001
PB.11494	transcription factor MYB7-like isoform X1	Anthocyanin regulation	PB.14184	chalcone synthase	Anthocyanin	1	<.0001
PB.7484	carotenoid cleavage dioxygenase	Carotenoid bio	PB.14184	chalcone synthase	Anthocyanin	-1	<.0001
PB.3610	heterodimeric geranylgeranyl pyrophosphate synthase small subunit, chloroplastic-like	Carotenoid bio	PB.14184	chalcone synthase	Anthocyanin	1	<.0001
PB.13174	heterodimeric geranylgeranyl pyrophosphate synthase small subunit, chloroplastic-like	Carotenoid bio	PB.14184	chalcone synthase	Anthocyanin	1	<.0001
PB.6433	chalcone synthase	Anthocyanin	PB.6264	chalcone synthase	Anthocyanin	1	<.0001
PB.8840	dihydroflavonol 4-reductase	Anthocyanin	PB.6264	chalcone synthase	Anthocyanin	1	<.0001
PB.9046	dihydroflavonol 4-reductase	Anthocyanin	PB.6264	chalcone synthase	Anthocyanin	1	<.0001
PB.8840	dihydroflavonol 4-reductase	Anthocyanin	PB.6433	chalcone synthase	Anthocyanin	1	<.0001
PB.9046	dihydroflavonol 4-reductase	Anthocyanin	PB.6433	chalcone synthase	Anthocyanin	1	<.0001
PB.14184	chalcone synthase	Anthocyanin	PB.7968	chalcone synthase	Anthocyanin	1	<.0001
PB.1073	flavanone 3-hydroxylase	Anthocyanin	PB.7968	chalcone synthase	Anthocyanin	1	<.0001
PB.7103	flavanone 3-hydroxylase	Anthocyanin	PB.7968	chalcone synthase	Anthocyanin	1	<.0001
PB.7575	flavanone 3-hydroxylase	Anthocyanin	PB.7968	chalcone synthase	Anthocyanin	1	<.0001
PB.15193	flavanone 3-hydroxylase	Anthocyanin	PB.7968	chalcone synthase	Anthocyanin	1	<.0001
PB.11575	kaempferol 3-O-beta-D-galactosyltransferase-like	Anthocyanin	PB.7968	chalcone synthase	Anthocyanin	1	<.0001
PB.12033	kaempferol 3-O-beta-D-galactosyltransferase-like	Anthocyanin	PB.7968	chalcone synthase	Anthocyanin	1	<.0001
PB.435	leucoanthocyanidin dioxygenase	Anthocyanin	PB.7968	chalcone synthase	Anthocyanin	1	<.0001
PB.3772	phenylalanine ammonia-lyase	Anthocyanin	PB.7968	chalcone synthase	Anthocyanin	1	<.0001
PB.4323	Phenylalanine ammonia-lyase	Anthocyanin	PB.7968	chalcone synthase	Anthocyanin	1	<.0001
PB.13313	phenylalanine ammonia-lyase	Anthocyanin	PB.7968	chalcone synthase	Anthocyanin	1	<.0001
PB.13322	Phenylalanine ammonia-lyase	Anthocyanin	PB.7968	chalcone synthase	Anthocyanin	1	<.0001
PB.4960	putative anthocyanidin reductase	Anthocyanin	PB.7968	chalcone synthase	Anthocyanin	1	<.0001
PB.3958	UDP-glucose: flavonoid 3-O-glucosyltransferase	Anthocyanin	PB.7968	chalcone synthase	Anthocyanin	1	<.0001
PB.12357	UDP-glucose: flavonoid 3-O-glucosyltransferase	Anthocyanin	PB.7968	chalcone synthase	Anthocyanin	1	<.0001
PB.5959	chalcone isomerase	Anthocyanin	PB.7968	chalcone synthase	Anthocyanin	1	<.0001
PB.3319	Two-component response regulator like	Anthocyanin metabolism	PB.7968	chalcone synthase	Anthocyanin	-1	<.0001
PB.11494	transcription factor MYB7-like isoform X1	Anthocyanin regulation	PB.7968	chalcone synthase	Anthocyanin	1	<.0001
PB.7484	carotenoid cleavage dioxygenase	Carotenoid bio	PB.7968	chalcone synthase	Anthocyanin	-1	<.0001
PB.3610	heterodimeric geranylgeranyl pyrophosphate synthase small subunit, chloroplastic-like	Carotenoid bio	PB.7968	chalcone synthase	Anthocyanin	1	<.0001
PB.13174	heterodimeric geranylgeranyl pyrophosphate synthase small subunit, chloroplastic-like	Carotenoid bio	PB.7968	chalcone synthase	Anthocyanin	1	<.0001
PB.6264	chalcone synthase	Anthocyanin	PB.1309	dihydroflavonol 4-reductase	Anthocyanin	1	<.0001
PB.6433	chalcone synthase	Anthocyanin	PB.1309	dihydroflavonol 4-reductase	Anthocyanin	1	<.0001
PB.8840	dihydroflavonol 4-reductase	Anthocyanin	PB.1309	dihydroflavonol 4-reductase	Anthocyanin	1	<.0001
PB.9046	dihydroflavonol 4-reductase	Anthocyanin	PB.1309	dihydroflavonol 4-reductase	Anthocyanin	1	<.0001
PB.9046	dihydroflavonol 4-reductase	Anthocyanin	PB.8840	dihydroflavonol 4-reductase	Anthocyanin	1	<.0001
PB.3217	pheophorbide a oxygenase, chloroplastic	Chlorophyll catabolic	PB.14880	farnesyl diphosphate synthase	Carotenoid bio	-1	<.0001
PB.11128	pheophorbide a oxygenase, chloroplastic	Chlorophyll catabolic	PB.14880	farnesyl diphosphate synthase	Carotenoid bio	-1	<.0001
PB.7103	flavanone 3-hydroxylase	Anthocyanin	PB.1073	flavanone 3-hydroxylase	Anthocyanin	1	<.0001
PB.7575	flavanone 3-hydroxylase	Anthocyanin	PB.1073	flavanone 3-hydroxylase	Anthocyanin	1	<.0001
PB.15193	flavanone 3-hydroxylase	Anthocyanin	PB.1073	flavanone 3-hydroxylase	Anthocyanin	1	<.0001
PB.11575	kaempferol 3-O-beta-D-galactosyltransferase-like	Anthocyanin	PB.1073	flavanone 3-hydroxylase	Anthocyanin	1	<.0001
PB.12033	kaempferol 3-O-beta-D-galactosyltransferase-like	Anthocyanin	PB.1073	flavanone 3-hydroxylase	Anthocyanin	1	<.0001
PB.435	leucoanthocyanidin dioxygenase	Anthocyanin	PB.1073	flavanone 3-hydroxylase	Anthocyanin	1	<.0001
PB.3772	phenylalanine ammonia-lyase	Anthocyanin	PB.1073	flavanone 3-hydroxylase	Anthocyanin	1	<.0001
PB.4323	Phenylalanine ammonia-lyase	Anthocyanin	PB.1073	flavanone 3-hydroxylase	Anthocyanin	1	<.0001
PB.13313	phenylalanine ammonia-lyase	Anthocyanin	PB.1073	flavanone 3-hydroxylase	Anthocyanin	1	<.0001
PB.13322	Phenylalanine ammonia-lyase	Anthocyanin	PB.1073	flavanone 3-hydroxylase	Anthocyanin	1	<.0001
PB.4960	putative anthocyanidin reductase	Anthocyanin	PB.1073	flavanone 3-hydroxylase	Anthocyanin	1	<.0001
PB.3958	UDP-glucose: flavonoid 3-O-glucosyltransferase	Anthocyanin	PB.1073	flavanone 3-hydroxylase	Anthocyanin	1	<.0001
PB.12357	UDP-glucose: flavonoid 3-O-glucosyltransferase	Anthocyanin	PB.1073	flavanone 3-hydroxylase	Anthocyanin	1	<.0001
PB.5959	chalcone isomerase	Anthocyanin	PB.1073	flavanone 3-hydroxylase	Anthocyanin	1	<.0001
PB.3319	Two-component response regulator like	Anthocyanin metabolism	PB.1073	flavanone 3-hydroxylase	Anthocyanin	-1	<.0001
PB.11494	transcription factor MYB7-like isoform X1	Anthocyanin regulation	PB.1073	flavanone 3-hydroxylase	Anthocyanin	1	<.0001
PB.7484	carotenoid cleavage dioxygenase	Carotenoid bio	PB.1073	flavanone 3-hydroxylase	Anthocyanin	-1	<.0001
PB.3610	heterodimeric geranylgeranyl pyrophosphate synthase small subunit, chloroplastic-like	Carotenoid bio	PB.1073	flavanone 3-hydroxylase	Anthocyanin	1	<.0001
PB.13174	heterodimeric geranylgeranyl pyrophosphate synthase small subunit, chloroplastic-like	Carotenoid bio	PB.1073	flavanone 3-hydroxylase	Anthocyanin	1	<.0001
PB.11575	kaempferol 3-O-beta-D-galactosyltransferase-like	Anthocyanin	PB.15193	flavanone 3-hydroxylase	Anthocyanin	1	<.0001
PB.12033	kaempferol 3-O-beta-D-galactosyltransferase-like	Anthocyanin	PB.15193	flavanone 3-hydroxylase	Anthocyanin	1	<.0001
PB.435	leucoanthocyanidin dioxygenase	Anthocyanin	PB.15193	flavanone 3-hydroxylase	Anthocyanin	1	<.0001
PB.3772	phenylalanine ammonia-lyase	Anthocyanin	PB.15193	flavanone 3-hydroxylase	Anthocyanin	1	<.0001
PB.4323	Phenylalanine ammonia-lyase	Anthocyanin	PB.15193	flavanone 3-hydroxylase	Anthocyanin	1	<.0001
PB.13313	phenylalanine ammonia-lyase	Anthocyanin	PB.15193	flavanone 3-hydroxylase	Anthocyanin	1	<.0001
PB.13322	Phenylalanine ammonia-lyase	Anthocyanin	PB.15193	flavanone 3-hydroxylase	Anthocyanin	1	<.0001
PB.4960	putative anthocyanidin reductase	Anthocyanin	PB.15193	flavanone 3-hydroxylase	Anthocyanin	1	<.0001
PB.3958	UDP-glucose: flavonoid 3-O-glucosyltransferase	Anthocyanin	PB.15193	flavanone 3-hydroxylase	Anthocyanin	1	<.0001
PB.12357	UDP-glucose: flavonoid 3-O-glucosyltransferase	Anthocyanin	PB.15193	flavanone 3-hydroxylase	Anthocyanin	1	<.0001
PB.5959	chalcone isomerase	Anthocyanin	PB.15193	flavanone 3-hydroxylase	Anthocyanin	1	<.0001
PB.3319	Two-component response regulator like	Anthocyanin metabolism	PB.15193	flavanone 3-hydroxylase	Anthocyanin	-1	<.0001
PB.11494	transcription factor MYB7-like isoform X1	Anthocyanin regulation	PB.15193	flavanone 3-hydroxylase	Anthocyanin	1	<.0001
PB.7484	carotenoid cleavage dioxygenase	Carotenoid bio	PB.15193	flavanone 3-hydroxylase	Anthocyanin	-1	<.0001
PB.3610	heterodimeric geranylgeranyl pyrophosphate synthase small subunit, chloroplastic-like	Carotenoid bio	PB.15193	flavanone 3-hydroxylase	Anthocyanin	1	<.0001
PB.13174	heterodimeric geranylgeranyl pyrophosphate synthase small subunit, chloroplastic-like	Carotenoid bio	PB.15193	flavanone 3-hydroxylase	Anthocyanin	1	<.0001
PB.7575	flavanone 3-hydroxylase	Anthocyanin	PB.7103	flavanone 3-hydroxylase	Anthocyanin	1	<.0001
PB.15193	flavanone 3-hydroxylase	Anthocyanin	PB.7103	flavanone 3-hydroxylase	Anthocyanin	1	<.0001
PB.11575	kaempferol 3-O-beta-D-galactosyltransferase-like	Anthocyanin	PB.7103	flavanone 3-hydroxylase	Anthocyanin	1	<.0001
PB.12033	kaempferol 3-O-beta-D-galactosyltransferase-like	Anthocyanin	PB.7103	flavanone 3-hydroxylase	Anthocyanin	1	<.0001
PB.435	leucoanthocyanidin dioxygenase	Anthocyanin	PB.7103	flavanone 3-hydroxylase	Anthocyanin	1	<.0001
PB.3772	phenylalanine ammonia-lyase	Anthocyanin	PB.7103	flavanone 3-hydroxylase	Anthocyanin	1	<.0001
PB.4323	Phenylalanine ammonia-lyase	Anthocyanin	PB.7103	flavanone 3-hydroxylase	Anthocyanin	1	<.0001
PB.13313	phenylalanine ammonia-lyase	Anthocyanin	PB.7103	flavanone 3-hydroxylase	Anthocyanin	1	<.0001
PB.13322	Phenylalanine ammonia-lyase	Anthocyanin	PB.7103	flavanone 3-hydroxylase	Anthocyanin	1	<.0001
PB.4960	putative anthocyanidin reductase	Anthocyanin	PB.7103	flavanone 3-hydroxylase	Anthocyanin	1	<.0001
PB.3958	UDP-glucose: flavonoid 3-O-glucosyltransferase	Anthocyanin	PB.7103	flavanone 3-hydroxylase	Anthocyanin	1	<.0001
PB.12357	UDP-glucose: flavonoid 3-O-glucosyltransferase	Anthocyanin	PB.7103	flavanone 3-hydroxylase	Anthocyanin	1	<.0001
PB.5959	chalcone isomerase	Anthocyanin	PB.7103	flavanone 3-hydroxylase	Anthocyanin	1	<.0001
PB.3319	Two-component response regulator like	Anthocyanin metabolism	PB.7103	flavanone 3-hydroxylase	Anthocyanin	-1	<.0001
PB.11494	transcription factor MYB7-like isoform X1	Anthocyanin regulation	PB.7103	flavanone 3-hydroxylase	Anthocyanin	1	<.0001
PB.7484	carotenoid cleavage dioxygenase	Carotenoid bio	PB.7103	flavanone 3-hydroxylase	Anthocyanin	-1	<.0001
PB.3610	heterodimeric geranylgeranyl pyrophosphate synthase small subunit, chloroplastic-like	Carotenoid bio	PB.7103	flavanone 3-hydroxylase	Anthocyanin	1	<.0001
PB.13174	heterodimeric geranylgeranyl pyrophosphate synthase small subunit, chloroplastic-like	Carotenoid bio	PB.7103	flavanone 3-hydroxylase	Anthocyanin	1	<.0001
PB.15193	flavanone 3-hydroxylase	Anthocyanin	PB.7575	flavanone 3-hydroxylase	Anthocyanin	1	<.0001
PB.11575	kaempferol 3-O-beta-D-galactosyltransferase-like	Anthocyanin	PB.7575	flavanone 3-hydroxylase	Anthocyanin	1	<.0001
PB.12033	kaempferol 3-O-beta-D-galactosyltransferase-like	Anthocyanin	PB.7575	flavanone 3-hydroxylase	Anthocyanin	1	<.0001
PB.435	leucoanthocyanidin dioxygenase	Anthocyanin	PB.7575	flavanone 3-hydroxylase	Anthocyanin	1	<.0001
PB.3772	phenylalanine ammonia-lyase	Anthocyanin	PB.7575	flavanone 3-hydroxylase	Anthocyanin	1	<.0001
PB.4323	Phenylalanine ammonia-lyase	Anthocyanin	PB.7575	flavanone 3-hydroxylase	Anthocyanin	1	<.0001
PB.13313	phenylalanine ammonia-lyase	Anthocyanin	PB.7575	flavanone 3-hydroxylase	Anthocyanin	1	<.0001
PB.13322	Phenylalanine ammonia-lyase	Anthocyanin	PB.7575	flavanone 3-hydroxylase	Anthocyanin	1	<.0001
PB.4960	putative anthocyanidin reductase	Anthocyanin	PB.7575	flavanone 3-hydroxylase	Anthocyanin	1	<.0001
PB.3958	UDP-glucose: flavonoid 3-O-glucosyltransferase	Anthocyanin	PB.7575	flavanone 3-hydroxylase	Anthocyanin	1	<.0001
PB.12357	UDP-glucose: flavonoid 3-O-glucosyltransferase	Anthocyanin	PB.7575	flavanone 3-hydroxylase	Anthocyanin	1	<.0001
PB.5959	chalcone isomerase	Anthocyanin	PB.7575	flavanone 3-hydroxylase	Anthocyanin	1	<.0001
PB.3319	Two-component response regulator like	Anthocyanin metabolism	PB.7575	flavanone 3-hydroxylase	Anthocyanin	-1	<.0001
PB.11494	transcription factor MYB7-like isoform X1	Anthocyanin regulation	PB.7575	flavanone 3-hydroxylase	Anthocyanin	1	<.0001
PB.7484	carotenoid cleavage dioxygenase	Carotenoid bio	PB.7575	flavanone 3-hydroxylase	Anthocyanin	-1	<.0001
PB.3610	heterodimeric geranylgeranyl pyrophosphate synthase small subunit, chloroplastic-like	Carotenoid bio	PB.7575	flavanone 3-hydroxylase	Anthocyanin	1	<.0001
PB.13174	heterodimeric geranylgeranyl pyrophosphate synthase small subunit, chloroplastic-like	Carotenoid bio	PB.7575	flavanone 3-hydroxylase	Anthocyanin	1	<.0001
PB.13553	flavonoid 3',5'-hydroxylase	Anthocyanin	PB.13380	flavonoid 3',5'-hydroxylase	Anthocyanin	1	<.0001
PB.1285	flavonoid 3'-hydroxylase	Anthocyanin	PB.13380	flavonoid 3',5'-hydroxylase	Anthocyanin	1	<.0001
PB.8864	flavonoid 3'-hydroxylase	Anthocyanin	PB.13380	flavonoid 3',5'-hydroxylase	Anthocyanin	1	<.0001
PB.9023	flavonoid 3'-hydroxylase	Anthocyanin	PB.13380	flavonoid 3',5'-hydroxylase	Anthocyanin	1	<.0001
PB.3686	flavonoid 3',5'-hydroxylase	Anthocyanin	PB.13380	flavonoid 3',5'-hydroxylase	Anthocyanin	1	<.0001
PB.4787	flavonoid 3',5'-hydroxylase	Anthocyanin	PB.13380	flavonoid 3',5'-hydroxylase	Anthocyanin	1	<.0001
PB.6459	transcription factor bHLH153	Anthocyanin regulation	PB.13380	flavonoid 3',5'-hydroxylase	Anthocyanin	-1	<.0001
PB.5294	transcription factor bHLH149-like	Anthocyanin regulation	PB.13380	flavonoid 3',5'-hydroxylase	Anthocyanin	-1	<.0001
PB.9591	transcription factor bHLH137	Anthocyanin regulation	PB.13380	flavonoid 3',5'-hydroxylase	Anthocyanin	1	<.0001
PB.15189	transcription factor bHLH137	Anthocyanin regulation	PB.13380	flavonoid 3',5'-hydroxylase	Anthocyanin	1	<.0001
PB.1015	carotenoid cleavage dioxygenase	Carotenoid bio	PB.13380	flavonoid 3',5'-hydroxylase	Anthocyanin	-1	<.0001
PB.14880	farnesyl diphosphate synthase	Carotenoid bio	PB.13380	flavonoid 3',5'-hydroxylase	Anthocyanin	-1	<.0001
PB.3217	pheophorbide a oxygenase, chloroplastic	Chlorophyll catabolic	PB.13380	flavonoid 3',5'-hydroxylase	Anthocyanin	1	<.0001
PB.11128	pheophorbide a oxygenase, chloroplastic	Chlorophyll catabolic	PB.13380	flavonoid 3',5'-hydroxylase	Anthocyanin	1	<.0001
PB.13380	flavonoid 3',5'-hydroxylase	Anthocyanin	PB.13551	flavonoid 3',5'-hydroxylase	Anthocyanin	1	<.0001
PB.13553	flavonoid 3',5'-hydroxylase	Anthocyanin	PB.13551	flavonoid 3',5'-hydroxylase	Anthocyanin	1	<.0001
PB.1285	flavonoid 3'-hydroxylase	Anthocyanin	PB.13551	flavonoid 3',5'-hydroxylase	Anthocyanin	1	<.0001
PB.8864	flavonoid 3'-hydroxylase	Anthocyanin	PB.13551	flavonoid 3',5'-hydroxylase	Anthocyanin	1	<.0001
PB.9023	flavonoid 3'-hydroxylase	Anthocyanin	PB.13551	flavonoid 3',5'-hydroxylase	Anthocyanin	1	<.0001
PB.3686	flavonoid 3',5'-hydroxylase	Anthocyanin	PB.13551	flavonoid 3',5'-hydroxylase	Anthocyanin	1	<.0001
PB.4787	flavonoid 3',5'-hydroxylase	Anthocyanin	PB.13551	flavonoid 3',5'-hydroxylase	Anthocyanin	1	<.0001
PB.6459	transcription factor bHLH153	Anthocyanin regulation	PB.13551	flavonoid 3',5'-hydroxylase	Anthocyanin	-1	<.0001
PB.5294	transcription factor bHLH149-like	Anthocyanin regulation	PB.13551	flavonoid 3',5'-hydroxylase	Anthocyanin	-1	<.0001
PB.9591	transcription factor bHLH137	Anthocyanin regulation	PB.13551	flavonoid 3',5'-hydroxylase	Anthocyanin	1	<.0001
PB.15189	transcription factor bHLH137	Anthocyanin regulation	PB.13551	flavonoid 3',5'-hydroxylase	Anthocyanin	1	<.0001
PB.1015	carotenoid cleavage dioxygenase	Carotenoid bio	PB.13551	flavonoid 3',5'-hydroxylase	Anthocyanin	-1	<.0001
PB.14880	farnesyl diphosphate synthase	Carotenoid bio	PB.13551	flavonoid 3',5'-hydroxylase	Anthocyanin	-1	<.0001
PB.3217	pheophorbide a oxygenase, chloroplastic	Chlorophyll catabolic	PB.13551	flavonoid 3',5'-hydroxylase	Anthocyanin	1	<.0001
PB.11128	pheophorbide a oxygenase, chloroplastic	Chlorophyll catabolic	PB.13551	flavonoid 3',5'-hydroxylase	Anthocyanin	1	<.0001
PB.13551	flavonoid 3',5'-hydroxylase	Anthocyanin	PB.13552	flavonoid 3',5'-hydroxylase	Anthocyanin	1	<.0001
PB.13380	flavonoid 3',5'-hydroxylase	Anthocyanin	PB.13552	flavonoid 3',5'-hydroxylase	Anthocyanin	1	<.0001
PB.13553	flavonoid 3',5'-hydroxylase	Anthocyanin	PB.13552	flavonoid 3',5'-hydroxylase	Anthocyanin	1	<.0001
PB.1285	flavonoid 3'-hydroxylase	Anthocyanin	PB.13552	flavonoid 3',5'-hydroxylase	Anthocyanin	1	<.0001
PB.8864	flavonoid 3'-hydroxylase	Anthocyanin	PB.13552	flavonoid 3',5'-hydroxylase	Anthocyanin	1	<.0001
PB.9023	flavonoid 3'-hydroxylase	Anthocyanin	PB.13552	flavonoid 3',5'-hydroxylase	Anthocyanin	1	<.0001
PB.3686	flavonoid 3',5'-hydroxylase	Anthocyanin	PB.13552	flavonoid 3',5'-hydroxylase	Anthocyanin	1	<.0001
PB.4787	flavonoid 3',5'-hydroxylase	Anthocyanin	PB.13552	flavonoid 3',5'-hydroxylase	Anthocyanin	1	<.0001
PB.6459	transcription factor bHLH153	Anthocyanin regulation	PB.13552	flavonoid 3',5'-hydroxylase	Anthocyanin	-1	<.0001
PB.5294	transcription factor bHLH149-like	Anthocyanin regulation	PB.13552	flavonoid 3',5'-hydroxylase	Anthocyanin	-1	<.0001
PB.9591	transcription factor bHLH137	Anthocyanin regulation	PB.13552	flavonoid 3',5'-hydroxylase	Anthocyanin	1	<.0001
PB.15189	transcription factor bHLH137	Anthocyanin regulation	PB.13552	flavonoid 3',5'-hydroxylase	Anthocyanin	1	<.0001
PB.1015	carotenoid cleavage dioxygenase	Carotenoid bio	PB.13552	flavonoid 3',5'-hydroxylase	Anthocyanin	-1	<.0001
PB.14880	farnesyl diphosphate synthase	Carotenoid bio	PB.13552	flavonoid 3',5'-hydroxylase	Anthocyanin	-1	<.0001
PB.3217	pheophorbide a oxygenase, chloroplastic	Chlorophyll catabolic	PB.13552	flavonoid 3',5'-hydroxylase	Anthocyanin	1	<.0001
PB.11128	pheophorbide a oxygenase, chloroplastic	Chlorophyll catabolic	PB.13552	flavonoid 3',5'-hydroxylase	Anthocyanin	1	<.0001
PB.1285	flavonoid 3'-hydroxylase	Anthocyanin	PB.13553	flavonoid 3',5'-hydroxylase	Anthocyanin	1	<.0001
PB.8864	flavonoid 3'-hydroxylase	Anthocyanin	PB.13553	flavonoid 3',5'-hydroxylase	Anthocyanin	1	<.0001
PB.9023	flavonoid 3'-hydroxylase	Anthocyanin	PB.13553	flavonoid 3',5'-hydroxylase	Anthocyanin	1	<.0001
PB.3686	flavonoid 3',5'-hydroxylase	Anthocyanin	PB.13553	flavonoid 3',5'-hydroxylase	Anthocyanin	1	<.0001
PB.4787	flavonoid 3',5'-hydroxylase	Anthocyanin	PB.13553	flavonoid 3',5'-hydroxylase	Anthocyanin	1	<.0001
PB.6459	transcription factor bHLH153	Anthocyanin regulation	PB.13553	flavonoid 3',5'-hydroxylase	Anthocyanin	-1	<.0001
PB.5294	transcription factor bHLH149-like	Anthocyanin regulation	PB.13553	flavonoid 3',5'-hydroxylase	Anthocyanin	-1	<.0001
PB.9591	transcription factor bHLH137	Anthocyanin regulation	PB.13553	flavonoid 3',5'-hydroxylase	Anthocyanin	1	<.0001
PB.15189	transcription factor bHLH137	Anthocyanin regulation	PB.13553	flavonoid 3',5'-hydroxylase	Anthocyanin	1	<.0001
PB.1015	carotenoid cleavage dioxygenase	Carotenoid bio	PB.13553	flavonoid 3',5'-hydroxylase	Anthocyanin	-1	<.0001
PB.14880	farnesyl diphosphate synthase	Carotenoid bio	PB.13553	flavonoid 3',5'-hydroxylase	Anthocyanin	-1	<.0001
PB.3217	pheophorbide a oxygenase, chloroplastic	Chlorophyll catabolic	PB.13553	flavonoid 3',5'-hydroxylase	Anthocyanin	1	<.0001
PB.11128	pheophorbide a oxygenase, chloroplastic	Chlorophyll catabolic	PB.13553	flavonoid 3',5'-hydroxylase	Anthocyanin	1	<.0001
PB.4787	flavonoid 3',5'-hydroxylase	Anthocyanin	PB.3686	flavonoid 3',5'-hydroxylase	Anthocyanin	1	<.0001
PB.6459	transcription factor bHLH153	Anthocyanin regulation	PB.3686	flavonoid 3',5'-hydroxylase	Anthocyanin	-1	<.0001
PB.5294	transcription factor bHLH149-like	Anthocyanin regulation	PB.3686	flavonoid 3',5'-hydroxylase	Anthocyanin	-1	<.0001
PB.9591	transcription factor bHLH137	Anthocyanin regulation	PB.3686	flavonoid 3',5'-hydroxylase	Anthocyanin	1	<.0001
PB.15189	transcription factor bHLH137	Anthocyanin regulation	PB.3686	flavonoid 3',5'-hydroxylase	Anthocyanin	1	<.0001
PB.1015	carotenoid cleavage dioxygenase	Carotenoid bio	PB.3686	flavonoid 3',5'-hydroxylase	Anthocyanin	-1	<.0001
PB.14880	farnesyl diphosphate synthase	Carotenoid bio	PB.3686	flavonoid 3',5'-hydroxylase	Anthocyanin	-1	<.0001
PB.3217	pheophorbide a oxygenase, chloroplastic	Chlorophyll catabolic	PB.3686	flavonoid 3',5'-hydroxylase	Anthocyanin	1	<.0001
PB.11128	pheophorbide a oxygenase, chloroplastic	Chlorophyll catabolic	PB.3686	flavonoid 3',5'-hydroxylase	Anthocyanin	1	<.0001
PB.6459	transcription factor bHLH153	Anthocyanin regulation	PB.4787	flavonoid 3',5'-hydroxylase	Anthocyanin	-1	<.0001
PB.5294	transcription factor bHLH149-like	Anthocyanin regulation	PB.4787	flavonoid 3',5'-hydroxylase	Anthocyanin	-1	<.0001
PB.9591	transcription factor bHLH137	Anthocyanin regulation	PB.4787	flavonoid 3',5'-hydroxylase	Anthocyanin	1	<.0001
PB.15189	transcription factor bHLH137	Anthocyanin regulation	PB.4787	flavonoid 3',5'-hydroxylase	Anthocyanin	1	<.0001
PB.1015	carotenoid cleavage dioxygenase	Carotenoid bio	PB.4787	flavonoid 3',5'-hydroxylase	Anthocyanin	-1	<.0001
PB.14880	farnesyl diphosphate synthase	Carotenoid bio	PB.4787	flavonoid 3',5'-hydroxylase	Anthocyanin	-1	<.0001
PB.3217	pheophorbide a oxygenase, chloroplastic	Chlorophyll catabolic	PB.4787	flavonoid 3',5'-hydroxylase	Anthocyanin	1	<.0001
PB.11128	pheophorbide a oxygenase, chloroplastic	Chlorophyll catabolic	PB.4787	flavonoid 3',5'-hydroxylase	Anthocyanin	1	<.0001
PB.8864	flavonoid 3'-hydroxylase	Anthocyanin	PB.1285	flavonoid 3'-hydroxylase	Anthocyanin	1	<.0001
PB.9023	flavonoid 3'-hydroxylase	Anthocyanin	PB.1285	flavonoid 3'-hydroxylase	Anthocyanin	1	<.0001
PB.3686	flavonoid 3',5'-hydroxylase	Anthocyanin	PB.1285	flavonoid 3'-hydroxylase	Anthocyanin	1	<.0001
PB.4787	flavonoid 3',5'-hydroxylase	Anthocyanin	PB.1285	flavonoid 3'-hydroxylase	Anthocyanin	1	<.0001
PB.6459	transcription factor bHLH153	Anthocyanin regulation	PB.1285	flavonoid 3'-hydroxylase	Anthocyanin	-1	<.0001
PB.5294	transcription factor bHLH149-like	Anthocyanin regulation	PB.1285	flavonoid 3'-hydroxylase	Anthocyanin	-1	<.0001
PB.9591	transcription factor bHLH137	Anthocyanin regulation	PB.1285	flavonoid 3'-hydroxylase	Anthocyanin	1	<.0001
PB.15189	transcription factor bHLH137	Anthocyanin regulation	PB.1285	flavonoid 3'-hydroxylase	Anthocyanin	1	<.0001
PB.1015	carotenoid cleavage dioxygenase	Carotenoid bio	PB.1285	flavonoid 3'-hydroxylase	Anthocyanin	-1	<.0001
PB.14880	farnesyl diphosphate synthase	Carotenoid bio	PB.1285	flavonoid 3'-hydroxylase	Anthocyanin	-1	<.0001
PB.3217	pheophorbide a oxygenase, chloroplastic	Chlorophyll catabolic	PB.1285	flavonoid 3'-hydroxylase	Anthocyanin	1	<.0001
PB.11128	pheophorbide a oxygenase, chloroplastic	Chlorophyll catabolic	PB.1285	flavonoid 3'-hydroxylase	Anthocyanin	1	<.0001
PB.9023	flavonoid 3'-hydroxylase	Anthocyanin	PB.8864	flavonoid 3'-hydroxylase	Anthocyanin	1	<.0001
PB.3686	flavonoid 3',5'-hydroxylase	Anthocyanin	PB.8864	flavonoid 3'-hydroxylase	Anthocyanin	1	<.0001
PB.4787	flavonoid 3',5'-hydroxylase	Anthocyanin	PB.8864	flavonoid 3'-hydroxylase	Anthocyanin	1	<.0001
PB.6459	transcription factor bHLH153	Anthocyanin regulation	PB.8864	flavonoid 3'-hydroxylase	Anthocyanin	-1	<.0001
PB.5294	transcription factor bHLH149-like	Anthocyanin regulation	PB.8864	flavonoid 3'-hydroxylase	Anthocyanin	-1	<.0001
PB.9591	transcription factor bHLH137	Anthocyanin regulation	PB.8864	flavonoid 3'-hydroxylase	Anthocyanin	1	<.0001
PB.15189	transcription factor bHLH137	Anthocyanin regulation	PB.8864	flavonoid 3'-hydroxylase	Anthocyanin	1	<.0001
PB.1015	carotenoid cleavage dioxygenase	Carotenoid bio	PB.8864	flavonoid 3'-hydroxylase	Anthocyanin	-1	<.0001
PB.14880	farnesyl diphosphate synthase	Carotenoid bio	PB.8864	flavonoid 3'-hydroxylase	Anthocyanin	-1	<.0001
PB.3217	pheophorbide a oxygenase, chloroplastic	Chlorophyll catabolic	PB.8864	flavonoid 3'-hydroxylase	Anthocyanin	1	<.0001
PB.11128	pheophorbide a oxygenase, chloroplastic	Chlorophyll catabolic	PB.8864	flavonoid 3'-hydroxylase	Anthocyanin	1	<.0001
PB.3686	flavonoid 3',5'-hydroxylase	Anthocyanin	PB.9023	flavonoid 3'-hydroxylase	Anthocyanin	1	<.0001
PB.4787	flavonoid 3',5'-hydroxylase	Anthocyanin	PB.9023	flavonoid 3'-hydroxylase	Anthocyanin	1	<.0001
PB.6459	transcription factor bHLH153	Anthocyanin regulation	PB.9023	flavonoid 3'-hydroxylase	Anthocyanin	-1	<.0001
PB.5294	transcription factor bHLH149-like	Anthocyanin regulation	PB.9023	flavonoid 3'-hydroxylase	Anthocyanin	-1	<.0001
PB.9591	transcription factor bHLH137	Anthocyanin regulation	PB.9023	flavonoid 3'-hydroxylase	Anthocyanin	1	<.0001
PB.15189	transcription factor bHLH137	Anthocyanin regulation	PB.9023	flavonoid 3'-hydroxylase	Anthocyanin	1	<.0001
PB.1015	carotenoid cleavage dioxygenase	Carotenoid bio	PB.9023	flavonoid 3'-hydroxylase	Anthocyanin	-1	<.0001
PB.14880	farnesyl diphosphate synthase	Carotenoid bio	PB.9023	flavonoid 3'-hydroxylase	Anthocyanin	-1	<.0001
PB.3217	pheophorbide a oxygenase, chloroplastic	Chlorophyll catabolic	PB.9023	flavonoid 3'-hydroxylase	Anthocyanin	1	<.0001
PB.11128	pheophorbide a oxygenase, chloroplastic	Chlorophyll catabolic	PB.9023	flavonoid 3'-hydroxylase	Anthocyanin	1	<.0001
PB.13552	flavonoid 3',5'-hydroxylase	Anthocyanin	PB.4053	flavonol synthase	Anthocyanin	1	<.0001
PB.13551	flavonoid 3',5'-hydroxylase	Anthocyanin	PB.4053	flavonol synthase	Anthocyanin	1	<.0001
PB.13380	flavonoid 3',5'-hydroxylase	Anthocyanin	PB.4053	flavonol synthase	Anthocyanin	1	<.0001
PB.13553	flavonoid 3',5'-hydroxylase	Anthocyanin	PB.4053	flavonol synthase	Anthocyanin	1	<.0001
PB.1285	flavonoid 3'-hydroxylase	Anthocyanin	PB.4053	flavonol synthase	Anthocyanin	1	<.0001
PB.8864	flavonoid 3'-hydroxylase	Anthocyanin	PB.4053	flavonol synthase	Anthocyanin	1	<.0001
PB.9023	flavonoid 3'-hydroxylase	Anthocyanin	PB.4053	flavonol synthase	Anthocyanin	1	<.0001
PB.3686	flavonoid 3',5'-hydroxylase	Anthocyanin	PB.4053	flavonol synthase	Anthocyanin	1	<.0001
PB.4787	flavonoid 3',5'-hydroxylase	Anthocyanin	PB.4053	flavonol synthase	Anthocyanin	1	<.0001
PB.6459	transcription factor bHLH153	Anthocyanin regulation	PB.4053	flavonol synthase	Anthocyanin	-1	<.0001
PB.5294	transcription factor bHLH149-like	Anthocyanin regulation	PB.4053	flavonol synthase	Anthocyanin	-1	<.0001
PB.9591	transcription factor bHLH137	Anthocyanin regulation	PB.4053	flavonol synthase	Anthocyanin	1	<.0001
PB.15189	transcription factor bHLH137	Anthocyanin regulation	PB.4053	flavonol synthase	Anthocyanin	1	<.0001
PB.1015	carotenoid cleavage dioxygenase	Carotenoid bio	PB.4053	flavonol synthase	Anthocyanin	-1	<.0001
PB.14880	farnesyl diphosphate synthase	Carotenoid bio	PB.4053	flavonol synthase	Anthocyanin	-1	<.0001
PB.3217	pheophorbide a oxygenase, chloroplastic	Chlorophyll catabolic	PB.4053	flavonol synthase	Anthocyanin	1	<.0001
PB.11128	pheophorbide a oxygenase, chloroplastic	Chlorophyll catabolic	PB.4053	flavonol synthase	Anthocyanin	1	<.0001
PB.13174	heterodimeric geranylgeranyl pyrophosphate synthase small subunit, chloroplastic-like	Carotenoid bio	PB.3610	heterodimeric geranylgeranyl pyrophosphate synthase small subunit, chloroplastic-like	Carotenoid bio	1	<.0001
PB.12033	kaempferol 3-O-beta-D-galactosyltransferase-like	Anthocyanin	PB.11575	kaempferol 3-O-beta-D-galactosyltransferase-like	Anthocyanin	1	<.0001
PB.435	leucoanthocyanidin dioxygenase	Anthocyanin	PB.11575	kaempferol 3-O-beta-D-galactosyltransferase-like	Anthocyanin	1	<.0001
PB.3772	phenylalanine ammonia-lyase	Anthocyanin	PB.11575	kaempferol 3-O-beta-D-galactosyltransferase-like	Anthocyanin	1	<.0001
PB.4323	Phenylalanine ammonia-lyase	Anthocyanin	PB.11575	kaempferol 3-O-beta-D-galactosyltransferase-like	Anthocyanin	1	<.0001
PB.13313	phenylalanine ammonia-lyase	Anthocyanin	PB.11575	kaempferol 3-O-beta-D-galactosyltransferase-like	Anthocyanin	1	<.0001
PB.13322	Phenylalanine ammonia-lyase	Anthocyanin	PB.11575	kaempferol 3-O-beta-D-galactosyltransferase-like	Anthocyanin	1	<.0001
PB.4960	putative anthocyanidin reductase	Anthocyanin	PB.11575	kaempferol 3-O-beta-D-galactosyltransferase-like	Anthocyanin	1	<.0001
PB.3958	UDP-glucose: flavonoid 3-O-glucosyltransferase	Anthocyanin	PB.11575	kaempferol 3-O-beta-D-galactosyltransferase-like	Anthocyanin	1	<.0001
PB.12357	UDP-glucose: flavonoid 3-O-glucosyltransferase	Anthocyanin	PB.11575	kaempferol 3-O-beta-D-galactosyltransferase-like	Anthocyanin	1	<.0001
PB.5959	chalcone isomerase	Anthocyanin	PB.11575	kaempferol 3-O-beta-D-galactosyltransferase-like	Anthocyanin	1	<.0001
PB.3319	Two-component response regulator like	Anthocyanin metabolism	PB.11575	kaempferol 3-O-beta-D-galactosyltransferase-like	Anthocyanin	-1	<.0001
PB.11494	transcription factor MYB7-like isoform X1	Anthocyanin regulation	PB.11575	kaempferol 3-O-beta-D-galactosyltransferase-like	Anthocyanin	1	<.0001
PB.7484	carotenoid cleavage dioxygenase	Carotenoid bio	PB.11575	kaempferol 3-O-beta-D-galactosyltransferase-like	Anthocyanin	-1	<.0001
PB.3610	heterodimeric geranylgeranyl pyrophosphate synthase small subunit, chloroplastic-like	Carotenoid bio	PB.11575	kaempferol 3-O-beta-D-galactosyltransferase-like	Anthocyanin	1	<.0001
PB.13174	heterodimeric geranylgeranyl pyrophosphate synthase small subunit, chloroplastic-like	Carotenoid bio	PB.11575	kaempferol 3-O-beta-D-galactosyltransferase-like	Anthocyanin	1	<.0001
PB.435	leucoanthocyanidin dioxygenase	Anthocyanin	PB.12033	kaempferol 3-O-beta-D-galactosyltransferase-like	Anthocyanin	1	<.0001
PB.3772	phenylalanine ammonia-lyase	Anthocyanin	PB.12033	kaempferol 3-O-beta-D-galactosyltransferase-like	Anthocyanin	1	<.0001
PB.4323	Phenylalanine ammonia-lyase	Anthocyanin	PB.12033	kaempferol 3-O-beta-D-galactosyltransferase-like	Anthocyanin	1	<.0001
PB.13313	phenylalanine ammonia-lyase	Anthocyanin	PB.12033	kaempferol 3-O-beta-D-galactosyltransferase-like	Anthocyanin	1	<.0001
PB.13322	Phenylalanine ammonia-lyase	Anthocyanin	PB.12033	kaempferol 3-O-beta-D-galactosyltransferase-like	Anthocyanin	1	<.0001
PB.4960	putative anthocyanidin reductase	Anthocyanin	PB.12033	kaempferol 3-O-beta-D-galactosyltransferase-like	Anthocyanin	1	<.0001
PB.3958	UDP-glucose: flavonoid 3-O-glucosyltransferase	Anthocyanin	PB.12033	kaempferol 3-O-beta-D-galactosyltransferase-like	Anthocyanin	1	<.0001
PB.12357	UDP-glucose: flavonoid 3-O-glucosyltransferase	Anthocyanin	PB.12033	kaempferol 3-O-beta-D-galactosyltransferase-like	Anthocyanin	1	<.0001
PB.5959	chalcone isomerase	Anthocyanin	PB.12033	kaempferol 3-O-beta-D-galactosyltransferase-like	Anthocyanin	1	<.0001
PB.3319	Two-component response regulator like	Anthocyanin metabolism	PB.12033	kaempferol 3-O-beta-D-galactosyltransferase-like	Anthocyanin	-1	<.0001
PB.11494	transcription factor MYB7-like isoform X1	Anthocyanin regulation	PB.12033	kaempferol 3-O-beta-D-galactosyltransferase-like	Anthocyanin	1	<.0001
PB.7484	carotenoid cleavage dioxygenase	Carotenoid bio	PB.12033	kaempferol 3-O-beta-D-galactosyltransferase-like	Anthocyanin	-1	<.0001
PB.3610	heterodimeric geranylgeranyl pyrophosphate synthase small subunit, chloroplastic-like	Carotenoid bio	PB.12033	kaempferol 3-O-beta-D-galactosyltransferase-like	Anthocyanin	1	<.0001
PB.13174	heterodimeric geranylgeranyl pyrophosphate synthase small subunit, chloroplastic-like	Carotenoid bio	PB.12033	kaempferol 3-O-beta-D-galactosyltransferase-like	Anthocyanin	1	<.0001
PB.3772	phenylalanine ammonia-lyase	Anthocyanin	PB.435	leucoanthocyanidin dioxygenase	Anthocyanin	1	<.0001
PB.4323	Phenylalanine ammonia-lyase	Anthocyanin	PB.435	leucoanthocyanidin dioxygenase	Anthocyanin	1	<.0001
PB.13313	phenylalanine ammonia-lyase	Anthocyanin	PB.435	leucoanthocyanidin dioxygenase	Anthocyanin	1	<.0001
PB.13322	Phenylalanine ammonia-lyase	Anthocyanin	PB.435	leucoanthocyanidin dioxygenase	Anthocyanin	1	<.0001
PB.4960	putative anthocyanidin reductase	Anthocyanin	PB.435	leucoanthocyanidin dioxygenase	Anthocyanin	1	<.0001
PB.3958	UDP-glucose: flavonoid 3-O-glucosyltransferase	Anthocyanin	PB.435	leucoanthocyanidin dioxygenase	Anthocyanin	1	<.0001
PB.12357	UDP-glucose: flavonoid 3-O-glucosyltransferase	Anthocyanin	PB.435	leucoanthocyanidin dioxygenase	Anthocyanin	1	<.0001
PB.5959	chalcone isomerase	Anthocyanin	PB.435	leucoanthocyanidin dioxygenase	Anthocyanin	1	<.0001
PB.3319	Two-component response regulator like	Anthocyanin metabolism	PB.435	leucoanthocyanidin dioxygenase	Anthocyanin	-1	<.0001
PB.11494	transcription factor MYB7-like isoform X1	Anthocyanin regulation	PB.435	leucoanthocyanidin dioxygenase	Anthocyanin	1	<.0001
PB.7484	carotenoid cleavage dioxygenase	Carotenoid bio	PB.435	leucoanthocyanidin dioxygenase	Anthocyanin	-1	<.0001
PB.3610	heterodimeric geranylgeranyl pyrophosphate synthase small subunit, chloroplastic-like	Carotenoid bio	PB.435	leucoanthocyanidin dioxygenase	Anthocyanin	1	<.0001
PB.13174	heterodimeric geranylgeranyl pyrophosphate synthase small subunit, chloroplastic-like	Carotenoid bio	PB.435	leucoanthocyanidin dioxygenase	Anthocyanin	1	<.0001
PB.13322	Phenylalanine ammonia-lyase	Anthocyanin	PB.13313	phenylalanine ammonia-lyase	Anthocyanin	1	<.0001
PB.4960	putative anthocyanidin reductase	Anthocyanin	PB.13313	phenylalanine ammonia-lyase	Anthocyanin	1	<.0001
PB.3958	UDP-glucose: flavonoid 3-O-glucosyltransferase	Anthocyanin	PB.13313	phenylalanine ammonia-lyase	Anthocyanin	1	<.0001
PB.12357	UDP-glucose: flavonoid 3-O-glucosyltransferase	Anthocyanin	PB.13313	phenylalanine ammonia-lyase	Anthocyanin	1	<.0001
PB.5959	chalcone isomerase	Anthocyanin	PB.13313	phenylalanine ammonia-lyase	Anthocyanin	1	<.0001
PB.3319	Two-component response regulator like	Anthocyanin metabolism	PB.13313	phenylalanine ammonia-lyase	Anthocyanin	-1	<.0001
PB.11494	transcription factor MYB7-like isoform X1	Anthocyanin regulation	PB.13313	phenylalanine ammonia-lyase	Anthocyanin	1	<.0001
PB.7484	carotenoid cleavage dioxygenase	Carotenoid bio	PB.13313	phenylalanine ammonia-lyase	Anthocyanin	-1	<.0001
PB.3610	heterodimeric geranylgeranyl pyrophosphate synthase small subunit, chloroplastic-like	Carotenoid bio	PB.13313	phenylalanine ammonia-lyase	Anthocyanin	1	<.0001
PB.13174	heterodimeric geranylgeranyl pyrophosphate synthase small subunit, chloroplastic-like	Carotenoid bio	PB.13313	phenylalanine ammonia-lyase	Anthocyanin	1	<.0001
PB.4960	putative anthocyanidin reductase	Anthocyanin	PB.13322	Phenylalanine ammonia-lyase	Anthocyanin	1	<.0001
PB.3958	UDP-glucose: flavonoid 3-O-glucosyltransferase	Anthocyanin	PB.13322	Phenylalanine ammonia-lyase	Anthocyanin	1	<.0001
PB.12357	UDP-glucose: flavonoid 3-O-glucosyltransferase	Anthocyanin	PB.13322	Phenylalanine ammonia-lyase	Anthocyanin	1	<.0001
PB.5959	chalcone isomerase	Anthocyanin	PB.13322	Phenylalanine ammonia-lyase	Anthocyanin	1	<.0001
PB.3319	Two-component response regulator like	Anthocyanin metabolism	PB.13322	Phenylalanine ammonia-lyase	Anthocyanin	-1	<.0001
PB.11494	transcription factor MYB7-like isoform X1	Anthocyanin regulation	PB.13322	Phenylalanine ammonia-lyase	Anthocyanin	1	<.0001
PB.7484	carotenoid cleavage dioxygenase	Carotenoid bio	PB.13322	Phenylalanine ammonia-lyase	Anthocyanin	-1	<.0001
PB.3610	heterodimeric geranylgeranyl pyrophosphate synthase small subunit, chloroplastic-like	Carotenoid bio	PB.13322	Phenylalanine ammonia-lyase	Anthocyanin	1	<.0001
PB.13174	heterodimeric geranylgeranyl pyrophosphate synthase small subunit, chloroplastic-like	Carotenoid bio	PB.13322	Phenylalanine ammonia-lyase	Anthocyanin	1	<.0001
PB.4323	Phenylalanine ammonia-lyase	Anthocyanin	PB.3772	phenylalanine ammonia-lyase	Anthocyanin	1	<.0001
PB.13313	phenylalanine ammonia-lyase	Anthocyanin	PB.3772	phenylalanine ammonia-lyase	Anthocyanin	1	<.0001
PB.13322	Phenylalanine ammonia-lyase	Anthocyanin	PB.3772	phenylalanine ammonia-lyase	Anthocyanin	1	<.0001
PB.4960	putative anthocyanidin reductase	Anthocyanin	PB.3772	phenylalanine ammonia-lyase	Anthocyanin	1	<.0001
PB.3958	UDP-glucose: flavonoid 3-O-glucosyltransferase	Anthocyanin	PB.3772	phenylalanine ammonia-lyase	Anthocyanin	1	<.0001
PB.12357	UDP-glucose: flavonoid 3-O-glucosyltransferase	Anthocyanin	PB.3772	phenylalanine ammonia-lyase	Anthocyanin	1	<.0001
PB.5959	chalcone isomerase	Anthocyanin	PB.3772	phenylalanine ammonia-lyase	Anthocyanin	1	<.0001
PB.3319	Two-component response regulator like	Anthocyanin metabolism	PB.3772	phenylalanine ammonia-lyase	Anthocyanin	-1	<.0001
PB.11494	transcription factor MYB7-like isoform X1	Anthocyanin regulation	PB.3772	phenylalanine ammonia-lyase	Anthocyanin	1	<.0001
PB.7484	carotenoid cleavage dioxygenase	Carotenoid bio	PB.3772	phenylalanine ammonia-lyase	Anthocyanin	-1	<.0001
PB.3610	heterodimeric geranylgeranyl pyrophosphate synthase small subunit, chloroplastic-like	Carotenoid bio	PB.3772	phenylalanine ammonia-lyase	Anthocyanin	1	<.0001
PB.13174	heterodimeric geranylgeranyl pyrophosphate synthase small subunit, chloroplastic-like	Carotenoid bio	PB.3772	phenylalanine ammonia-lyase	Anthocyanin	1	<.0001
PB.13313	phenylalanine ammonia-lyase	Anthocyanin	PB.4323	Phenylalanine ammonia-lyase	Anthocyanin	1	<.0001
PB.13322	Phenylalanine ammonia-lyase	Anthocyanin	PB.4323	Phenylalanine ammonia-lyase	Anthocyanin	1	<.0001
PB.4960	putative anthocyanidin reductase	Anthocyanin	PB.4323	Phenylalanine ammonia-lyase	Anthocyanin	1	<.0001
PB.3958	UDP-glucose: flavonoid 3-O-glucosyltransferase	Anthocyanin	PB.4323	Phenylalanine ammonia-lyase	Anthocyanin	1	<.0001
PB.12357	UDP-glucose: flavonoid 3-O-glucosyltransferase	Anthocyanin	PB.4323	Phenylalanine ammonia-lyase	Anthocyanin	1	<.0001
PB.5959	chalcone isomerase	Anthocyanin	PB.4323	Phenylalanine ammonia-lyase	Anthocyanin	1	<.0001
PB.3319	Two-component response regulator like	Anthocyanin metabolism	PB.4323	Phenylalanine ammonia-lyase	Anthocyanin	-1	<.0001
PB.11494	transcription factor MYB7-like isoform X1	Anthocyanin regulation	PB.4323	Phenylalanine ammonia-lyase	Anthocyanin	1	<.0001
PB.7484	carotenoid cleavage dioxygenase	Carotenoid bio	PB.4323	Phenylalanine ammonia-lyase	Anthocyanin	-1	<.0001
PB.3610	heterodimeric geranylgeranyl pyrophosphate synthase small subunit, chloroplastic-like	Carotenoid bio	PB.4323	Phenylalanine ammonia-lyase	Anthocyanin	1	<.0001
PB.13174	heterodimeric geranylgeranyl pyrophosphate synthase small subunit, chloroplastic-like	Carotenoid bio	PB.4323	Phenylalanine ammonia-lyase	Anthocyanin	1	<.0001
PB.11128	pheophorbide a oxygenase, chloroplastic	Chlorophyll catabolic	PB.3217	pheophorbide a oxygenase, chloroplastic	Chlorophyll catabolic	1	<.0001
PB.3958	UDP-glucose: flavonoid 3-O-glucosyltransferase	Anthocyanin	PB.4960	putative anthocyanidin reductase	Anthocyanin	1	<.0001
PB.12357	UDP-glucose: flavonoid 3-O-glucosyltransferase	Anthocyanin	PB.4960	putative anthocyanidin reductase	Anthocyanin	1	<.0001
PB.5959	chalcone isomerase	Anthocyanin	PB.4960	putative anthocyanidin reductase	Anthocyanin	1	<.0001
PB.3319	Two-component response regulator like	Anthocyanin metabolism	PB.4960	putative anthocyanidin reductase	Anthocyanin	-1	<.0001
PB.11494	transcription factor MYB7-like isoform X1	Anthocyanin regulation	PB.4960	putative anthocyanidin reductase	Anthocyanin	1	<.0001
PB.7484	carotenoid cleavage dioxygenase	Carotenoid bio	PB.4960	putative anthocyanidin reductase	Anthocyanin	-1	<.0001
PB.3610	heterodimeric geranylgeranyl pyrophosphate synthase small subunit, chloroplastic-like	Carotenoid bio	PB.4960	putative anthocyanidin reductase	Anthocyanin	1	<.0001
PB.13174	heterodimeric geranylgeranyl pyrophosphate synthase small subunit, chloroplastic-like	Carotenoid bio	PB.4960	putative anthocyanidin reductase	Anthocyanin	1	<.0001
PB.1015	carotenoid cleavage dioxygenase	Carotenoid bio	PB.15189	transcription factor bHLH137	Anthocyanin regulation	-1	<.0001
PB.14880	farnesyl diphosphate synthase	Carotenoid bio	PB.15189	transcription factor bHLH137	Anthocyanin regulation	-1	<.0001
PB.3217	pheophorbide a oxygenase, chloroplastic	Chlorophyll catabolic	PB.15189	transcription factor bHLH137	Anthocyanin regulation	1	<.0001
PB.11128	pheophorbide a oxygenase, chloroplastic	Chlorophyll catabolic	PB.15189	transcription factor bHLH137	Anthocyanin regulation	1	<.0001
PB.15189	transcription factor bHLH137	Anthocyanin regulation	PB.9591	transcription factor bHLH137	Anthocyanin regulation	1	<.0001
PB.1015	carotenoid cleavage dioxygenase	Carotenoid bio	PB.9591	transcription factor bHLH137	Anthocyanin regulation	-1	<.0001
PB.14880	farnesyl diphosphate synthase	Carotenoid bio	PB.9591	transcription factor bHLH137	Anthocyanin regulation	-1	<.0001
PB.3217	pheophorbide a oxygenase, chloroplastic	Chlorophyll catabolic	PB.9591	transcription factor bHLH137	Anthocyanin regulation	1	<.0001
PB.11128	pheophorbide a oxygenase, chloroplastic	Chlorophyll catabolic	PB.9591	transcription factor bHLH137	Anthocyanin regulation	1	<.0001
PB.9591	transcription factor bHLH137	Anthocyanin regulation	PB.5294	transcription factor bHLH149-like	Anthocyanin regulation	-1	<.0001
PB.15189	transcription factor bHLH137	Anthocyanin regulation	PB.5294	transcription factor bHLH149-like	Anthocyanin regulation	-1	<.0001
PB.1015	carotenoid cleavage dioxygenase	Carotenoid bio	PB.5294	transcription factor bHLH149-like	Anthocyanin regulation	1	<.0001
PB.14880	farnesyl diphosphate synthase	Carotenoid bio	PB.5294	transcription factor bHLH149-like	Anthocyanin regulation	1	<.0001
PB.3217	pheophorbide a oxygenase, chloroplastic	Chlorophyll catabolic	PB.5294	transcription factor bHLH149-like	Anthocyanin regulation	-1	<.0001
PB.11128	pheophorbide a oxygenase, chloroplastic	Chlorophyll catabolic	PB.5294	transcription factor bHLH149-like	Anthocyanin regulation	-1	<.0001
PB.5294	transcription factor bHLH149-like	Anthocyanin regulation	PB.6459	transcription factor bHLH153	Anthocyanin regulation	1	<.0001
PB.9591	transcription factor bHLH137	Anthocyanin regulation	PB.6459	transcription factor bHLH153	Anthocyanin regulation	-1	<.0001
PB.15189	transcription factor bHLH137	Anthocyanin regulation	PB.6459	transcription factor bHLH153	Anthocyanin regulation	-1	<.0001
PB.1015	carotenoid cleavage dioxygenase	Carotenoid bio	PB.6459	transcription factor bHLH153	Anthocyanin regulation	1	<.0001
PB.14880	farnesyl diphosphate synthase	Carotenoid bio	PB.6459	transcription factor bHLH153	Anthocyanin regulation	1	<.0001
PB.3217	pheophorbide a oxygenase, chloroplastic	Chlorophyll catabolic	PB.6459	transcription factor bHLH153	Anthocyanin regulation	-1	<.0001
PB.11128	pheophorbide a oxygenase, chloroplastic	Chlorophyll catabolic	PB.6459	transcription factor bHLH153	Anthocyanin regulation	-1	<.0001
PB.2313	protein stay-green, chloroplastic	Chlorophyll catabolic	PB.2521	transcription factor bHLH3	Anthocyanin regulation	-1	<.0001
PB.7484	carotenoid cleavage dioxygenase	Carotenoid bio	PB.11494	transcription factor MYB7-like isoform X1	Anthocyanin regulation	-1	<.0001
PB.3610	heterodimeric geranylgeranyl pyrophosphate synthase small subunit, chloroplastic-like	Carotenoid bio	PB.11494	transcription factor MYB7-like isoform X1	Anthocyanin regulation	1	<.0001
PB.13174	heterodimeric geranylgeranyl pyrophosphate synthase small subunit, chloroplastic-like	Carotenoid bio	PB.11494	transcription factor MYB7-like isoform X1	Anthocyanin regulation	1	<.0001
PB.11494	transcription factor MYB7-like isoform X1	Anthocyanin regulation	PB.3319	Two-component response regulator like	Anthocyanin metabolism	-1	<.0001
PB.7484	carotenoid cleavage dioxygenase	Carotenoid bio	PB.3319	Two-component response regulator like	Anthocyanin metabolism	1	<.0001
PB.3610	heterodimeric geranylgeranyl pyrophosphate synthase small subunit, chloroplastic-like	Carotenoid bio	PB.3319	Two-component response regulator like	Anthocyanin metabolism	-1	<.0001
PB.13174	heterodimeric geranylgeranyl pyrophosphate synthase small subunit, chloroplastic-like	Carotenoid bio	PB.3319	Two-component response regulator like	Anthocyanin metabolism	-1	<.0001
PB.5959	chalcone isomerase	Anthocyanin	PB.12357	UDP-glucose: flavonoid 3-O-glucosyltransferase	Anthocyanin	1	<.0001
PB.3319	Two-component response regulator like	Anthocyanin metabolism	PB.12357	UDP-glucose: flavonoid 3-O-glucosyltransferase	Anthocyanin	-1	<.0001
PB.11494	transcription factor MYB7-like isoform X1	Anthocyanin regulation	PB.12357	UDP-glucose: flavonoid 3-O-glucosyltransferase	Anthocyanin	1	<.0001
PB.7484	carotenoid cleavage dioxygenase	Carotenoid bio	PB.12357	UDP-glucose: flavonoid 3-O-glucosyltransferase	Anthocyanin	-1	<.0001
PB.3610	heterodimeric geranylgeranyl pyrophosphate synthase small subunit, chloroplastic-like	Carotenoid bio	PB.12357	UDP-glucose: flavonoid 3-O-glucosyltransferase	Anthocyanin	1	<.0001
PB.13174	heterodimeric geranylgeranyl pyrophosphate synthase small subunit, chloroplastic-like	Carotenoid bio	PB.12357	UDP-glucose: flavonoid 3-O-glucosyltransferase	Anthocyanin	1	<.0001
PB.12357	UDP-glucose: flavonoid 3-O-glucosyltransferase	Anthocyanin	PB.3958	UDP-glucose: flavonoid 3-O-glucosyltransferase	Anthocyanin	1	<.0001
PB.5959	chalcone isomerase	Anthocyanin	PB.3958	UDP-glucose: flavonoid 3-O-glucosyltransferase	Anthocyanin	1	<.0001
PB.3319	Two-component response regulator like	Anthocyanin metabolism	PB.3958	UDP-glucose: flavonoid 3-O-glucosyltransferase	Anthocyanin	-1	<.0001
PB.11494	transcription factor MYB7-like isoform X1	Anthocyanin regulation	PB.3958	UDP-glucose: flavonoid 3-O-glucosyltransferase	Anthocyanin	1	<.0001
PB.7484	carotenoid cleavage dioxygenase	Carotenoid bio	PB.3958	UDP-glucose: flavonoid 3-O-glucosyltransferase	Anthocyanin	-1	<.0001
PB.3610	heterodimeric geranylgeranyl pyrophosphate synthase small subunit, chloroplastic-like	Carotenoid bio	PB.3958	UDP-glucose: flavonoid 3-O-glucosyltransferase	Anthocyanin	1	<.0001
PB.13174	heterodimeric geranylgeranyl pyrophosphate synthase small subunit, chloroplastic-like	Carotenoid bio	PB.3958	UDP-glucose: flavonoid 3-O-glucosyltransferase	Anthocyanin	1	<.0001
PB.11703	WD repeat and HMG-box DNA-binding protein like	Anthocyanin regulation	PB.11696	WD repeat and HMG-box DNA-binding protein like	Anthocyanin regulation	1	<.0001
PB.2521	transcription factor bHLH3	Anthocyanin regulation	PB.11971	WD repeat and HMG-box DNA-binding protein like	Anthocyanin regulation	-1	<.0001
PB.2313	protein stay-green, chloroplastic	Chlorophyll catabolic	PB.11971	WD repeat and HMG-box DNA-binding protein like	Anthocyanin regulation	1	<.0001
PB.1536	4-coumarate--CoA ligase-like 5	Anthocyanin		ABA	ABA_Hormone	-1	<.0001
PB.11971	WD repeat and HMG-box DNA-binding protein like	Anthocyanin regulation		ABA	ABA_Hormone	1	<.0001
PB.2521	transcription factor bHLH3	Anthocyanin regulation		ABA	ABA_Hormone	-1	<.0001
PB.2313	protein stay-green, chloroplastic	Chlorophyll catabolic		ABA	ABA_Hormone	1	<.0001
PB.4053	flavonol synthase	Anthocyanin		IAA	IAA_Hormone	-1	<.0001
PB.13552	flavonoid 3',5'-hydroxylase	Anthocyanin		IAA	IAA_Hormone	-1	<.0001
PB.13551	flavonoid 3',5'-hydroxylase	Anthocyanin		IAA	IAA_Hormone	-1	<.0001
PB.13380	flavonoid 3',5'-hydroxylase	Anthocyanin		IAA	IAA_Hormone	-1	<.0001
PB.13553	flavonoid 3',5'-hydroxylase	Anthocyanin		IAA	IAA_Hormone	-1	<.0001
PB.1285	flavonoid 3'-hydroxylase	Anthocyanin		IAA	IAA_Hormone	-1	<.0001
PB.8864	flavonoid 3'-hydroxylase	Anthocyanin		IAA	IAA_Hormone	-1	<.0001
PB.9023	flavonoid 3'-hydroxylase	Anthocyanin		IAA	IAA_Hormone	-1	<.0001
PB.3686	flavonoid 3',5'-hydroxylase	Anthocyanin		IAA	IAA_Hormone	-1	<.0001
PB.4787	flavonoid 3',5'-hydroxylase	Anthocyanin		IAA	IAA_Hormone	-1	<.0001
PB.6459	transcription factor bHLH153	Anthocyanin regulation		IAA	IAA_Hormone	1	<.0001
PB.5294	transcription factor bHLH149-like	Anthocyanin regulation		IAA	IAA_Hormone	1	<.0001
PB.9591	transcription factor bHLH137	Anthocyanin regulation		IAA	IAA_Hormone	-1	<.0001
PB.15189	transcription factor bHLH137	Anthocyanin regulation		IAA	IAA_Hormone	-1	<.0001
PB.1015	carotenoid cleavage dioxygenase	Carotenoid bio		IAA	IAA_Hormone	1	<.0001
PB.14880	farnesyl diphosphate synthase	Carotenoid bio		IAA	IAA_Hormone	1	<.0001
PB.3217	pheophorbide a oxygenase, chloroplastic	Chlorophyll catabolic		IAA	IAA_Hormone	-1	<.0001
PB.11128	pheophorbide a oxygenase, chloroplastic	Chlorophyll catabolic		IAA	IAA_Hormone	-1	<.0001
	JA	JA_Hormone		IAA	IAA_Hormone	1	<.0001
PB.1309	dihydroflavonol 4-reductase	Anthocyanin		IAA-Asp	IAA-Asp_Hormone	1	<.0001
PB.6264	chalcone synthase	Anthocyanin		IAA-Asp	IAA-Asp_Hormone	1	<.0001
PB.6433	chalcone synthase	Anthocyanin		IAA-Asp	IAA-Asp_Hormone	1	<.0001
PB.8840	dihydroflavonol 4-reductase	Anthocyanin		IAA-Asp	IAA-Asp_Hormone	1	<.0001
PB.9046	dihydroflavonol 4-reductase	Anthocyanin		IAA-Asp	IAA-Asp_Hormone	1	<.0001
PB.4053	flavonol synthase	Anthocyanin		JA	JA_Hormone	-1	<.0001
PB.13552	flavonoid 3',5'-hydroxylase	Anthocyanin		JA	JA_Hormone	-1	<.0001
PB.13551	flavonoid 3',5'-hydroxylase	Anthocyanin		JA	JA_Hormone	-1	<.0001
PB.13380	flavonoid 3',5'-hydroxylase	Anthocyanin		JA	JA_Hormone	-1	<.0001
PB.13553	flavonoid 3',5'-hydroxylase	Anthocyanin		JA	JA_Hormone	-1	<.0001
PB.1285	flavonoid 3'-hydroxylase	Anthocyanin		JA	JA_Hormone	-1	<.0001
PB.8864	flavonoid 3'-hydroxylase	Anthocyanin		JA	JA_Hormone	-1	<.0001
PB.9023	flavonoid 3'-hydroxylase	Anthocyanin		JA	JA_Hormone	-1	<.0001
PB.3686	flavonoid 3',5'-hydroxylase	Anthocyanin		JA	JA_Hormone	-1	<.0001
PB.4787	flavonoid 3',5'-hydroxylase	Anthocyanin		JA	JA_Hormone	-1	<.0001
PB.6459	transcription factor bHLH153	Anthocyanin regulation		JA	JA_Hormone	1	<.0001
PB.5294	transcription factor bHLH149-like	Anthocyanin regulation		JA	JA_Hormone	1	<.0001
PB.9591	transcription factor bHLH137	Anthocyanin regulation		JA	JA_Hormone	-1	<.0001
PB.15189	transcription factor bHLH137	Anthocyanin regulation		JA	JA_Hormone	-1	<.0001
PB.1015	carotenoid cleavage dioxygenase	Carotenoid bio		JA	JA_Hormone	1	<.0001
PB.14880	farnesyl diphosphate synthase	Carotenoid bio		JA	JA_Hormone	1	<.0001
PB.3217	pheophorbide a oxygenase, chloroplastic	Chlorophyll catabolic		JA	JA_Hormone	-1	<.0001
PB.11128	pheophorbide a oxygenase, chloroplastic	Chlorophyll catabolic		JA	JA_Hormone	-1	<.0001
